# Supplementary material for: Identifying MicroRNA Markers That Predict COVID-19 Severity Using Machine Learning Methods
Source: Life (Basel). 2022 Nov 23;12(12):1964. doi: 10.3390/life12121964 (PMC9784129; doi:10.3390/life12121964)
Supplement: Supplementary file 1 [file life-12-01964-s001.zip]

Archive with 5 entries (4 files):
- life-2025960-supplementary/
- life-2025960-supplementary/Table S1.xlsx
- life-2025960-supplementary/Table S2.xlsx
- life-2025960-supplementary/Table S3.xlsx
- life-2025960-supplementary/Table S4.xlsx
