# Supplementary material for: Identifying MicroRNA Markers That Predict COVID-19 Severity Using Machine Learning Methods
Source: Life (Basel). 2022 Nov 23;12(12):1964. doi: 10.3390/life12121964 (PMC9784129; doi:10.3390/life12121964)
Supplement: Supplementary file 1 [file life-12-01964-s001.zip › life-2025960-supplementary/Table S1.xlsx]

## Sheet: LASSO
Rank	Feature
1	miR-132-3p
2	miR-148a-3p
3	miR-6513-3p
4	miR-3685
5	miR-5193
6	miR-6733-5p
7	miR-539-3p
8	miR-4711-3p
9	miR-4709-3p
10	miR-202-3p
11	miR-212-5p
12	miR-3691-3p
13	miR-3191-5p
14	miR-6793-5p
15	miR-302a-5p
16	miR-138-2-3p
17	miR-6844
18	miR-200b-5p
19	miR-22-5p
20	miR-6780a-3p
21	miR-941
22	miR-135b-5p
23	miR-5010-5p
24	miR-100-3p
25	miR-7843-3p
26	miR-668-3p
27	miR-3934-5p
28	miR-454-5p
29	miR-6503-3p
30	miR-6851-3p
31	miR-552-5p
32	miR-544a
33	miR-302b-3p
34	miR-605-5p
35	miR-383-5p
36	miR-503-3p
37	miR-6748-5p
38	miR-1468-5p
39	miR-4639-3p
40	miR-24-3p
41	miR-376a-5p
42	miR-7152-5p
43	miR-141-5p
44	miR-4521
45	miR-3179
46	miR-3675-5p
47	miR-6848-5p
48	miR-376a-2-5p
49	miR-3683
50	miR-211-5p
51	miR-3667-5p
52	miR-496
53	miR-2355-3p
54	miR-412-3p
55	miR-6868-3p
56	miR-543
57	miR-581
58	miR-6515-5p
59	miR-93-3p
60	miR-520f-3p
61	miR-4775
62	miR-542-5p
63	miR-378e
64	miR-3936
65	miR-3128
66	miR-6134
67	miR-5582-3p
68	miR-335-3p
69	miR-875-5p
70	miR-3682-5p
71	miR-3661
72	miR-5000-5p
73	miR-520c-3p
74	miR-323b-5p
75	miR-5585-5p
76	miR-550b-2-5p
77	miR-891a-5p
78	miR-4701-3p
79	miR-2682-5p
80	miR-4676-3p
81	miR-3942-5p
82	miR-676-3p
83	miR-181c-3p
84	miR-4638-5p
85	miR-767-5p
86	miR-4743-5p
87	miR-4480
88	miR-6755-3p
89	miR-4648
90	miR-4714-5p
91	miR-6755-5p
92	miR-200a-5p
93	miR-30d-5p
94	miR-424-5p
95	miR-6876-3p
96	miR-155-5p
97	miR-194-3p
98	miR-135a-3p
99	miR-4639-5p
100	miR-5094
101	miR-6883-3p
102	miR-520g-5p
103	miR-92b-3p
104	miR-214-5p
105	miR-216a-3p
106	miR-3938
107	miR-6823-5p
108	miR-3928-5p
109	miR-4743-3p
110	miR-139-3p
111	miR-6758-3p
112	miR-454-3p
113	miR-484
114	miR-1197
115	miR-3142
116	miR-302d-3p
117	miR-4637
118	miR-3129-3p
119	miR-671-3p
120	miR-3684
121	miR-1185-5p
122	miR-625-5p
123	miR-3937
124	miR-6502-3p
125	miR-548b-3p
126	miR-4800-3p
127	miR-1298-5p
128	miR-6798-5p
129	miR-6857-3p
130	miR-378h
131	miR-6873-3p
132	miR-145-5p
133	miR-3940-5p
134	let-7f-2-3p
135	miR-548an
136	miR-643
137	miR-5004-5p
138	miR-6833-3p
139	miR-6881-3p
140	miR-204-5p
141	miR-4709-5p
142	miR-4748
143	miR-515-3p
144	miR-508-3p
145	miR-664b-5p
146	miR-515-5p
147	miR-6502-5p
148	let-7a-2-3p
149	let-7a-3p
150	let-7a-5p
151	let-7b-5p
152	let-7d-3p
153	let-7d-5p
154	let-7e-3p
155	let-7e-5p
156	let-7f-1-3p
157	let-7g-3p
158	let-7g-5p
159	let-7i-5p
160	miR-100-5p
161	miR-101-3p
162	miR-101-5p
163	miR-103a-2-5p
164	miR-103a-3p
165	miR-105-5p
166	miR-106a-5p
167	miR-106b-3p
168	miR-106b-5p
169	miR-107
170	miR-10a-3p
171	miR-10a-5p
172	miR-1178-3p
173	miR-1179
174	miR-1180-3p
175	miR-1180-5p
176	miR-1185-1-3p
177	miR-1185-2-3p
178	miR-1224-5p
179	miR-1227-3p
180	miR-1228-3p
181	miR-1229-3p
182	miR-1233-3p
183	miR-1234-3p
184	miR-1236-3p
185	miR-1236-5p
186	miR-1237-3p
187	miR-1238-3p
188	miR-124-3p
189	miR-1244
190	miR-1247-3p
191	miR-1247-5p
192	miR-1252-5p
193	miR-1255b-2-3p
194	miR-1256
195	miR-1258
196	miR-125a-5p
197	miR-125b-1-3p
198	miR-125b-5p
199	miR-126-3p
200	miR-126-5p
201	miR-1261
202	miR-1269a
203	miR-1269b
204	miR-127-5p
205	miR-1270
206	miR-1271-5p
207	miR-1273c
208	miR-1273h-5p
209	miR-1276
210	miR-1278
211	miR-128-1-5p
212	miR-128-3p
213	miR-1283
214	miR-1285-5p
215	miR-1287-3p
216	miR-1287-5p
217	miR-1288-3p
218	miR-1289
219	miR-129-1-3p
220	miR-129-5p
221	miR-1290
222	miR-1291
223	miR-1292-5p
224	miR-1293
225	miR-1294
226	miR-1295b-3p
227	miR-1296-3p
228	miR-1296-5p
229	miR-1298-3p
230	miR-1299
231	miR-1301-3p
232	miR-1301-5p
233	miR-1302
234	miR-1303
235	miR-1304-3p
236	miR-1306-3p
237	miR-1306-5p
238	miR-1307-3p
239	miR-1307-5p
240	miR-130a-3p
241	miR-130a-5p
242	miR-130b-3p
243	miR-130b-5p
244	miR-132-5p
245	miR-1323
246	miR-133a-5p
247	miR-133b
248	miR-134-3p
249	miR-134-5p
250	miR-1343-5p
251	miR-135a-5p
252	miR-136-5p
253	miR-138-5p
254	miR-139-5p
255	miR-140-5p
256	miR-141-3p
257	miR-143-3p
258	miR-143-5p
259	miR-144-3p
260	miR-144-5p
261	miR-145-3p
262	miR-146a-3p
263	miR-146a-5p
264	miR-146b-3p
265	miR-146b-5p
266	miR-148b-3p
267	miR-149-3p
268	miR-150-3p
269	miR-150-5p
270	miR-151a-3p
271	miR-152-3p
272	miR-153-3p
273	miR-153-5p
274	miR-1537-3p
275	miR-1538
276	miR-154-3p
277	miR-154-5p
278	miR-155-3p
279	miR-15a-3p
280	miR-15a-5p
281	miR-15b-3p
282	miR-15b-5p
283	miR-16-1-3p
284	miR-16-5p
285	miR-17-3p
286	miR-17-5p
287	miR-181a-2-3p
288	miR-181a-5p
289	miR-181b-3p
290	miR-181b-5p
291	miR-181c-5p
292	miR-181d-3p
293	miR-181d-5p
294	miR-182-3p
295	miR-183-3p
296	miR-183-5p
297	miR-184
298	miR-185-3p
299	miR-185-5p
300	miR-186-3p
301	miR-186-5p
302	miR-187-3p
303	miR-187-5p
304	miR-188-3p
305	miR-188-5p
306	miR-18a-3p
307	miR-18a-5p
308	miR-18b-5p
309	miR-1908-5p
310	miR-1909-3p
311	miR-1909-5p
312	miR-190a-3p
313	miR-190a-5p
314	miR-191-3p
315	miR-191-5p
316	miR-1910-5p
317	miR-1911-5p
318	miR-1913
319	miR-1914-3p
320	miR-1914-5p
321	miR-1915-3p
322	miR-192-5p
323	miR-193a-3p
324	miR-193a-5p
325	miR-193b-3p
326	miR-193b-5p
327	miR-194-5p
328	miR-195-3p
329	miR-195-5p
330	miR-196b-3p
331	miR-196b-5p
332	miR-197-3p
333	miR-197-5p
334	miR-1976
335	miR-199a-5p
336	miR-199b-5p
337	miR-19a-3p
338	miR-19a-5p
339	miR-19b-1-5p
340	miR-19b-2-5p
341	miR-19b-3p
342	miR-200b-3p
343	miR-200c-3p
344	miR-200c-5p
345	miR-202-5p
346	miR-204-3p
347	miR-205-3p
348	miR-205-5p
349	miR-206
350	miR-208a-3p
351	miR-208a-5p
352	miR-208b-3p
353	miR-20a-3p
354	miR-20a-5p
355	miR-20b-3p
356	miR-20b-5p
357	miR-21-3p
358	miR-21-5p
359	miR-210-5p
360	miR-211-3p
361	miR-2110
362	miR-2113
363	miR-2114-3p
364	miR-2115-3p
365	miR-2115-5p
366	miR-2116-3p
367	miR-2116-5p
368	miR-212-3p
369	miR-215-3p
370	miR-216a-5p
371	miR-216b-3p
372	miR-216b-5p
373	miR-219a-2-3p
374	miR-219b-3p
375	miR-22-3p
376	miR-221-3p
377	miR-221-5p
378	miR-222-3p
379	miR-222-5p
380	miR-223-3p
381	miR-223-5p
382	miR-224-3p
383	miR-224-5p
384	miR-2276-3p
385	miR-2276-5p
386	miR-2278
387	miR-2355-5p
388	miR-2392
389	miR-23a-3p
390	miR-23a-5p
391	miR-23b-3p
392	miR-23b-5p
393	miR-23c
394	miR-24-2-5p
395	miR-2467-3p
396	miR-2467-5p
397	miR-25-3p
398	miR-25-5p
399	miR-2681-5p
400	miR-2682-3p
401	miR-26a-1-3p
402	miR-26a-2-3p
403	miR-26a-5p
404	miR-26b-3p
405	miR-26b-5p
406	miR-27a-3p
407	miR-27a-5p
408	miR-27b-3p
409	miR-27b-5p
410	miR-28-5p
411	miR-296-3p
412	miR-296-5p
413	miR-298
414	miR-299-5p
415	miR-29a-3p
416	miR-29a-5p
417	miR-29b-1-5p
418	miR-29b-2-5p
419	miR-29b-3p
420	miR-29c-3p
421	miR-29c-5p
422	miR-301a-3p
423	miR-301a-5p
424	miR-302a-3p
425	miR-302c-3p
426	miR-302e
427	miR-302f
428	miR-3064-3p
429	miR-30a-3p
430	miR-30b-3p
431	miR-30b-5p
432	miR-30c-1-3p
433	miR-30c-2-3p
434	miR-30c-5p
435	miR-30e-3p
436	miR-3115
437	miR-3116
438	miR-3118
439	miR-3121-5p
440	miR-3122
441	miR-3124-5p
442	miR-3125
443	miR-3127-3p
444	miR-3127-5p
445	miR-3130-3p
446	miR-3131
447	miR-3132
448	miR-3134
449	miR-3135a
450	miR-3136-5p
451	miR-3137
452	miR-3138
453	miR-3140-3p
454	miR-3140-5p
455	miR-3143
456	miR-3144-3p
457	miR-3144-5p
458	miR-3145-3p
459	miR-3145-5p
460	miR-3147
461	miR-3148
462	miR-3149
463	miR-3150b-5p
464	miR-3152-5p
465	miR-3153
466	miR-3155b
467	miR-3156-5p
468	miR-3157-3p
469	miR-3157-5p
470	miR-3158-5p
471	miR-3159
472	miR-3161
473	miR-3162-5p
474	miR-3164
475	miR-3165
476	miR-3174
477	miR-3175
478	miR-3176
479	miR-3177-3p
480	miR-3177-5p
481	miR-3180
482	miR-3184-3p
483	miR-3186-3p
484	miR-3186-5p
485	miR-3187-3p
486	miR-3187-5p
487	miR-3188
488	miR-3192-3p
489	miR-3192-5p
490	miR-3193
491	miR-3197
492	miR-3198
493	miR-32-3p
494	miR-32-5p
495	miR-3202
496	miR-320d
497	miR-320e
498	miR-323a-3p
499	miR-323a-5p
500	miR-324-3p
501	miR-324-5p
502	miR-326
503	miR-328-3p
504	miR-329-3p
505	miR-329-5p
506	miR-330-3p
507	miR-330-5p
508	miR-331-5p
509	miR-335-5p
510	miR-337-3p
511	miR-337-5p
512	miR-338-3p
513	miR-339-3p
514	miR-339-5p
515	miR-33a-3p
516	miR-33a-5p
517	miR-33b-3p
518	miR-33b-5p
519	miR-340-3p
520	miR-340-5p
521	miR-342-3p
522	miR-342-5p
523	miR-345-3p
524	miR-346
525	miR-34a-3p
526	miR-34a-5p
527	miR-34b-3p
528	miR-34b-5p
529	miR-34c-3p
530	miR-34c-5p
531	miR-3605-3p
532	miR-3605-5p
533	miR-3609
534	miR-361-3p
535	miR-361-5p
536	miR-3611
537	miR-3612
538	miR-3613-3p
539	miR-3613-5p
540	miR-3617-3p
541	miR-3617-5p
542	miR-3619-3p
543	miR-3619-5p
544	miR-362-3p
545	miR-3620-3p
546	miR-363-3p
547	miR-363-5p
548	miR-3659
549	miR-365a-5p
550	miR-365b-5p
551	miR-3663-5p
552	miR-3667-3p
553	miR-367-3p
554	miR-3675-3p
555	miR-3677-5p
556	miR-3678-3p
557	miR-3679-3p
558	miR-3679-5p
559	miR-3680-5p
560	miR-3681-5p
561	miR-3682-3p
562	miR-3686
563	miR-369-3p
564	miR-369-5p
565	miR-3690
566	miR-3691-5p
567	miR-3692-3p
568	miR-3692-5p
569	miR-370-3p
570	miR-370-5p
571	miR-3714
572	miR-372-3p
573	miR-373-3p
574	miR-373-5p
575	miR-374a-3p
576	miR-374b-3p
577	miR-374b-5p
578	miR-374c-5p
579	miR-376a-3p
580	miR-376b-3p
581	miR-376b-5p
582	miR-376c-3p
583	miR-376c-5p
584	miR-377-3p
585	miR-377-5p
586	miR-378a-3p
587	miR-378b
588	miR-378c
589	miR-378d
590	miR-378f
591	miR-378g
592	miR-378i
593	miR-378j
594	miR-379-3p
595	miR-379-5p
596	miR-380-3p
597	miR-380-5p
598	miR-381-3p
599	miR-381-5p
600	miR-382-3p
601	miR-382-5p
602	miR-3907
603	miR-3909
604	miR-3912-3p
605	miR-3913-5p
606	miR-3915
607	miR-3920
608	miR-3922-5p
609	miR-3923
610	miR-3925-5p
611	miR-3926
612	miR-3928-3p
613	miR-3934-3p
614	miR-3939
615	miR-3941
616	miR-3944-5p
617	miR-409-3p
618	miR-409-5p
619	miR-410-3p
620	miR-410-5p
621	miR-411-3p
622	miR-411-5p
623	miR-412-5p
624	miR-421
625	miR-422a
626	miR-424-3p
627	miR-425-3p
628	miR-425-5p
629	miR-4288
630	miR-4289
631	miR-429
632	miR-4306
633	miR-431-3p
634	miR-431-5p
635	miR-4315
636	miR-4318
637	miR-432-3p
638	miR-432-5p
639	miR-4324
640	miR-4326
641	miR-433-3p
642	miR-4421
643	miR-4422
644	miR-4423-5p
645	miR-4424
646	miR-4425
647	miR-4426
648	miR-4429
649	miR-4433b-5p
650	miR-4437
651	miR-4440
652	miR-4442
653	miR-4444
654	miR-4446-3p
655	miR-4446-5p
656	miR-4449
657	miR-4457
658	miR-4463
659	miR-4467
660	miR-4470
661	miR-4473
662	miR-4474-3p
663	miR-4476
664	miR-4477a
665	miR-4477b
666	miR-4478
667	miR-4482-3p
668	miR-4482-5p
669	miR-4487
670	miR-4491
671	miR-4498
672	miR-449a
673	miR-449b-3p
674	miR-449c-5p
675	miR-4503
676	miR-4504
677	miR-4506
678	miR-4507
679	miR-450a-5p
680	miR-450b-5p
681	miR-4510
682	miR-4512
683	miR-4513
684	miR-4515
685	miR-4518
686	miR-451a
687	miR-4522
688	miR-4524a-5p
689	miR-4525
690	miR-4533
691	miR-4536-5p
692	miR-455-3p
693	miR-455-5p
694	miR-4632-3p
695	miR-4632-5p
696	miR-4636
697	miR-4640-3p
698	miR-4641
699	miR-4642
700	miR-4644
701	miR-4646-3p
702	miR-4647
703	miR-4649-5p
704	miR-4653-3p
705	miR-4654
706	miR-4655-5p
707	miR-4656
708	miR-4657
709	miR-4659a-5p
710	miR-4659b-5p
711	miR-466
712	miR-4660
713	miR-4662a-3p
714	miR-4664-3p
715	miR-4664-5p
716	miR-4665-5p
717	miR-4667-3p
718	miR-4667-5p
719	miR-4669
720	miR-4670-5p
721	miR-4671-3p
722	miR-4672
723	miR-4673
724	miR-4677-3p
725	miR-4677-5p
726	miR-4678
727	miR-4680-3p
728	miR-4681
729	miR-4683
730	miR-4684-3p
731	miR-4685-3p
732	miR-4686
733	miR-4687-3p
734	miR-4688
735	miR-4689
736	miR-4690-3p
737	miR-4690-5p
738	miR-4691-3p
739	miR-4691-5p
740	miR-4692
741	miR-4695-3p
742	miR-4695-5p
743	miR-4697-3p
744	miR-4697-5p
745	miR-4699-5p
746	miR-4700-5p
747	miR-4701-5p
748	miR-4705
749	miR-4706
750	miR-4707-3p
751	miR-4707-5p
752	miR-4712-5p
753	miR-4719
754	miR-4721
755	miR-4722-3p
756	miR-4722-5p
757	miR-4723-3p
758	miR-4725-3p
759	miR-4725-5p
760	miR-4726-5p
761	miR-4727-3p
762	miR-4727-5p
763	miR-4728-3p
764	miR-4728-5p
765	miR-4729
766	miR-4731-5p
767	miR-4732-3p
768	miR-4732-5p
769	miR-4733-3p
770	miR-4734
771	miR-4735-5p
772	miR-4737
773	miR-4738-3p
774	miR-4742-5p
775	miR-4744
776	miR-4746-5p
777	miR-4747-3p
778	miR-4747-5p
779	miR-4751
780	miR-4753-3p
781	miR-4753-5p
782	miR-4758-5p
783	miR-4761-3p
784	miR-4763-3p
785	miR-4765
786	miR-4766-3p
787	miR-4766-5p
788	miR-4769-3p
789	miR-4769-5p
790	miR-4772-5p
791	miR-4773
792	miR-4774-3p
793	miR-4777-3p
794	miR-4781-3p
795	miR-4781-5p
796	miR-4782-5p
797	miR-4783-3p
798	miR-4784
799	miR-4786-3p
800	miR-4788
801	miR-4789-3p
802	miR-4793-3p
803	miR-4795-5p
804	miR-4796-5p
805	miR-4798-5p
806	miR-4799-5p
807	miR-4800-5p
808	miR-4803
809	miR-485-3p
810	miR-485-5p
811	miR-486-5p
812	miR-487a-3p
813	miR-487b-3p
814	miR-488-3p
815	miR-489-3p
816	miR-491-3p
817	miR-491-5p
818	miR-493-3p
819	miR-493-5p
820	miR-494-3p
821	miR-495-3p
822	miR-499b-3p
823	miR-5001-3p
824	miR-5001-5p
825	miR-5003-3p
826	miR-5003-5p
827	miR-5006-3p
828	miR-5006-5p
829	miR-5008-5p
830	miR-500a-3p
831	miR-500b-3p
832	miR-500b-5p
833	miR-501-3p
834	miR-501-5p
835	miR-5010-3p
836	miR-502-3p
837	miR-502-5p
838	miR-503-5p
839	miR-504-3p
840	miR-504-5p
841	miR-505-3p
842	miR-505-5p
843	miR-506-3p
844	miR-508-5p
845	miR-5088-5p
846	miR-5089-3p
847	miR-509-3-5p
848	miR-509-3p
849	miR-5090
850	miR-5093
851	miR-511-3p
852	miR-511-5p
853	miR-512-3p
854	miR-513a-3p
855	miR-513a-5p
856	miR-513c-3p
857	miR-513c-5p
858	miR-514a-5p
859	miR-514b-3p
860	miR-514b-5p
861	miR-516a-3p
862	miR-516a-5p
863	miR-517-5p
864	miR-517c-3p
865	miR-5187-3p
866	miR-5188
867	miR-5189-5p
868	miR-518b
869	miR-518c-3p
870	miR-5190
871	miR-5192
872	miR-5194
873	miR-5196-3p
874	miR-519a-3p
875	miR-519b-3p
876	miR-519c-3p
877	miR-519d-3p
878	miR-520a-5p
879	miR-520d-3p
880	miR-521
881	miR-522-3p
882	miR-523-3p
883	miR-525-5p
884	miR-532-3p
885	miR-532-5p
886	miR-539-5p
887	miR-541-3p
888	miR-541-5p
889	miR-542-3p
890	miR-545-3p
891	miR-545-5p
892	miR-548ab
893	miR-548ag
894	miR-548ak
895	miR-548ar-3p
896	miR-548as-3p
897	miR-548au-3p
898	miR-548av-5p
899	miR-548aw
900	miR-548ax
901	miR-548ay-3p
902	miR-548az-5p
903	miR-548b-5p
904	miR-548e-3p
905	miR-548e-5p
906	miR-548h-5p
907	miR-548j-3p
908	miR-548l
909	miR-548m
910	miR-548s
911	miR-548t-5p
912	miR-548w
913	miR-548x-3p
914	miR-550a-3-5p
915	miR-550a-5p
916	miR-551a
917	miR-551b-3p
918	miR-551b-5p
919	miR-552-3p
920	miR-556-5p
921	miR-5581-3p
922	miR-5581-5p
923	miR-5583-5p
924	miR-5584-3p
925	miR-5585-3p
926	miR-5586-3p
927	miR-5587-3p
928	miR-5588-5p
929	miR-5589-3p
930	miR-5589-5p
931	miR-561-5p
932	miR-5680
933	miR-5684
934	miR-5690
935	miR-5696
936	miR-5697
937	miR-5698
938	miR-5699-5p
939	miR-5701
940	miR-5703
941	miR-5706
942	miR-572
943	miR-574-3p
944	miR-574-5p
945	miR-576-3p
946	miR-576-5p
947	miR-578
948	miR-579-3p
949	miR-579-5p
950	miR-580-3p
951	miR-582-5p
952	miR-584-3p
953	miR-585-3p
954	miR-586
955	miR-589-3p
956	miR-589-5p
957	miR-590-3p
958	miR-590-5p
959	miR-592
960	miR-597-5p
961	miR-598-3p
962	miR-605-3p
963	miR-607
964	miR-610
965	miR-6131
966	miR-6132
967	miR-615-3p
968	miR-616-3p
969	miR-616-5p
970	miR-618
971	miR-624-3p
972	miR-624-5p
973	miR-627-3p
974	miR-628-5p
975	miR-629-5p
976	miR-632
977	miR-642a-5p
978	miR-650
979	miR-6500-3p
980	miR-6501-3p
981	miR-6501-5p
982	miR-6503-5p
983	miR-6504-5p
984	miR-6505-3p
985	miR-6505-5p
986	miR-6506-5p
987	miR-6507-5p
988	miR-6508-5p
989	miR-651-3p
990	miR-651-5p
991	miR-6510-3p
992	miR-6511a-3p
993	miR-6511b-3p
994	miR-6513-5p
995	miR-6514-3p
996	miR-6514-5p
997	miR-6515-3p
998	miR-6516-3p
999	miR-6516-5p
1000	miR-652-3p
1001	miR-652-5p
1002	miR-653-3p
1003	miR-654-3p
1004	miR-654-5p
1005	miR-655-3p
1006	miR-655-5p
1007	miR-656-3p
1008	miR-656-5p
1009	miR-657
1010	miR-660-3p
1011	miR-660-5p
1012	miR-661
1013	miR-664a-3p
1014	miR-664a-5p
1015	miR-664b-3p
1016	miR-671-5p
1017	miR-6715b-3p
1018	miR-6716-3p
1019	miR-6716-5p
1020	miR-6718-5p
1021	miR-6720-5p
1022	miR-6721-5p
1023	miR-6726-3p
1024	miR-6726-5p
1025	miR-6727-5p
1026	miR-6728-3p
1027	miR-6728-5p
1028	miR-6729-3p
1029	miR-6730-5p
1030	miR-6731-3p
1031	miR-6731-5p
1032	miR-6733-3p
1033	miR-6734-3p
1034	miR-6734-5p
1035	miR-6735-3p
1036	miR-6735-5p
1037	miR-6736-3p
1038	miR-6737-3p
1039	miR-6737-5p
1040	miR-6738-3p
1041	miR-6738-5p
1042	miR-6739-3p
1043	miR-6739-5p
1044	miR-6740-3p
1045	miR-6740-5p
1046	miR-6741-3p
1047	miR-6741-5p
1048	miR-6742-5p
1049	miR-6746-5p
1050	miR-6747-3p
1051	miR-6747-5p
1052	miR-6748-3p
1053	miR-675-3p
1054	miR-675-5p
1055	miR-6750-3p
1056	miR-6750-5p
1057	miR-6751-3p
1058	miR-6753-3p
1059	miR-6754-3p
1060	miR-6754-5p
1061	miR-6757-3p
1062	miR-6757-5p
1063	miR-6758-5p
1064	miR-6759-3p
1065	miR-6759-5p
1066	miR-676-5p
1067	miR-6761-3p
1068	miR-6761-5p
1069	miR-6762-3p
1070	miR-6764-3p
1071	miR-6764-5p
1072	miR-6765-5p
1073	miR-6766-3p
1074	miR-6766-5p
1075	miR-6767-3p
1076	miR-6769a-3p
1077	miR-6769a-5p
1078	miR-6769b-3p
1079	miR-6770-3p
1080	miR-6770-5p
1081	miR-6771-3p
1082	miR-6771-5p
1083	miR-6772-5p
1084	miR-6774-3p
1085	miR-6774-5p
1086	miR-6775-3p
1087	miR-6776-3p
1088	miR-6776-5p
1089	miR-6778-3p
1090	miR-6778-5p
1091	miR-6779-3p
1092	miR-6779-5p
1093	miR-6780b-5p
1094	miR-6781-3p
1095	miR-6781-5p
1096	miR-6782-3p
1097	miR-6782-5p
1098	miR-6783-5p
1099	miR-6784-5p
1100	miR-6785-3p
1101	miR-6786-3p
1102	miR-6787-3p
1103	miR-6787-5p
1104	miR-6789-3p
1105	miR-6789-5p
1106	miR-6791-3p
1107	miR-6791-5p
1108	miR-6792-5p
1109	miR-6796-3p
1110	miR-6796-5p
1111	miR-6797-3p
1112	miR-6797-5p
1113	miR-6799-3p
1114	miR-6799-5p
1115	miR-6800-5p
1116	miR-6801-5p
1117	miR-6802-3p
1118	miR-6802-5p
1119	miR-6803-3p
1120	miR-6804-3p
1121	miR-6805-5p
1122	miR-6806-3p
1123	miR-6807-3p
1124	miR-6807-5p
1125	miR-6809-3p
1126	miR-6809-5p
1127	miR-6810-3p
1128	miR-6813-3p
1129	miR-6813-5p
1130	miR-6815-3p
1131	miR-6815-5p
1132	miR-6816-3p
1133	miR-6817-5p
1134	miR-6818-3p
1135	miR-6818-5p
1136	miR-6819-3p
1137	miR-6820-3p
1138	miR-6821-3p
1139	miR-6821-5p
1140	miR-6822-3p
1141	miR-6822-5p
1142	miR-6823-3p
1143	miR-6824-5p
1144	miR-6825-3p
1145	miR-6825-5p
1146	miR-6826-5p
1147	miR-6827-3p
1148	miR-6827-5p
1149	miR-6829-5p
1150	miR-6830-3p
1151	miR-6831-3p
1152	miR-6831-5p
1153	miR-6832-5p
1154	miR-6833-5p
1155	miR-6834-3p
1156	miR-6834-5p
1157	miR-6835-5p
1158	miR-6836-5p
1159	miR-6837-3p
1160	miR-6837-5p
1161	miR-6838-3p
1162	miR-6840-5p
1163	miR-6842-3p
1164	miR-6842-5p
1165	miR-6845-5p
1166	miR-6846-3p
1167	miR-6846-5p
1168	miR-6847-3p
1169	miR-6847-5p
1170	miR-6849-3p
1171	miR-6851-5p
1172	miR-6852-3p
1173	miR-6853-3p
1174	miR-6854-3p
1175	miR-6854-5p
1176	miR-6855-3p
1177	miR-6856-3p
1178	miR-6856-5p
1179	miR-6857-5p
1180	miR-6859-3p
1181	miR-6861-3p
1182	miR-6862-3p
1183	miR-6862-5p
1184	miR-6864-5p
1185	miR-6865-5p
1186	miR-6866-3p
1187	miR-6866-5p
1188	miR-6867-3p
1189	miR-6867-5p
1190	miR-6869-5p
1191	miR-6870-3p
1192	miR-6870-5p
1193	miR-6871-5p
1194	miR-6873-5p
1195	miR-6874-3p
1196	miR-6875-5p
1197	miR-6877-5p
1198	miR-6878-3p
1199	miR-6878-5p
1200	miR-6880-5p
1201	miR-6881-5p
1202	miR-6882-3p
1203	miR-6882-5p
1204	miR-6884-3p
1205	miR-6885-3p
1206	miR-6885-5p
1207	miR-6886-3p
1208	miR-6886-5p
1209	miR-6887-3p
1210	miR-6889-3p
1211	miR-6889-5p
1212	miR-6890-3p
1213	miR-6891-3p
1214	miR-6892-3p
1215	miR-6892-5p
1216	miR-6893-3p
1217	miR-6894-5p
1218	miR-6895-3p
1219	miR-6895-5p
1220	miR-7-2-3p
1221	miR-7-5p
1222	miR-708-5p
1223	miR-7106-3p
1224	miR-7106-5p
1225	miR-7108-5p
1226	miR-7109-3p
1227	miR-7111-3p
1228	miR-7111-5p
1229	miR-7114-3p
1230	miR-7114-5p
1231	miR-7151-3p
1232	miR-7151-5p
1233	miR-7152-3p
1234	miR-744-3p
1235	miR-744-5p
1236	miR-758-3p
1237	miR-758-5p
1238	miR-760
1239	miR-765
1240	miR-766-3p
1241	miR-766-5p
1242	miR-769-3p
1243	miR-769-5p
1244	miR-770-5p
1245	miR-7702
1246	miR-7703
1247	miR-7705
1248	miR-7706
1249	miR-7843-5p
1250	miR-7844-5p
1251	miR-7850-5p
1252	miR-7851-3p
1253	miR-7853-5p
1254	miR-7856-5p
1255	miR-7976
1256	miR-8061
1257	miR-8071
1258	miR-873-3p
1259	miR-873-5p
1260	miR-874-3p
1261	miR-874-5p
1262	miR-876-3p
1263	miR-876-5p
1264	miR-877-3p
1265	miR-877-5p
1266	miR-885-3p
1267	miR-887-3p
1268	miR-887-5p
1269	miR-888-5p
1270	miR-889-3p
1271	miR-889-5p
1272	miR-890
1273	miR-891b
1274	miR-892a
1275	miR-892b
1276	miR-892c-3p
1277	miR-9-3p
1278	miR-92a-1-5p
1279	miR-92a-3p
1280	miR-92b-5p
1281	miR-93-5p
1282	miR-933
1283	miR-934
1284	miR-935
1285	miR-937-3p
1286	miR-937-5p
1287	miR-938
1288	miR-939-5p
1289	miR-942-3p
1290	miR-943
1291	miR-944
1292	miR-95-3p
1293	miR-95-5p
1294	miR-96-3p
1295	miR-99a-5p
1296	miR-99b-3p
1297	miR-99b-5p
1298	miR-6849-5p
1299	miR-598-5p
1300	miR-885-5p
1301	miR-7854-3p
1302	miR-6780a-5p
1303	miR-129-2-3p
1304	miR-6843-3p
1305	miR-4435
1306	miR-7112-3p
1307	miR-4658
1308	miR-4745-3p
1309	miR-6509-5p
1310	miR-5187-5p
1311	miR-548g-3p
1312	miR-4774-5p
1313	miR-5004-3p
1314	miR-138-1-3p
1315	miR-5693
1316	miR-513b-5p
1317	miR-6751-5p
1318	miR-4750-5p
1319	miR-6130
1320	miR-4770
1321	miR-4661-5p
1322	miR-218-5p
1323	miR-4489
1324	miR-3200-5p
1325	miR-182-5p
1326	miR-10b-3p
1327	miR-495-5p
1328	miR-7848-3p
1329	miR-3614-3p
1330	miR-6819-5p
1331	miR-9-5p
1332	miR-3680-3p
1333	miR-127-3p
1334	miR-5009-3p
1335	miR-5009-5p
1336	miR-556-3p
1337	miR-449b-5p
1338	miR-4663
1339	miR-4999-5p
1340	miR-597-3p
1341	miR-200a-3p
1342	miR-345-5p
1343	miR-3154
1344	miR-3652
1345	miR-196a-5p
1346	miR-1910-3p
1347	miR-548ba
1348	miR-4791
1349	miR-4761-5p
1350	miR-323b-3p
1351	miR-371b-3p
1352	miR-6780b-3p
1353	miR-219a-1-3p
1354	miR-92a-2-5p
1355	miR-4723-5p
1356	miR-5584-5p
1357	miR-1275
1358	miR-7113-5p
1359	miR-3133
1360	miR-30d-3p
1361	miR-450a-2-3p
1362	miR-516b-5p
1363	miR-6859-5p
1364	miR-514a-3p
1365	miR-487a-5p
1366	miR-98-3p
1367	miR-7-1-3p
1368	miR-96-5p
1369	let-7c-5p
1370	miR-149-5p
1371	miR-331-3p
1372	miR-6745
1373	miR-6852-5p
1374	miR-6839-5p
1375	miR-433-5p
1376	miR-10b-5p
1377	miR-299-3p
1378	miR-136-3p
1379	miR-3919
1380	miR-6736-5p
1381	miR-3163
1382	miR-210-3p
1383	miR-6832-3p
1384	miR-494-5p
1385	miR-31-5p
1386	miR-371b-5p
1387	miR-6874-5p
1388	miR-450a-1-3p
1389	miR-3688-5p
1390	miR-4762-5p
1391	miR-584-5p
1392	miR-125b-2-3p
1393	miR-320c
1394	miR-6884-5p
1395	miR-1262
1396	miR-509-5p
1397	miR-133a-3p
1398	miR-7107-3p
1399	miR-6772-3p
1400	miR-544b
1401	miR-3064-5p
1402	miR-1537-5p
1403	miR-320b
1404	miR-30e-5p
1405	miR-122-5p
1406	miR-4779
1407	miR-199a-3p
1408	miR-1250-5p
1409	miR-6890-5p
1410	miR-215-5p
1411	miR-6855-5p
1412	miR-6817-3p
1413	miR-5695
1414	miR-641
1415	miR-1193
1416	miR-577
1417	miR-4742-3p
1418	miR-4645-3p
1419	miR-4511
1420	miR-1226-3p
1421	miR-6767-5p
1422	miR-106a-3p
1423	miR-6788-3p
1424	miR-3614-5p
1425	miR-487b-5p
1426	miR-4436b-3p
1427	miR-30a-5p
1428	miR-181a-3p
1429	miR-490-5p
1430	miR-6783-3p
1431	miR-3191-3p
1432	miR-6810-5p
1433	miR-4680-5p
1434	miR-1225-5p
1435	let-7f-5p
1436	miR-5189-3p
1437	miR-3146
1438	miR-6812-5p
1439	miR-362-5p
1440	miR-5586-5p
1441	miR-125a-3p
1442	miR-4786-5p
1443	miR-452-5p
1444	miR-1277-5p

## Sheet: LightGBM
Rank	Feature
1	miR-34a-5p
2	miR-24-3p
3	miR-6855-5p
4	miR-450a-1-3p
5	let-7e-5p
6	miR-3678-3p
7	miR-3154
8	miR-19a-5p
9	miR-212-3p
10	miR-1277-5p
11	miR-4777-3p
12	miR-181c-5p
13	miR-503-5p
14	miR-181a-3p
15	miR-6762-3p
16	miR-324-5p
17	miR-7114-3p
18	miR-4709-3p
19	miR-150-5p
20	miR-17-3p
21	miR-1290
22	miR-491-5p
23	miR-484
24	miR-3680-3p
25	miR-7-5p
26	miR-154-3p
27	miR-148a-3p
28	miR-4746-5p
29	miR-200c-3p
30	miR-6767-5p
31	miR-548az-5p
32	miR-500b-5p
33	miR-199a-5p
34	miR-139-5p
35	miR-93-3p
36	miR-766-3p
37	miR-4667-3p
38	miR-29b-2-5p
39	miR-200b-5p
40	miR-181b-5p
41	miR-6780a-5p
42	miR-4435
43	miR-3064-5p
44	miR-215-5p
45	miR-1537-3p
46	miR-4647
47	miR-4533
48	miR-378g
49	miR-3617-5p
50	miR-195-5p
51	miR-92b-3p
52	miR-4765
53	miR-378i
54	miR-3146
55	miR-1909-3p
56	miR-6892-5p
57	miR-548ag
58	miR-3942-5p
59	miR-363-3p
60	miR-205-5p
61	miR-6847-3p
62	miR-6750-5p
63	miR-4786-5p
64	miR-4446-3p
65	miR-664a-3p
66	miR-548j-3p
67	miR-4701-5p
68	miR-365a-5p
69	miR-338-3p
70	miR-204-5p
71	miR-193a-5p
72	miR-184
73	miR-625-5p
74	miR-605-3p
75	miR-4639-5p
76	miR-4482-5p
77	miR-410-3p
78	miR-374c-5p
79	miR-3176
80	miR-30d-5p
81	miR-296-3p
82	miR-1538
83	miR-6854-5p
84	miR-5680
85	miR-4648
86	miR-367-3p
87	miR-31-5p
88	miR-23b-5p
89	miR-224-5p
90	miR-1307-5p
91	miR-935
92	miR-6831-3p
93	miR-6502-5p
94	miR-502-5p
95	miR-4781-3p
96	miR-4644
97	miR-452-5p
98	miR-424-5p
99	miR-3667-5p
100	miR-365b-5p
101	miR-362-5p
102	miR-34c-3p
103	miR-323b-5p
104	miR-3157-3p
105	miR-3150b-5p
106	miR-150-3p
107	miR-125a-5p
108	miR-6833-3p
109	miR-6735-5p
110	miR-551a
111	miR-548ab
112	miR-4695-3p
113	miR-4315
114	miR-378c
115	miR-378b
116	miR-324-3p
117	miR-15a-5p
118	miR-127-3p
119	miR-6734-5p
120	miR-6511b-3p
121	miR-548ax
122	miR-4742-3p
123	miR-3683
124	miR-34c-5p
125	miR-3163
126	miR-1238-3p
127	miR-98-3p
128	miR-7856-5p
129	miR-6859-5p
130	miR-6839-5p
131	miR-6810-5p
132	miR-6786-3p
133	miR-6783-3p
134	miR-6754-3p
135	miR-5010-5p
136	miR-4677-5p
137	miR-4677-3p
138	miR-376b-3p
139	miR-376a-2-5p
140	miR-371b-5p
141	miR-3614-5p
142	miR-33a-5p
143	miR-3191-5p
144	miR-3179
145	miR-1296-5p
146	miR-1270
147	miR-1228-3p
148	miR-106b-5p
149	miR-7848-3p
150	miR-7705
151	miR-6877-5p
152	miR-6832-5p
153	miR-6787-3p
154	miR-5089-3p
155	miR-499b-3p
156	miR-450b-5p
157	miR-4474-3p
158	miR-412-3p
159	miR-3922-5p
160	miR-3191-3p
161	miR-3145-5p
162	miR-301a-5p
163	miR-26a-5p
164	miR-135a-5p
165	miR-130b-3p
166	miR-1304-3p
167	miR-1301-3p
168	let-7b-5p
169	miR-7976
170	miR-769-3p
171	miR-766-5p
172	miR-7151-5p
173	miR-6741-5p
174	miR-6511a-3p
175	miR-643
176	miR-5698
177	miR-552-3p
178	miR-548e-3p
179	miR-548ar-3p
180	miR-5189-3p
181	miR-490-5p
182	miR-409-5p
183	miR-3661
184	miR-345-5p
185	miR-22-5p
186	miR-212-5p
187	miR-196b-5p
188	miR-187-5p
189	miR-133b
190	miR-1275
191	miR-1256
192	miR-1185-1-3p
193	let-7e-3p
194	miR-892a
195	miR-7109-3p
196	miR-6881-3p
197	miR-6842-3p
198	miR-6801-5p
199	miR-664b-5p
200	miR-655-3p
201	miR-605-5p
202	miR-552-5p
203	miR-520f-3p
204	miR-493-3p
205	miR-4783-3p
206	miR-4446-5p
207	miR-3944-5p
208	miR-3912-3p
209	miR-3680-5p
210	miR-331-3p
211	miR-323b-3p
212	miR-3177-5p
213	miR-3118
214	miR-30c-2-3p
215	miR-27a-3p
216	miR-221-3p
217	miR-206
218	miR-200b-3p
219	miR-132-5p
220	miR-125b-1-3p
221	miR-1229-3p
222	miR-769-5p
223	miR-7-1-3p
224	miR-6885-3p
225	miR-6870-5p
226	miR-6803-3p
227	miR-6791-3p
228	miR-6748-3p
229	miR-6736-5p
230	miR-6514-3p
231	miR-597-5p
232	miR-589-3p
233	miR-550a-3-5p
234	miR-532-5p
235	miR-520a-5p
236	miR-511-5p
237	miR-4999-5p
238	miR-4799-5p
239	miR-4750-5p
240	miR-4669
241	miR-4661-5p
242	miR-4489
243	miR-424-3p
244	miR-361-5p
245	miR-3130-3p
246	miR-3127-5p
247	miR-2682-5p
248	miR-222-5p
249	miR-193b-5p
250	miR-149-5p
251	miR-145-5p
252	miR-136-5p
253	miR-129-2-3p
254	miR-125a-3p
255	let-7c-5p
256	let-7a-5p
257	miR-95-3p
258	miR-92a-1-5p
259	miR-877-3p
260	miR-6869-5p
261	miR-6868-3p
262	miR-6819-3p
263	miR-6750-3p
264	miR-668-3p
265	miR-6506-5p
266	miR-642a-5p
267	miR-5589-5p
268	miR-550a-5p
269	miR-548b-3p
270	miR-525-5p
271	miR-5187-3p
272	miR-516b-5p
273	miR-5006-5p
274	miR-5003-3p
275	miR-495-3p
276	miR-491-3p
277	miR-4639-3p
278	miR-4511
279	miR-4477b
280	miR-3938
281	miR-380-5p
282	miR-329-5p
283	miR-326
284	miR-320d
285	miR-3144-5p
286	miR-30b-3p
287	miR-215-3p
288	miR-208a-5p
289	miR-199a-3p
290	miR-195-3p
291	miR-193b-3p
292	miR-187-3p
293	miR-185-3p
294	miR-146a-5p
295	miR-1303
296	miR-1271-5p
297	miR-1250-5p
298	miR-122-5p
299	miR-103a-2-5p
300	miR-99a-5p
301	miR-934
302	miR-9-5p
303	miR-885-3p
304	miR-873-5p
305	miR-7706
306	miR-6882-3p
307	miR-6852-3p
308	miR-6847-5p
309	miR-6770-5p
310	miR-6769b-3p
311	miR-6764-5p
312	miR-676-3p
313	miR-6745
314	miR-6736-3p
315	miR-6730-5p
316	miR-6716-3p
317	miR-664b-3p
318	miR-6509-5p
319	miR-615-3p
320	miR-592
321	miR-589-5p
322	miR-550b-2-5p
323	miR-548e-5p
324	miR-544a
325	miR-501-5p
326	miR-501-3p
327	miR-5001-3p
328	miR-4738-3p
329	miR-4721
330	miR-4686
331	miR-4680-5p
332	miR-4653-3p
333	miR-4638-5p
334	miR-4521
335	miR-4510
336	miR-449a
337	miR-4473
338	miR-422a
339	miR-383-5p
340	miR-378e
341	miR-374b-3p
342	miR-3684
343	miR-3617-3p
344	miR-320c
345	miR-3200-5p
346	miR-29b-3p
347	miR-23c
348	miR-224-3p
349	miR-223-5p
350	miR-2115-5p
351	miR-19b-2-5p
352	miR-18a-5p
353	miR-181c-3p
354	miR-153-3p
355	miR-127-5p
356	miR-1225-5p
357	let-7f-2-3p
358	miR-933
359	miR-6895-3p
360	miR-6855-3p
361	miR-6844
362	miR-6818-3p
363	miR-6815-5p
364	miR-6809-5p
365	miR-6789-3p
366	miR-6780b-3p
367	miR-6764-3p
368	miR-660-5p
369	miR-6515-5p
370	miR-6132
371	miR-5706
372	miR-5581-3p
373	miR-542-3p
374	miR-522-3p
375	miR-508-3p
376	miR-500a-3p
377	miR-485-5p
378	miR-4793-3p
379	miR-4714-5p
380	miR-4707-5p
381	miR-4654
382	miR-3909
383	miR-378d
384	miR-3691-3p
385	miR-3685
386	miR-361-3p
387	miR-3605-5p
388	miR-342-5p
389	miR-3174
390	miR-3136-5p
391	miR-3124-5p
392	miR-3064-3p
393	miR-29c-5p
394	miR-25-5p
395	miR-23b-3p
396	miR-23a-5p
397	miR-2355-5p
398	miR-216b-3p
399	miR-20a-3p
400	miR-19a-3p
401	miR-193a-3p
402	miR-18b-5p
403	miR-15b-3p
404	miR-155-5p
405	miR-146b-3p
406	miR-140-5p
407	miR-134-5p
408	miR-1294
409	miR-101-3p
410	miR-100-3p
411	let-7a-2-3p
412	miR-708-5p
413	miR-6886-5p
414	miR-6825-5p
415	miR-6799-5p
416	miR-6799-3p
417	miR-6778-3p
418	miR-6765-5p
419	miR-6758-5p
420	miR-6747-5p
421	miR-6740-5p
422	miR-6721-5p
423	miR-6515-3p
424	miR-6503-5p
425	miR-6500-3p
426	miR-616-5p
427	miR-6134
428	miR-597-3p
429	miR-574-5p
430	miR-5693
431	miR-5587-3p
432	miR-551b-5p
433	miR-551b-3p
434	miR-548w
435	miR-548h-5p
436	miR-548av-5p
437	miR-544b
438	miR-523-3p
439	miR-521
440	miR-513c-5p
441	miR-496
442	miR-494-5p
443	miR-489-3p
444	miR-487b-3p
445	miR-4796-5p
446	miR-4775
447	miR-4667-5p
448	miR-450a-5p
449	miR-4507
450	miR-4504
451	miR-4498
452	miR-4470
453	miR-4440
454	miR-4437
455	miR-4429
456	miR-421
457	miR-3920
458	miR-370-5p
459	miR-3619-5p
460	miR-3612
461	miR-337-5p
462	miR-32-5p
463	miR-3192-5p
464	miR-3161
465	miR-3155b
466	miR-29c-3p
467	miR-299-3p
468	miR-2467-5p
469	miR-2355-3p
470	miR-2276-3p
471	miR-205-3p
472	miR-202-5p
473	miR-200a-3p
474	miR-1914-5p
475	miR-191-3p
476	miR-1908-5p
477	miR-186-3p
478	miR-183-5p
479	miR-182-3p
480	miR-15a-3p
481	miR-1537-5p
482	miR-1468-5p
483	miR-138-2-3p
484	miR-136-3p
485	miR-133a-3p
486	miR-132-3p
487	miR-130a-5p
488	miR-1287-3p
489	miR-1285-5p
490	miR-1278
491	miR-126-5p
492	miR-1234-3p
493	miR-1227-3p
494	miR-1179
495	miR-106a-5p
496	miR-103a-3p
497	miR-100-5p
498	miR-941
499	miR-9-3p
500	miR-885-5p
501	miR-876-5p
502	miR-874-3p
503	miR-7843-5p
504	miR-7702
505	miR-7113-5p
506	miR-6876-3p
507	miR-6873-5p
508	miR-6865-5p
509	miR-6848-5p
510	miR-6813-5p
511	miR-6809-3p
512	miR-6797-3p
513	miR-6796-3p
514	miR-6789-5p
515	miR-6783-5p
516	miR-6772-5p
517	miR-6751-3p
518	miR-6748-5p
519	miR-6733-5p
520	miR-6718-5p
521	miR-671-5p
522	miR-657
523	miR-654-5p
524	miR-6513-3p
525	miR-6505-3p
526	miR-629-5p
527	miR-585-3p
528	miR-584-5p
529	miR-581
530	miR-579-5p
531	miR-5684
532	miR-5586-5p
533	miR-5582-3p
534	miR-520c-3p
535	miR-5094
536	miR-509-3p
537	miR-508-5p
538	miR-5009-5p
539	miR-5001-5p
540	miR-485-3p
541	miR-4781-5p
542	miR-4772-5p
543	miR-4762-5p
544	miR-4751
545	miR-4709-5p
546	miR-4707-3p
547	miR-4706
548	miR-4701-3p
549	miR-4680-3p
550	miR-4646-3p
551	miR-4632-3p
552	miR-455-3p
553	miR-450a-2-3p
554	miR-4467
555	miR-4425
556	miR-433-3p
557	miR-4326
558	miR-412-5p
559	miR-3928-3p
560	miR-3926
561	miR-377-3p
562	miR-376b-5p
563	miR-374b-5p
564	miR-374a-3p
565	miR-3691-5p
566	miR-340-5p
567	miR-339-3p
568	miR-330-3p
569	miR-3187-3p
570	miR-3184-3p
571	miR-3162-5p
572	miR-3156-5p
573	miR-3143
574	miR-3131
575	miR-3129-3p
576	miR-3122
577	miR-3116
578	miR-30d-3p
579	miR-30a-5p
580	miR-302d-3p
581	miR-302c-3p
582	miR-29a-3p
583	miR-28-5p
584	miR-27b-3p
585	miR-27a-5p
586	miR-24-2-5p
587	miR-219a-1-3p
588	miR-214-5p
589	miR-2115-3p
590	miR-210-3p
591	miR-20b-5p
592	miR-200c-5p
593	miR-199b-5p
594	miR-194-5p
595	miR-192-5p
596	miR-1914-3p
597	miR-182-5p
598	miR-146b-5p
599	miR-145-3p
600	miR-144-5p
601	miR-130a-3p
602	miR-1307-3p
603	miR-129-5p
604	miR-129-1-3p
605	miR-128-1-5p
606	miR-1273c
607	miR-125b-5p
608	miR-124-3p
609	miR-1226-3p
610	miR-10a-5p
611	let-7g-5p
612	miR-92b-5p
613	miR-92a-2-5p
614	miR-889-3p
615	miR-6886-3p
616	miR-6882-5p
617	miR-6878-3p
618	miR-6875-5p
619	miR-6873-3p
620	miR-6862-5p
621	miR-6852-5p
622	miR-6837-3p
623	miR-6832-3p
624	miR-6825-3p
625	miR-6805-5p
626	miR-6780a-3p
627	miR-6774-3p
628	miR-6766-5p
629	miR-6761-3p
630	miR-6755-5p
631	miR-6742-5p
632	miR-6726-3p
633	miR-671-3p
634	miR-6516-3p
635	miR-6513-5p
636	miR-6503-3p
637	miR-6502-3p
638	miR-6501-5p
639	miR-628-5p
640	miR-607
641	miR-584-3p
642	miR-580-3p
643	miR-548x-3p
644	miR-548s
645	miR-548ay-3p
646	miR-539-3p
647	miR-532-3p
648	miR-519a-3p
649	miR-5194
650	miR-518c-3p
651	miR-518b
652	miR-514b-5p
653	miR-512-3p
654	miR-506-3p
655	miR-504-5p
656	miR-5006-3p
657	miR-494-3p
658	miR-4773
659	miR-4747-5p
660	miR-4727-5p
661	miR-4725-5p
662	miR-4665-5p
663	miR-454-5p
664	miR-4536-5p
665	miR-4506
666	miR-449c-5p
667	miR-4436b-3p
668	miR-4324
669	miR-429
670	miR-4288
671	miR-379-3p
672	miR-378f
673	miR-3675-5p
674	miR-3675-3p
675	miR-362-3p
676	miR-3605-3p
677	miR-342-3p
678	miR-335-3p
679	miR-328-3p
680	miR-3198
681	miR-3180
682	miR-3175
683	miR-3164
684	miR-3153
685	miR-3145-3p
686	miR-30e-5p
687	miR-30c-5p
688	miR-30c-1-3p
689	miR-30b-5p
690	miR-302e
691	miR-302a-3p
692	miR-29a-5p
693	miR-298
694	miR-27b-5p
695	miR-26b-3p
696	miR-2278
697	miR-2276-5p
698	miR-2116-5p
699	miR-20a-5p
700	miR-1910-3p
701	miR-190a-5p
702	miR-181b-3p
703	miR-15b-5p
704	miR-152-3p
705	miR-146a-3p
706	miR-143-5p
707	miR-139-3p
708	miR-138-1-3p
709	miR-1323
710	miR-1306-5p
711	miR-1293
712	miR-1288-3p
713	miR-1273h-5p
714	miR-1262
715	miR-1247-3p
716	miR-1237-3p
717	miR-1185-5p
718	miR-1180-3p
719	let-7f-5p
720	miR-99b-5p
721	miR-96-5p
722	miR-939-5p
723	miR-92a-3p
724	miR-892b
725	miR-877-5p
726	miR-875-5p
727	miR-874-5p
728	miR-7844-5p
729	miR-767-5p
730	miR-7151-3p
731	miR-7114-5p
732	miR-6892-3p
733	miR-6881-5p
734	miR-6880-5p
735	miR-6849-3p
736	miR-6843-3p
737	miR-6842-5p
738	miR-6834-3p
739	miR-6827-5p
740	miR-6826-5p
741	miR-6821-5p
742	miR-6820-3p
743	miR-6818-5p
744	miR-6817-3p
745	miR-6815-3p
746	miR-6796-5p
747	miR-6791-5p
748	miR-6788-3p
749	miR-6780b-5p
750	miR-6770-3p
751	miR-6761-5p
752	miR-676-5p
753	miR-6759-3p
754	miR-6741-3p
755	miR-6739-5p
756	miR-6738-3p
757	miR-6737-5p
758	miR-627-3p
759	miR-624-3p
760	miR-618
761	miR-582-5p
762	miR-574-3p
763	miR-5699-5p
764	miR-5695
765	miR-548g-3p
766	miR-548b-5p
767	miR-548au-3p
768	miR-542-5p
769	miR-539-5p
770	miR-520d-3p
771	miR-5193
772	miR-5190
773	miR-5189-5p
774	miR-515-5p
775	miR-5090
776	miR-509-5p
777	miR-487a-3p
778	miR-4800-5p
779	miR-4766-5p
780	miR-4761-3p
781	miR-4742-5p
782	miR-4697-3p
783	miR-4688
784	miR-4683
785	miR-4681
786	miR-4676-3p
787	miR-4662a-3p
788	miR-4660
789	miR-4659b-5p
790	miR-4659a-5p
791	miR-4645-3p
792	miR-4641
793	miR-455-5p
794	miR-454-3p
795	miR-4503
796	miR-4491
797	miR-4482-3p
798	miR-4457
799	miR-4422
800	miR-433-5p
801	miR-431-3p
802	miR-425-5p
803	miR-411-3p
804	miR-3941
805	miR-3928-5p
806	miR-376c-5p
807	miR-376c-3p
808	miR-376a-5p
809	miR-372-3p
810	miR-371b-3p
811	miR-370-3p
812	miR-3688-5p
813	miR-3682-5p
814	miR-3619-3p
815	miR-3614-3p
816	miR-3609
817	miR-323a-5p
818	miR-320e
819	miR-320b
820	miR-32-3p
821	miR-3187-5p
822	miR-3177-3p
823	miR-3158-5p
824	miR-3157-5p
825	miR-3152-5p
826	miR-3149
827	miR-3133
828	miR-3127-3p
829	miR-30e-3p
830	miR-302a-5p
831	miR-29b-1-5p
832	miR-26a-1-3p
833	miR-2681-5p
834	miR-223-3p
835	miR-22-3p
836	miR-2114-3p
837	miR-21-3p
838	miR-204-3p
839	miR-19b-3p
840	miR-19b-1-5p
841	miR-197-3p
842	miR-196a-5p
843	miR-194-3p
844	miR-1911-5p
845	miR-188-5p
846	miR-186-5p
847	miR-185-5p
848	miR-181d-5p
849	miR-17-5p
850	miR-16-1-3p
851	miR-155-3p
852	miR-154-5p
853	miR-153-5p
854	miR-144-3p
855	miR-135a-3p
856	miR-1343-5p
857	miR-130b-5p
858	miR-1306-3p
859	miR-1276
860	miR-125b-2-3p
861	miR-106a-3p
862	miR-101-5p
863	let-7g-3p
864	let-7d-3p
865	miR-942-3p
866	miR-892c-3p
867	miR-891a-5p
868	miR-873-3p
869	miR-8071
870	miR-7854-3p
871	miR-7850-5p
872	miR-7703
873	miR-760
874	miR-758-3p
875	miR-744-5p
876	miR-7112-3p
877	miR-7111-5p
878	miR-6895-5p
879	miR-6889-5p
880	miR-6889-3p
881	miR-6884-5p
882	miR-6874-3p
883	miR-6870-3p
884	miR-6867-3p
885	miR-6866-5p
886	miR-6856-3p
887	miR-6846-5p
888	miR-6840-5p
889	miR-6837-5p
890	miR-6831-5p
891	miR-6824-5p
892	miR-6823-5p
893	miR-6819-5p
894	miR-6807-5p
895	miR-6804-3p
896	miR-6793-5p
897	miR-6772-3p
898	miR-6769a-5p
899	miR-6769a-3p
900	miR-6767-3p
901	miR-6754-5p
902	miR-675-5p
903	miR-6739-3p
904	miR-6738-5p
905	miR-656-3p
906	miR-651-5p
907	miR-6508-5p
908	miR-624-5p
909	miR-616-3p
910	miR-6131
911	miR-6130
912	miR-610
913	miR-590-5p
914	miR-579-3p
915	miR-578
916	miR-577
917	miR-5703
918	miR-5697
919	miR-561-5p
920	miR-5586-3p
921	miR-5584-5p
922	miR-5581-5p
923	miR-556-5p
924	miR-556-3p
925	miR-548t-5p
926	miR-548l
927	miR-548ak
928	miR-545-5p
929	miR-545-3p
930	miR-541-5p
931	miR-519d-3p
932	miR-519c-3p
933	miR-519b-3p
934	miR-5196-3p
935	miR-5192
936	miR-516a-5p
937	miR-515-3p
938	miR-514a-3p
939	miR-513c-3p
940	miR-513a-3p
941	miR-509-3-5p
942	miR-505-5p
943	miR-503-3p
944	miR-500b-3p
945	miR-5009-3p
946	miR-5008-5p
947	miR-5004-5p
948	miR-5000-5p
949	miR-495-5p
950	miR-486-5p
951	miR-4791
952	miR-4789-3p
953	miR-4784
954	miR-4774-3p
955	miR-4770
956	miR-4753-5p
957	miR-4753-3p
958	miR-4748
959	miR-4744
960	miR-4743-5p
961	miR-4743-3p
962	miR-4732-5p
963	miR-4731-5p
964	miR-4728-3p
965	miR-4723-5p
966	miR-4723-3p
967	miR-4722-5p
968	miR-4711-3p
969	miR-4695-5p
970	miR-4692
971	miR-4685-3p
972	miR-4664-3p
973	miR-4663
974	miR-4658
975	miR-4655-5p
976	miR-4649-5p
977	miR-4522
978	miR-449b-5p
979	miR-449b-3p
980	miR-4477a
981	miR-4449
982	miR-4433b-5p
983	miR-431-5p
984	miR-4289
985	miR-3939
986	miR-3925-5p
987	miR-3907
988	miR-382-3p
989	miR-381-5p
990	miR-380-3p
991	miR-379-5p
992	miR-378h
993	miR-376a-3p
994	miR-3692-5p
995	miR-3682-3p
996	miR-3652
997	miR-363-5p
998	miR-3613-3p
999	miR-345-3p
1000	miR-33b-5p
1001	miR-33b-3p
1002	miR-337-3p
1003	miR-331-5p
1004	miR-330-5p
1005	miR-3202
1006	miR-3192-3p
1007	miR-3188
1008	miR-3186-5p
1009	miR-3186-3p
1010	miR-3159
1011	miR-3148
1012	miR-3144-3p
1013	miR-3140-3p
1014	miR-3135a
1015	miR-3121-5p
1016	miR-3115
1017	miR-30a-3p
1018	miR-302b-3p
1019	miR-296-5p
1020	miR-26a-2-3p
1021	miR-2682-3p
1022	miR-25-3p
1023	miR-219b-3p
1024	miR-219a-2-3p
1025	miR-218-5p
1026	miR-216b-5p
1027	miR-216a-5p
1028	miR-2113
1029	miR-211-3p
1030	miR-210-5p
1031	miR-208a-3p
1032	miR-200a-5p
1033	miR-1976
1034	miR-18a-3p
1035	miR-181d-3p
1036	miR-181a-5p
1037	miR-181a-2-3p
1038	miR-151a-3p
1039	miR-138-5p
1040	miR-135b-5p
1041	miR-134-3p
1042	miR-1301-5p
1043	miR-1292-5p
1044	miR-128-3p
1045	miR-1252-5p
1046	miR-1247-5p
1047	miR-1244
1048	miR-1236-5p
1049	miR-1193
1050	miR-1178-3p
1051	miR-10b-3p
1052	miR-107
1053	miR-105-5p
1054	miR-99b-3p
1055	miR-95-5p
1056	miR-943
1057	miR-938
1058	miR-937-3p
1059	miR-93-5p
1060	miR-891b
1061	miR-889-5p
1062	miR-887-5p
1063	miR-887-3p
1064	miR-8061
1065	miR-7851-3p
1066	miR-7843-3p
1067	miR-770-5p
1068	miR-744-3p
1069	miR-7152-5p
1070	miR-7108-5p
1071	miR-6890-5p
1072	miR-6884-3p
1073	miR-6878-5p
1074	miR-6874-5p
1075	miR-6866-3p
1076	miR-6864-5p
1077	miR-6861-3p
1078	miR-6859-3p
1079	miR-6857-5p
1080	miR-6857-3p
1081	miR-6851-5p
1082	miR-6851-3p
1083	miR-6849-5p
1084	miR-6846-3p
1085	miR-6836-5p
1086	miR-6835-5p
1087	miR-6829-5p
1088	miR-6822-5p
1089	miR-6822-3p
1090	miR-6813-3p
1091	miR-6810-3p
1092	miR-6806-3p
1093	miR-6802-5p
1094	miR-6798-5p
1095	miR-6792-5p
1096	miR-6787-5p
1097	miR-6781-5p
1098	miR-6781-3p
1099	miR-6779-5p
1100	miR-6779-3p
1101	miR-6778-5p
1102	miR-6774-5p
1103	miR-6758-3p
1104	miR-6757-3p
1105	miR-6753-3p
1106	miR-6751-5p
1107	miR-675-3p
1108	miR-6747-3p
1109	miR-6737-3p
1110	miR-6735-3p
1111	miR-6733-3p
1112	miR-6729-3p
1113	miR-6728-5p
1114	miR-6726-5p
1115	miR-664a-5p
1116	miR-661
1117	miR-654-3p
1118	miR-652-5p
1119	miR-652-3p
1120	miR-6516-5p
1121	miR-6514-5p
1122	miR-6510-3p
1123	miR-651-3p
1124	miR-6507-5p
1125	miR-632
1126	miR-598-3p
1127	miR-590-3p
1128	miR-576-5p
1129	miR-5589-3p
1130	miR-5588-5p
1131	miR-5585-5p
1132	miR-5584-3p
1133	miR-548m
1134	miR-548an
1135	miR-543
1136	miR-5187-5p
1137	miR-517-5p
1138	miR-513b-5p
1139	miR-511-3p
1140	miR-505-3p
1141	miR-502-3p
1142	miR-5010-3p
1143	miR-5004-3p
1144	miR-5003-5p
1145	miR-493-5p
1146	miR-487b-5p
1147	miR-487a-5p
1148	miR-4786-3p
1149	miR-4782-5p
1150	miR-4779
1151	miR-4766-3p
1152	miR-4761-5p
1153	miR-4745-3p
1154	miR-4733-3p
1155	miR-4732-3p
1156	miR-4725-3p
1157	miR-4697-5p
1158	miR-4673
1159	miR-4672
1160	miR-466
1161	miR-4657
1162	miR-4636
1163	miR-4632-5p
1164	miR-4487
1165	miR-4476
1166	miR-4444
1167	miR-4442
1168	miR-4426
1169	miR-432-5p
1170	miR-432-3p
1171	miR-4318
1172	miR-4306
1173	miR-425-3p
1174	miR-409-3p
1175	miR-3936
1176	miR-3923
1177	miR-3913-5p
1178	miR-382-5p
1179	miR-378j
1180	miR-377-5p
1181	miR-373-3p
1182	miR-3714
1183	miR-3692-3p
1184	miR-3690
1185	miR-369-5p
1186	miR-369-3p
1187	miR-3620-3p
1188	miR-340-3p
1189	miR-339-5p
1190	miR-335-5p
1191	miR-3165
1192	miR-3142
1193	miR-3138
1194	miR-3128
1195	miR-301a-3p
1196	miR-299-5p
1197	miR-2467-3p
1198	miR-23a-3p
1199	miR-222-3p
1200	miR-2110
1201	miR-20b-3p
1202	miR-208b-3p
1203	miR-202-3p
1204	miR-197-5p
1205	miR-1913
1206	miR-188-3p
1207	miR-183-3p
1208	miR-148b-3p
1209	miR-143-3p
1210	miR-141-5p
1211	miR-141-3p
1212	miR-133a-5p
1213	miR-1302
1214	miR-1299
1215	miR-1298-5p
1216	miR-1298-3p
1217	miR-1289
1218	miR-1287-5p
1219	miR-1283
1220	miR-1261
1221	miR-1258
1222	miR-1233-3p
1223	miR-1224-5p
1224	miR-1197
1225	miR-1185-2-3p
1226	miR-10b-5p
1227	miR-10a-3p
1228	miR-106b-3p
1229	let-7i-5p
1230	let-7f-1-3p
1231	let-7a-3p
1232	miR-96-3p
1233	miR-944
1234	miR-937-5p
1235	miR-890
1236	miR-888-5p
1237	miR-876-3p
1238	miR-7853-5p
1239	miR-765
1240	miR-758-5p
1241	miR-7152-3p
1242	miR-7111-3p
1243	miR-7107-3p
1244	miR-7106-5p
1245	miR-7106-3p
1246	miR-7-2-3p
1247	miR-6894-5p
1248	miR-6893-3p
1249	miR-6891-3p
1250	miR-6890-3p
1251	miR-6887-3p
1252	miR-6885-5p
1253	miR-6883-3p
1254	miR-6871-5p
1255	miR-6867-5p
1256	miR-6862-3p
1257	miR-6856-5p
1258	miR-6854-3p
1259	miR-6853-3p
1260	miR-6845-5p
1261	miR-6838-3p
1262	miR-6834-5p
1263	miR-6833-5p
1264	miR-6830-3p
1265	miR-6827-3p
1266	miR-6823-3p
1267	miR-6821-3p
1268	miR-6817-5p
1269	miR-6816-3p
1270	miR-6812-5p
1271	miR-6807-3p
1272	miR-6802-3p
1273	miR-6800-5p
1274	miR-6797-5p
1275	miR-6785-3p
1276	miR-6784-5p
1277	miR-6782-5p
1278	miR-6782-3p
1279	miR-6776-5p
1280	miR-6776-3p
1281	miR-6775-3p
1282	miR-6771-5p
1283	miR-6771-3p
1284	miR-6766-3p
1285	miR-6759-5p
1286	miR-6757-5p
1287	miR-6755-3p
1288	miR-6746-5p
1289	miR-6740-3p
1290	miR-6734-3p
1291	miR-6731-5p
1292	miR-6731-3p
1293	miR-6728-3p
1294	miR-6727-5p
1295	miR-6720-5p
1296	miR-6716-5p
1297	miR-6715b-3p
1298	miR-660-3p
1299	miR-656-5p
1300	miR-655-5p
1301	miR-653-3p
1302	miR-6505-5p
1303	miR-6504-5p
1304	miR-6501-3p
1305	miR-650
1306	miR-641
1307	miR-598-5p
1308	miR-586
1309	miR-576-3p
1310	miR-572
1311	miR-5701
1312	miR-5696
1313	miR-5690
1314	miR-5585-3p
1315	miR-5583-5p
1316	miR-548ba
1317	miR-548aw
1318	miR-548as-3p
1319	miR-541-3p
1320	miR-520g-5p
1321	miR-5188
1322	miR-517c-3p
1323	miR-516a-3p
1324	miR-514b-3p
1325	miR-514a-5p
1326	miR-513a-5p
1327	miR-5093
1328	miR-5088-5p
1329	miR-504-3p
1330	miR-488-3p
1331	miR-4803
1332	miR-4800-3p
1333	miR-4798-5p
1334	miR-4795-5p
1335	miR-4788
1336	miR-4774-5p
1337	miR-4769-5p
1338	miR-4769-3p
1339	miR-4763-3p
1340	miR-4758-5p
1341	miR-4747-3p
1342	miR-4737
1343	miR-4735-5p
1344	miR-4734
1345	miR-4729
1346	miR-4728-5p
1347	miR-4727-3p
1348	miR-4726-5p
1349	miR-4722-3p
1350	miR-4719
1351	miR-4712-5p
1352	miR-4705
1353	miR-4700-5p
1354	miR-4699-5p
1355	miR-4691-5p
1356	miR-4691-3p
1357	miR-4690-5p
1358	miR-4690-3p
1359	miR-4689
1360	miR-4687-3p
1361	miR-4684-3p
1362	miR-4678
1363	miR-4671-3p
1364	miR-4670-5p
1365	miR-4664-5p
1366	miR-4656
1367	miR-4642
1368	miR-4640-3p
1369	miR-4637
1370	miR-4525
1371	miR-4524a-5p
1372	miR-451a
1373	miR-4518
1374	miR-4515
1375	miR-4513
1376	miR-4512
1377	miR-4480
1378	miR-4478
1379	miR-4463
1380	miR-4424
1381	miR-4423-5p
1382	miR-4421
1383	miR-411-5p
1384	miR-410-5p
1385	miR-3940-5p
1386	miR-3937
1387	miR-3934-5p
1388	miR-3934-3p
1389	miR-3919
1390	miR-3915
1391	miR-381-3p
1392	miR-378a-3p
1393	miR-373-5p
1394	miR-3686
1395	miR-3681-5p
1396	miR-3679-5p
1397	miR-3679-3p
1398	miR-3677-5p
1399	miR-3667-3p
1400	miR-3663-5p
1401	miR-3659
1402	miR-3613-5p
1403	miR-3611
1404	miR-34b-5p
1405	miR-34b-3p
1406	miR-34a-3p
1407	miR-346
1408	miR-33a-3p
1409	miR-329-3p
1410	miR-323a-3p
1411	miR-3197
1412	miR-3193
1413	miR-3147
1414	miR-3140-5p
1415	miR-3137
1416	miR-3134
1417	miR-3132
1418	miR-3125
1419	miR-302f
1420	miR-26b-5p
1421	miR-2392
1422	miR-221-5p
1423	miR-216a-3p
1424	miR-2116-3p
1425	miR-211-5p
1426	miR-21-5p
1427	miR-196b-3p
1428	miR-1915-3p
1429	miR-1910-5p
1430	miR-191-5p
1431	miR-190a-3p
1432	miR-1909-5p
1433	miR-16-5p
1434	miR-149-3p
1435	miR-1296-3p
1436	miR-1295b-3p
1437	miR-1291
1438	miR-1269b
1439	miR-1269a
1440	miR-126-3p
1441	miR-1255b-2-3p
1442	miR-1236-3p
1443	miR-1180-5p
1444	let-7d-5p

## Sheet: MCFS
Rank	Feature
1	miR-339-3p
2	miR-93-5p
3	miR-671-5p
4	miR-324-5p
5	miR-6750-5p
6	miR-4522
7	miR-6809-3p
8	miR-6852-3p
9	miR-4721
10	miR-30e-5p
11	miR-331-3p
12	miR-4664-3p
13	miR-769-5p
14	miR-873-5p
15	miR-6788-3p
16	miR-18a-5p
17	miR-6825-3p
18	miR-20a-5p
19	miR-425-3p
20	let-7c-5p
21	miR-6821-3p
22	miR-1307-5p
23	let-7a-5p
24	miR-365b-5p
25	miR-185-5p
26	miR-199a-5p
27	miR-6741-3p
28	miR-874-3p
29	miR-17-5p
30	miR-6774-3p
31	miR-3680-3p
32	miR-1909-5p
33	miR-324-3p
34	miR-6762-3p
35	miR-6735-3p
36	miR-4746-5p
37	miR-93-3p
38	miR-744-5p
39	miR-941
40	miR-199a-3p
41	miR-6855-5p
42	miR-148a-3p
43	let-7b-5p
44	let-7e-5p
45	miR-4667-3p
46	miR-4446-3p
47	miR-24-3p
48	miR-4695-3p
49	miR-18b-5p
50	miR-17-3p
51	miR-335-3p
52	miR-151a-3p
53	miR-1277-5p
54	miR-3907
55	miR-30c-5p
56	miR-26a-5p
57	miR-200c-3p
58	let-7i-5p
59	miR-33a-5p
60	miR-4324
61	miR-1307-3p
62	miR-21-5p
63	miR-301a-3p
64	miR-127-3p
65	miR-139-5p
66	miR-15b-5p
67	miR-34a-5p
68	let-7f-5p
69	miR-6511a-3p
70	miR-1233-3p
71	miR-126-5p
72	miR-221-3p
73	miR-422a
74	miR-6878-3p
75	miR-378e
76	miR-193a-3p
77	miR-125a-5p
78	miR-378i
79	miR-185-3p
80	miR-3122
81	let-7d-5p
82	miR-146b-3p
83	miR-22-3p
84	miR-29c-5p
85	miR-222-3p
86	miR-500b-5p
87	miR-30d-5p
88	miR-378d
89	miR-146b-5p
90	let-7g-5p
91	miR-3677-5p
92	miR-362-5p
93	miR-106b-5p
94	miR-106a-5p
95	miR-1193
96	miR-92a-3p
97	miR-1538
98	miR-1537-3p
99	miR-99b-5p
100	miR-126-3p
101	miR-5698
102	miR-6767-3p
103	miR-200b-3p
104	miR-103a-2-5p
105	miR-26b-5p
106	miR-340-5p
107	miR-548h-5p
108	miR-641
109	miR-3157-5p
110	miR-28-5p
111	miR-382-5p
112	miR-210-3p
113	miR-1247-5p
114	miR-27b-3p
115	miR-33b-5p
116	miR-425-5p
117	miR-760
118	miR-20b-5p
119	miR-181c-5p
120	miR-409-3p
121	miR-10a-5p
122	miR-32-3p
123	miR-181a-2-3p
124	miR-328-3p
125	miR-6796-3p
126	let-7f-1-3p
127	miR-30e-3p
128	miR-660-3p
129	miR-195-5p
130	miR-103a-3p
131	miR-200b-5p
132	miR-1273h-5p
133	miR-133a-5p
134	miR-181b-5p
135	miR-590-3p
136	miR-766-5p
137	miR-106b-3p
138	miR-128-3p
139	miR-342-5p
140	miR-370-3p
141	miR-7-5p
142	miR-1301-3p
143	miR-134-5p
144	miR-454-3p
145	miR-1291
146	miR-197-3p
147	miR-15b-3p
148	miR-4795-5p
149	miR-5088-5p
150	miR-495-3p
151	miR-326
152	miR-136-5p
153	miR-378a-3p
154	miR-6729-3p
155	miR-140-5p
156	miR-4689
157	miR-3127-3p
158	miR-1197
159	miR-6769b-3p
160	miR-148b-3p
161	miR-6827-5p
162	miR-99a-5p
163	miR-3934-5p
164	miR-6789-3p
165	miR-4706
166	miR-421
167	miR-296-5p
168	miR-4667-5p
169	miR-155-5p
170	miR-1909-3p
171	miR-5008-5p
172	miR-16-1-3p
173	miR-6769a-5p
174	miR-5090
175	miR-484
176	miR-935
177	miR-376b-3p
178	miR-4709-3p
179	miR-597-3p
180	miR-16-5p
181	miR-19a-3p
182	miR-598-5p
183	miR-550a-5p
184	miR-503-5p
185	miR-548e-5p
186	miR-424-5p
187	miR-374b-3p
188	miR-5089-3p
189	miR-6807-5p
190	miR-340-3p
191	miR-501-5p
192	miR-378g
193	miR-92b-3p
194	miR-1303
195	miR-154-3p
196	miR-543
197	miR-1256
198	miR-19b-3p
199	miR-7114-3p
200	miR-378f
201	miR-181a-5p
202	miR-223-3p
203	miR-5196-3p
204	miR-302b-3p
205	miR-21-3p
206	miR-4753-5p
207	miR-6791-5p
208	miR-584-5p
209	miR-345-5p
210	miR-6861-3p
211	miR-4306
212	miR-23a-3p
213	miR-3680-5p
214	miR-503-3p
215	miR-1913
216	miR-548ag
217	miR-625-5p
218	miR-493-3p
219	miR-92a-1-5p
220	miR-6747-3p
221	miR-6769a-3p
222	miR-193a-5p
223	miR-1908-5p
224	miR-29b-2-5p
225	miR-6882-3p
226	miR-186-5p
227	miR-30b-5p
228	miR-4676-3p
229	miR-374b-5p
230	miR-361-3p
231	miR-4655-5p
232	miR-1244
233	miR-4525
234	miR-24-2-5p
235	miR-574-5p
236	miR-548b-5p
237	miR-342-3p
238	miR-4699-5p
239	miR-5585-3p
240	miR-548w
241	miR-6862-3p
242	miR-379-5p
243	let-7d-3p
244	miR-99b-3p
245	miR-22-5p
246	miR-107
247	miR-449b-3p
248	miR-143-5p
249	miR-491-5p
250	miR-551b-3p
251	miR-3193
252	miR-550b-2-5p
253	miR-138-2-3p
254	miR-4722-5p
255	miR-1285-5p
256	miR-548az-5p
257	miR-505-5p
258	miR-6873-3p
259	miR-6514-3p
260	miR-4734
261	miR-223-5p
262	miR-6131
263	miR-6797-3p
264	miR-152-3p
265	miR-210-5p
266	miR-6500-3p
267	miR-27a-3p
268	miR-6789-5p
269	miR-6848-5p
270	miR-1270
271	miR-5703
272	miR-7-1-3p
273	miR-1287-5p
274	miR-150-5p
275	miR-6859-5p
276	miR-432-5p
277	miR-6721-5p
278	miR-132-3p
279	miR-6847-3p
280	miR-4440
281	miR-652-3p
282	miR-5684
283	miR-215-5p
284	miR-4665-5p
285	miR-5001-5p
286	miR-431-5p
287	miR-6731-3p
288	miR-574-3p
289	miR-6742-5p
290	miR-216b-3p
291	miR-4512
292	miR-4690-3p
293	miR-378c
294	miR-204-5p
295	miR-3714
296	miR-4800-3p
297	miR-4507
298	miR-3118
299	miR-6849-3p
300	miR-6845-5p
301	miR-6770-5p
302	miR-532-5p
303	miR-6771-3p
304	miR-138-1-3p
305	miR-3147
306	miR-130b-5p
307	miR-487a-5p
308	miR-330-3p
309	miR-6736-5p
310	miR-205-5p
311	miR-10b-5p
312	miR-221-5p
313	miR-302a-5p
314	miR-25-3p
315	miR-376a-3p
316	miR-3619-3p
317	miR-1275
318	miR-144-5p
319	miR-191-5p
320	miR-486-5p
321	miR-6887-3p
322	miR-3613-3p
323	miR-4769-3p
324	miR-302d-3p
325	miR-3912-3p
326	miR-320c
327	miR-552-5p
328	miR-5589-5p
329	miR-3152-5p
330	miR-664a-5p
331	miR-301a-5p
332	miR-6895-5p
333	miR-6816-3p
334	miR-196b-5p
335	miR-130b-3p
336	miR-576-5p
337	miR-29c-3p
338	miR-3187-5p
339	miR-6787-3p
340	miR-1292-5p
341	miR-523-3p
342	miR-2116-5p
343	miR-26a-2-3p
344	miR-339-5p
345	miR-3617-5p
346	miR-1290
347	miR-193b-5p
348	miR-6776-5p
349	miR-412-3p
350	miR-1910-5p
351	miR-6766-5p
352	miR-369-5p
353	miR-2392
354	miR-30a-3p
355	miR-1234-3p
356	miR-184
357	miR-192-5p
358	miR-6855-3p
359	miR-381-3p
360	miR-6775-3p
361	miR-224-5p
362	miR-302a-3p
363	miR-671-3p
364	miR-1304-3p
365	miR-139-3p
366	miR-452-5p
367	miR-6892-5p
368	miR-302c-3p
369	miR-3135a
370	miR-6765-5p
371	miR-374c-5p
372	miR-4435
373	miR-6807-3p
374	miR-3180
375	miR-6813-5p
376	miR-4478
377	miR-3619-5p
378	miR-23a-5p
379	miR-4691-5p
380	miR-556-5p
381	miR-363-3p
382	miR-3663-5p
383	miR-629-5p
384	miR-361-5p
385	miR-4647
386	miR-424-3p
387	miR-122-5p
388	miR-4653-3p
389	miR-101-5p
390	miR-3614-5p
391	miR-3191-5p
392	miR-493-5p
393	miR-1273c
394	miR-4800-5p
395	miR-6735-5p
396	miR-323a-3p
397	miR-1225-5p
398	miR-3667-5p
399	miR-5701
400	miR-15a-5p
401	miR-191-3p
402	miR-6761-5p
403	miR-320b
404	miR-6746-5p
405	miR-4788
406	miR-1271-5p
407	miR-489-3p
408	miR-411-5p
409	miR-6516-5p
410	miR-1287-3p
411	miR-548j-3p
412	miR-889-3p
413	miR-23c
414	miR-766-3p
415	miR-200a-3p
416	miR-15a-3p
417	miR-6866-5p
418	miR-26a-1-3p
419	miR-23b-3p
420	miR-6810-5p
421	miR-450a-1-3p
422	miR-9-3p
423	miR-4515
424	miR-2355-3p
425	miR-181d-5p
426	miR-616-3p
427	miR-6842-3p
428	miR-6831-3p
429	miR-1229-3p
430	miR-3179
431	let-7a-3p
432	miR-487b-5p
433	miR-877-3p
434	miR-451a
435	miR-98-3p
436	miR-4685-3p
437	miR-3140-5p
438	miR-23b-5p
439	miR-877-5p
440	miR-6802-5p
441	miR-6796-5p
442	miR-1343-5p
443	miR-3684
444	miR-29a-5p
445	miR-410-5p
446	miR-487a-3p
447	miR-5587-3p
448	miR-3688-5p
449	miR-376c-3p
450	miR-539-5p
451	miR-6809-5p
452	miR-6890-3p
453	miR-19a-5p
454	miR-3156-5p
455	miR-4728-3p
456	miR-1296-3p
457	miR-7856-5p
458	miR-552-3p
459	miR-6501-5p
460	miR-487b-3p
461	miR-4727-5p
462	miR-194-5p
463	miR-3692-5p
464	miR-4798-5p
465	miR-7106-3p
466	miR-6870-3p
467	miR-1914-5p
468	miR-2110
469	miR-6793-5p
470	miR-500b-3p
471	miR-127-5p
472	miR-548ab
473	miR-1247-3p
474	miR-183-5p
475	miR-133a-3p
476	miR-6886-3p
477	miR-515-5p
478	miR-6875-5p
479	miR-6804-3p
480	miR-598-3p
481	miR-3922-5p
482	miR-369-3p
483	miR-18a-3p
484	miR-4521
485	miR-433-3p
486	miR-3064-5p
487	miR-4745-3p
488	miR-6823-3p
489	miR-130a-3p
490	miR-376b-5p
491	miR-589-5p
492	miR-1306-3p
493	miR-409-5p
494	miR-30c-2-3p
495	miR-485-3p
496	miR-4656
497	miR-212-3p
498	miR-654-5p
499	miR-1255b-2-3p
500	miR-30a-5p
501	miR-5006-5p
502	miR-541-3p
503	miR-6834-3p
504	miR-4784
505	miR-4748
506	miR-1185-1-3p
507	miR-758-5p
508	miR-6734-3p
509	miR-4421
510	miR-1180-3p
511	miR-146a-5p
512	miR-6840-5p
513	miR-1299
514	miR-6815-3p
515	miR-576-3p
516	miR-197-5p
517	miR-548ay-3p
518	miR-187-5p
519	miR-150-3p
520	miR-362-3p
521	miR-376a-2-5p
522	miR-509-3-5p
523	miR-937-5p
524	miR-654-3p
525	miR-3926
526	miR-6847-5p
527	miR-887-5p
528	miR-372-3p
529	miR-6784-5p
530	miR-6767-5p
531	miR-4732-3p
532	miR-506-3p
533	miR-100-5p
534	miR-382-3p
535	miR-3198
536	miR-4747-3p
537	miR-6877-5p
538	miR-4449
539	miR-4775
540	miR-338-3p
541	miR-6761-3p
542	miR-410-3p
543	miR-1976
544	miR-3675-5p
545	miR-4498
546	miR-125b-5p
547	miR-320d
548	miR-411-3p
549	miR-2115-3p
550	miR-2116-3p
551	miR-660-5p
552	miR-3678-3p
553	miR-5006-3p
554	miR-5695
555	miR-4695-5p
556	miR-128-1-5p
557	miR-370-5p
558	miR-134-3p
559	miR-320e
560	miR-208a-5p
561	miR-7107-3p
562	miR-885-5p
563	let-7e-3p
564	miR-3667-3p
565	miR-3192-5p
566	miR-31-5p
567	miR-335-5p
568	miR-6772-5p
569	miR-2278
570	miR-605-5p
571	miR-6754-3p
572	miR-3155b
573	miR-6515-3p
574	miR-3939
575	miR-643
576	miR-4707-3p
577	miR-3140-3p
578	miR-4677-3p
579	miR-6510-3p
580	miR-4433b-5p
581	miR-337-3p
582	miR-29b-1-5p
583	miR-25-5p
584	miR-491-3p
585	miR-545-5p
586	miR-661
587	let-7g-3p
588	miR-374a-3p
589	miR-4742-3p
590	miR-6859-3p
591	miR-2276-3p
592	miR-4726-5p
593	miR-330-5p
594	miR-3690
595	miR-2115-5p
596	miR-3683
597	miR-5189-3p
598	miR-548ar-3p
599	miR-323b-3p
600	miR-6886-5p
601	miR-1237-3p
602	miR-450b-5p
603	miR-7111-5p
604	miR-5010-3p
605	miR-181c-3p
606	miR-6837-3p
607	miR-1228-3p
608	miR-4728-5p
609	miR-7848-3p
610	miR-6130
611	miR-548ak
612	miR-376c-5p
613	miR-505-3p
614	miR-6813-3p
615	miR-4779
616	miR-4753-3p
617	miR-8071
618	miR-937-3p
619	miR-3685
620	miR-668-3p
621	miR-329-3p
622	miR-3150b-5p
623	miR-4723-5p
624	miR-154-5p
625	miR-202-5p
626	miR-580-3p
627	miR-4639-5p
628	miR-6856-3p
629	miR-6871-5p
630	miR-214-5p
631	miR-514a-5p
632	miR-3131
633	miR-143-3p
634	miR-6734-5p
635	miR-4648
636	miR-548as-3p
637	miR-6764-5p
638	miR-3157-3p
639	miR-3679-3p
640	miR-3138
641	miR-6852-5p
642	let-7f-2-3p
643	miR-548x-3p
644	miR-508-5p
645	miR-4729
646	miR-211-5p
647	miR-511-5p
648	miR-4503
649	miR-6812-5p
650	miR-141-3p
651	miR-27b-5p
652	miR-200a-5p
653	miR-1468-5p
654	miR-485-5p
655	miR-129-1-3p
656	miR-129-5p
657	miR-3202
658	miR-3130-3p
659	miR-4758-5p
660	miR-187-3p
661	miR-3197
662	miR-3620-3p
663	miR-513a-3p
664	miR-6741-5p
665	miR-6822-3p
666	miR-3928-3p
667	miR-5584-5p
668	miR-125a-3p
669	miR-556-3p
670	miR-9-5p
671	miR-1238-3p
672	miR-6819-3p
673	miR-541-5p
674	miR-6876-3p
675	miR-495-5p
676	miR-5189-5p
677	miR-6893-3p
678	miR-30b-3p
679	miR-6854-3p
680	miR-5004-5p
681	miR-3145-5p
682	miR-1185-2-3p
683	miR-6869-5p
684	miR-5693
685	miR-218-5p
686	miR-135a-3p
687	miR-561-5p
688	miR-765
689	miR-490-5p
690	miR-4474-3p
691	miR-3605-5p
692	miR-32-5p
693	miR-5004-3p
694	miR-7851-3p
695	miR-6830-3p
696	miR-6132
697	miR-365a-5p
698	miR-182-5p
699	miR-3613-5p
700	miR-4659b-5p
701	miR-4783-3p
702	miR-4446-5p
703	miR-496
704	miR-6511b-3p
705	miR-1910-3p
706	miR-605-3p
707	miR-4766-3p
708	miR-4722-3p
709	miR-4711-3p
710	miR-4637
711	miR-6501-3p
712	miR-7108-5p
713	miR-5093
714	miR-7112-3p
715	miR-145-3p
716	miR-657
717	miR-539-3p
718	miR-450a-5p
719	miR-5009-5p
720	miR-202-3p
721	miR-6715b-3p
722	miR-5582-3p
723	miR-7702
724	miR-4999-5p
725	miR-215-3p
726	miR-4765
727	miR-3937
728	miR-4796-5p
729	miR-7976
730	miR-942-3p
731	miR-30c-1-3p
732	miR-106a-3p
733	miR-6716-3p
734	miR-199b-5p
735	miR-590-5p
736	miR-3144-3p
737	miR-4673
738	miR-6880-5p
739	miR-429
740	miR-10b-3p
741	miR-4661-5p
742	miR-544a
743	miR-4644
744	miR-206
745	miR-182-3p
746	miR-4700-5p
747	miR-34c-5p
748	miR-4658
749	miR-939-5p
750	miR-4772-5p
751	miR-7151-5p
752	miR-3920
753	miR-1224-5p
754	miR-494-3p
755	miR-876-3p
756	miR-30d-3p
757	miR-2276-5p
758	miR-6819-5p
759	miR-5680
760	miR-6503-3p
761	miR-501-3p
762	miR-6891-3p
763	miR-3146
764	miR-6895-3p
765	miR-889-5p
766	miR-6782-5p
767	miR-3163
768	miR-624-5p
769	miR-190a-5p
770	miR-4477b
771	miR-33b-3p
772	miR-2355-5p
773	miR-6818-3p
774	miR-5706
775	miR-5697
776	miR-188-5p
777	miR-4426
778	miR-6759-3p
779	miR-211-3p
780	miR-146a-3p
781	miR-4473
782	miR-101-3p
783	miR-196b-3p
784	miR-548au-3p
785	miR-222-5p
786	miR-7843-3p
787	miR-1236-3p
788	miR-655-3p
789	miR-656-3p
790	miR-4677-5p
791	miR-4688
792	miR-589-3p
793	miR-6758-5p
794	miR-6514-5p
795	miR-193b-3p
796	miR-6815-5p
797	miR-4683
798	miR-337-5p
799	miR-4463
800	miR-346
801	miR-5187-3p
802	miR-4707-5p
803	miR-208b-3p
804	miR-6803-3p
805	miR-3164
806	miR-664a-3p
807	miR-1185-5p
808	miR-3909
809	miR-708-5p
810	miR-92a-2-5p
811	miR-6820-3p
812	miR-6502-5p
813	miR-4789-3p
814	miR-6783-5p
815	miR-331-5p
816	miR-379-3p
817	miR-4645-3p
818	miR-7705
819	miR-6884-3p
820	miR-4422
821	miR-4482-5p
822	miR-136-3p
823	miR-302f
824	miR-509-3p
825	miR-551a
826	miR-3682-5p
827	miR-6780b-5p
828	miR-655-5p
829	miR-4442
830	miR-376a-5p
831	miR-628-5p
832	miR-6846-3p
833	miR-4671-3p
834	miR-548ax
835	miR-6515-5p
836	miR-3184-3p
837	miR-520f-3p
838	miR-5586-5p
839	miR-3942-5p
840	miR-6867-3p
841	miR-4769-5p
842	miR-296-3p
843	miR-6833-3p
844	miR-5586-3p
845	miR-6779-5p
846	miR-6818-5p
847	miR-6868-3p
848	miR-769-3p
849	miR-4477a
850	miR-135b-5p
851	miR-195-3p
852	miR-5699-5p
853	miR-1306-5p
854	miR-299-3p
855	miR-380-3p
856	miR-449a
857	miR-891a-5p
858	miR-1227-3p
859	miR-6754-5p
860	miR-7854-3p
861	miR-3187-3p
862	miR-1296-5p
863	miR-6782-3p
864	miR-664b-5p
865	miR-145-5p
866	miR-6786-3p
867	miR-29b-3p
868	miR-323a-5p
869	miR-378b
870	miR-6851-3p
871	miR-4326
872	miR-194-3p
873	miR-5690
874	miR-34b-3p
875	miR-371b-5p
876	miR-5193
877	miR-1179
878	miR-6738-3p
879	miR-125b-2-3p
880	miR-5585-5p
881	miR-181a-3p
882	miR-542-3p
883	miR-1226-3p
884	miR-4732-5p
885	miR-3691-3p
886	miR-7109-3p
887	miR-4738-3p
888	miR-6513-3p
889	miR-3177-5p
890	miR-3191-3p
891	miR-29a-3p
892	miR-6862-5p
893	miR-4489
894	miR-4697-5p
895	miR-4714-5p
896	miR-4786-5p
897	miR-744-3p
898	miR-6770-3p
899	miR-133b
900	miR-1289
901	miR-3605-3p
902	miR-548e-3p
903	miR-3176
904	miR-6783-3p
905	miR-3200-5p
906	miR-6894-5p
907	miR-412-5p
908	miR-4467
909	miR-3675-3p
910	miR-6799-3p
911	miR-522-3p
912	miR-6507-5p
913	miR-4701-3p
914	miR-26b-3p
915	miR-6837-5p
916	miR-6780a-5p
917	miR-4777-3p
918	miR-4762-5p
919	miR-224-3p
920	miR-3661
921	miR-455-3p
922	miR-3145-3p
923	miR-6821-5p
924	miR-1269b
925	miR-186-3p
926	miR-6516-3p
927	miR-6736-3p
928	miR-6791-3p
929	miR-6750-3p
930	miR-874-5p
931	miR-6798-5p
932	miR-6857-3p
933	miR-6832-5p
934	miR-3177-3p
935	miR-3121-5p
936	miR-6892-3p
937	miR-377-3p
938	miR-129-2-3p
939	miR-1294
940	miR-6727-5p
941	miR-95-3p
942	miR-4701-5p
943	miR-3913-5p
944	miR-6817-3p
945	miR-520d-3p
946	miR-4536-5p
947	miR-4705
948	miR-3617-3p
949	miR-4750-5p
950	miR-4725-5p
951	miR-135a-5p
952	miR-1258
953	miR-502-5p
954	miR-4781-3p
955	miR-132-5p
956	miR-6881-3p
957	miR-4510
958	miR-5000-5p
959	miR-3129-3p
960	miR-3940-5p
961	miR-6758-3p
962	miR-196a-5p
963	miR-618
964	miR-323b-5p
965	miR-504-5p
966	miR-494-5p
967	miR-6781-5p
968	miR-466
969	miR-512-3p
970	miR-1278
971	miR-642a-5p
972	miR-7152-5p
973	miR-6885-3p
974	miR-7703
975	miR-514a-3p
976	miR-6772-3p
977	miR-367-3p
978	miR-4687-3p
979	miR-27a-5p
980	miR-4781-5p
981	miR-2113
982	miR-5187-5p
983	miR-6842-5p
984	miR-4318
985	miR-377-5p
986	miR-7113-5p
987	miR-3174
988	miR-153-5p
989	miR-7-2-3p
990	miR-3614-3p
991	miR-6505-3p
992	miR-616-5p
993	miR-299-5p
994	miR-664b-3p
995	miR-6890-5p
996	miR-144-3p
997	miR-3132
998	miR-3144-5p
999	miR-4504
1000	miR-3115
1001	miR-4649-5p
1002	miR-6878-5p
1003	miR-6810-3p
1004	miR-4799-5p
1005	miR-125b-1-3p
1006	miR-581
1007	miR-545-3p
1008	miR-6802-3p
1009	miR-138-5p
1010	miR-204-3p
1011	miR-550a-3-5p
1012	miR-584-3p
1013	miR-219a-1-3p
1014	miR-4289
1015	miR-149-5p
1016	miR-1250-5p
1017	miR-4646-3p
1018	miR-572
1019	miR-10a-3p
1020	miR-3127-5p
1021	miR-4533
1022	miR-944
1023	miR-6509-5p
1024	miR-3679-5p
1025	miR-3938
1026	miR-885-3p
1027	miR-6817-5p
1028	miR-577
1029	miR-518b
1030	miR-380-5p
1031	miR-329-5p
1032	miR-6505-5p
1033	miR-610
1034	miR-6827-3p
1035	miR-519a-3p
1036	miR-3154
1037	miR-3944-5p
1038	miR-4429
1039	miR-532-3p
1040	miR-548g-3p
1041	miR-181d-3p
1042	miR-6751-5p
1043	miR-6726-5p
1044	miR-520a-5p
1045	miR-4773
1046	miR-96-5p
1047	miR-5003-3p
1048	miR-4681
1049	miR-378h
1050	miR-4669
1051	miR-499b-3p
1052	miR-92b-5p
1053	miR-615-3p
1054	miR-4640-3p
1055	miR-656-5p
1056	miR-544b
1057	miR-3143
1058	miR-449c-5p
1059	miR-607
1060	miR-597-5p
1061	miR-153-3p
1062	miR-4743-5p
1063	miR-579-3p
1064	miR-758-3p
1065	miR-34c-3p
1066	miR-454-5p
1067	miR-676-5p
1068	miR-1295b-3p
1069	miR-3162-5p
1070	miR-873-3p
1071	miR-3165
1072	miR-6726-3p
1073	miR-6716-5p
1074	miR-585-3p
1075	miR-1293
1076	miR-4709-5p
1077	miR-1914-3p
1078	miR-624-3p
1079	miR-592
1080	miR-5188
1081	miR-875-5p
1082	miR-20a-3p
1083	miR-6781-3p
1084	miR-4639-3p
1085	miR-500a-3p
1086	miR-6747-5p
1087	miR-4482-3p
1088	miR-6806-3p
1089	miR-3691-5p
1090	miR-6836-5p
1091	miR-449b-5p
1092	miR-2467-3p
1093	miR-3192-3p
1094	miR-6833-5p
1095	miR-548t-5p
1096	miR-2467-5p
1097	miR-34b-5p
1098	miR-3175
1099	miR-887-3p
1100	miR-5581-3p
1101	miR-3934-3p
1102	miR-943
1103	miR-5010-5p
1104	miR-5194
1105	miR-509-5p
1106	miR-651-5p
1107	miR-212-5p
1108	miR-6854-5p
1109	miR-6503-5p
1110	miR-508-3p
1111	miR-4654
1112	miR-3148
1113	miR-4470
1114	miR-7850-5p
1115	miR-517-5p
1116	miR-4659a-5p
1117	miR-521
1118	miR-4423-5p
1119	miR-4690-5p
1120	miR-6506-5p
1121	miR-4632-5p
1122	miR-6513-5p
1123	miR-3692-3p
1124	miR-431-3p
1125	miR-4743-3p
1126	miR-183-3p
1127	miR-6883-3p
1128	miR-6753-3p
1129	miR-3142
1130	miR-4803
1131	miR-6134
1132	miR-4476
1133	miR-676-3p
1134	miR-502-3p
1135	miR-6825-5p
1136	miR-130a-5p
1137	miR-4680-5p
1138	miR-219b-3p
1139	miR-5584-3p
1140	miR-6805-5p
1141	miR-1276
1142	miR-216a-5p
1143	miR-4511
1144	miR-4684-3p
1145	miR-4424
1146	miR-6737-3p
1147	miR-6866-3p
1148	miR-3928-5p
1149	miR-216b-5p
1150	miR-513c-5p
1151	miR-4638-5p
1152	miR-5192
1153	miR-653-3p
1154	miR-4491
1155	miR-20b-3p
1156	miR-95-5p
1157	miR-6785-3p
1158	miR-5001-3p
1159	miR-3652
1160	miR-6748-5p
1161	miR-548av-5p
1162	miR-4727-3p
1163	miR-6728-3p
1164	miR-100-3p
1165	miR-6823-5p
1166	miR-675-5p
1167	miR-5094
1168	miR-4288
1169	miR-6738-5p
1170	miR-3186-5p
1171	miR-4723-3p
1172	miR-432-3p
1173	miR-6885-5p
1174	miR-6801-5p
1175	miR-3188
1176	miR-7111-3p
1177	miR-6755-5p
1178	miR-6739-5p
1179	miR-6826-5p
1180	miR-6834-5p
1181	miR-551b-5p
1182	miR-6843-3p
1183	miR-33a-3p
1184	miR-149-3p
1185	miR-450a-2-3p
1186	miR-4744
1187	miR-298
1188	miR-6882-5p
1189	miR-488-3p
1190	miR-933
1191	miR-6857-5p
1192	miR-4670-5p
1193	miR-4761-5p
1194	miR-6766-3p
1195	miR-770-5p
1196	miR-1288-3p
1197	miR-7706
1198	miR-4444
1199	miR-519c-3p
1200	miR-7114-5p
1201	miR-3158-5p
1202	miR-6870-5p
1203	miR-516b-5p
1204	miR-548b-3p
1205	miR-4636
1206	miR-3124-5p
1207	miR-4642
1208	miR-6849-5p
1209	miR-4774-5p
1210	miR-579-5p
1211	miR-4660
1212	miR-5583-5p
1213	miR-3064-3p
1214	miR-6865-5p
1215	miR-6787-5p
1216	miR-455-5p
1217	miR-19b-1-5p
1218	miR-1178-3p
1219	miR-6730-5p
1220	miR-5581-5p
1221	miR-4719
1222	miR-548l
1223	miR-4672
1224	miR-363-5p
1225	miR-1262
1226	miR-4766-5p
1227	miR-6884-5p
1228	miR-208a-3p
1229	miR-548m
1230	miR-3611
1231	miR-3936
1232	miR-141-5p
1233	miR-3161
1234	miR-6832-3p
1235	miR-6764-3p
1236	miR-504-3p
1237	miR-4725-3p
1238	miR-6737-5p
1239	miR-6759-5p
1240	miR-3682-3p
1241	miR-3133
1242	miR-519b-3p
1243	miR-1269a
1244	miR-4641
1245	miR-515-3p
1246	miR-4791
1247	miR-2682-3p
1248	miR-6778-3p
1249	miR-3125
1250	miR-383-5p
1251	miR-517c-3p
1252	miR-1911-5p
1253	miR-4782-5p
1254	miR-19b-2-5p
1255	miR-938
1256	miR-216a-3p
1257	miR-3925-5p
1258	miR-4786-3p
1259	miR-5588-5p
1260	miR-6800-5p
1261	miR-6792-5p
1262	miR-892c-3p
1263	miR-767-5p
1264	miR-548s
1265	miR-513c-3p
1266	miR-6838-3p
1267	miR-4524a-5p
1268	miR-513a-5p
1269	miR-6873-5p
1270	miR-2681-5p
1271	miR-4686
1272	miR-4691-3p
1273	miR-378j
1274	miR-6502-3p
1275	miR-627-3p
1276	miR-6780b-3p
1277	miR-582-5p
1278	miR-542-5p
1279	miR-3149
1280	miR-4742-5p
1281	miR-5696
1282	miR-190a-3p
1283	miR-1302
1284	miR-4663
1285	miR-181b-3p
1286	miR-345-3p
1287	miR-5009-3p
1288	miR-373-3p
1289	miR-1537-5p
1290	miR-675-3p
1291	miR-4747-5p
1292	miR-4506
1293	miR-7853-5p
1294	miR-7844-5p
1295	miR-6740-5p
1296	miR-1323
1297	miR-6839-5p
1298	miR-4712-5p
1299	miR-876-5p
1300	miR-6844
1301	miR-1261
1302	miR-3186-3p
1303	miR-433-5p
1304	miR-6889-3p
1305	miR-548ba
1306	miR-4751
1307	miR-652-5p
1308	miR-6853-3p
1309	miR-4770
1310	miR-3136-5p
1311	miR-6774-5p
1312	miR-6733-3p
1313	miR-6889-5p
1314	miR-4664-5p
1315	miR-6780a-3p
1316	miR-6504-5p
1317	miR-4657
1318	miR-525-5p
1319	miR-4731-5p
1320	miR-4733-3p
1321	miR-4680-3p
1322	miR-6771-5p
1323	miR-520c-3p
1324	miR-3159
1325	miR-3128
1326	miR-4763-3p
1327	miR-200c-5p
1328	miR-3919
1329	miR-892b
1330	miR-5003-5p
1331	miR-6739-3p
1332	miR-6731-5p
1333	miR-518c-3p
1334	miR-4735-5p
1335	miR-548an
1336	miR-6835-5p
1337	miR-892a
1338	miR-3116
1339	miR-6874-3p
1340	miR-4436b-3p
1341	miR-3137
1342	miR-6846-5p
1343	miR-4697-3p
1344	miR-4437
1345	miR-6745
1346	miR-1252-5p
1347	miR-4480
1348	miR-6720-5p
1349	let-7a-2-3p
1350	miR-4774-3p
1351	miR-3153
1352	miR-3941
1353	miR-6757-5p
1354	miR-6733-5p
1355	miR-6755-3p
1356	miR-4678
1357	miR-6799-5p
1358	miR-4315
1359	miR-4692
1360	miR-3612
1361	miR-6874-5p
1362	miR-586
1363	miR-6748-3p
1364	miR-548aw
1365	miR-96-3p
1366	miR-4425
1367	miR-3659
1368	miR-3134
1369	miR-7843-5p
1370	miR-6778-5p
1371	miR-124-3p
1372	miR-1298-5p
1373	miR-4457
1374	miR-2682-5p
1375	miR-7151-3p
1376	miR-5190
1377	miR-6856-5p
1378	miR-890
1379	miR-514b-3p
1380	miR-4632-3p
1381	miR-516a-3p
1382	miR-3915
1383	miR-6829-5p
1384	miR-934
1385	miR-6508-5p
1386	miR-6851-5p
1387	miR-1915-3p
1388	miR-520g-5p
1389	miR-4737
1390	miR-2114-3p
1391	miR-6867-5p
1392	miR-6881-5p
1393	miR-4761-3p
1394	miR-6757-3p
1395	miR-7152-3p
1396	miR-516a-5p
1397	miR-6864-5p
1398	miR-6740-3p
1399	miR-5589-3p
1400	miR-155-3p
1401	miR-6751-3p
1402	miR-371b-3p
1403	miR-578
1404	miR-513b-5p
1405	miR-7106-5p
1406	miR-373-5p
1407	miR-302e
1408	miR-6718-5p
1409	miR-1236-5p
1410	miR-6728-5p
1411	miR-6776-3p
1412	miR-511-3p
1413	miR-3609
1414	miR-4793-3p
1415	miR-1301-5p
1416	miR-519d-3p
1417	miR-205-3p
1418	miR-4518
1419	miR-514b-5p
1420	miR-891b
1421	miR-4662a-3p
1422	miR-105-5p
1423	miR-4513
1424	miR-34a-3p
1425	miR-4487
1426	miR-1283
1427	miR-188-3p
1428	miR-650
1429	miR-6779-3p
1430	miR-888-5p
1431	miR-6797-5p
1432	miR-8061
1433	miR-6822-5p
1434	miR-381-5p
1435	miR-1180-5p
1436	miR-3686
1437	miR-6824-5p
1438	miR-651-3p
1439	miR-1298-3p
1440	miR-632
1441	miR-6831-5p
1442	miR-219a-2-3p
1443	miR-3681-5p
1444	miR-3923

## Sheet: mRMR
Rank	Feature
1	miR-139-5p
2	miR-6852-3p
3	miR-93-5p
4	miR-103a-2-5p
5	miR-199a-5p
6	miR-486-5p
7	miR-3912-3p
8	miR-20a-5p
9	miR-30d-5p
10	miR-185-5p
11	miR-7114-3p
12	let-7c-5p
13	miR-17-3p
14	miR-24-3p
15	miR-19a-3p
16	miR-221-3p
17	miR-421
18	miR-30c-5p
19	miR-30e-3p
20	miR-5587-3p
21	miR-1233-3p
22	miR-17-5p
23	miR-93-3p
24	miR-200c-3p
25	miR-127-3p
26	miR-16-5p
27	miR-4676-3p
28	miR-342-3p
29	miR-3937
30	miR-23a-3p
31	miR-106a-5p
32	miR-126-3p
33	miR-372-3p
34	miR-128-3p
35	miR-1908-5p
36	miR-6870-3p
37	miR-1273h-5p
38	miR-3197
39	miR-6796-3p
40	let-7f-5p
41	miR-103a-3p
42	miR-6802-5p
43	miR-92a-3p
44	miR-3157-5p
45	miR-340-5p
46	miR-34b-3p
47	miR-328-3p
48	miR-107
49	miR-106b-5p
50	let-7a-5p
51	miR-187-3p
52	miR-21-5p
53	miR-324-5p
54	miR-6741-3p
55	miR-27b-3p
56	miR-126-5p
57	miR-551b-3p
58	miR-2116-5p
59	miR-19b-3p
60	let-7e-5p
61	miR-1307-5p
62	miR-1185-1-3p
63	miR-574-5p
64	miR-20b-5p
65	miR-744-5p
66	miR-15b-5p
67	miR-33a-5p
68	miR-4706
69	miR-454-3p
70	miR-6825-3p
71	miR-484
72	miR-6131
73	miR-339-3p
74	miR-1307-3p
75	let-7g-5p
76	miR-15a-5p
77	miR-4795-5p
78	miR-222-3p
79	miR-376a-3p
80	miR-500b-5p
81	let-7b-5p
82	miR-6742-5p
83	miR-4800-3p
84	miR-28-5p
85	miR-425-3p
86	miR-561-5p
87	miR-151a-3p
88	miR-324-3p
89	miR-485-3p
90	miR-22-3p
91	miR-196b-3p
92	miR-23b-3p
93	miR-5585-3p
94	miR-27a-3p
95	miR-152-3p
96	miR-1247-3p
97	miR-378g
98	miR-148a-3p
99	miR-197-3p
100	miR-541-3p
101	miR-6798-5p
102	miR-196b-5p
103	miR-134-5p
104	miR-181c-5p
105	miR-191-5p
106	miR-378a-3p
107	miR-150-5p
108	miR-26b-5p
109	miR-495-3p
110	miR-1255b-2-3p
111	miR-205-5p
112	let-7i-5p
113	miR-6892-3p
114	miR-193b-3p
115	miR-4667-5p
116	miR-224-5p
117	miR-326
118	miR-29a-3p
119	miR-223-5p
120	miR-6788-3p
121	miR-26a-5p
122	miR-130b-3p
123	miR-3140-3p
124	miR-340-3p
125	miR-33b-5p
126	miR-6780b-5p
127	miR-1285-5p
128	miR-378i
129	miR-376c-3p
130	miR-143-3p
131	miR-432-5p
132	miR-1301-3p
133	miR-6715b-3p
134	miR-144-3p
135	miR-106b-3p
136	miR-6769b-3p
137	miR-1273c
138	miR-873-5p
139	miR-374b-5p
140	miR-3145-5p
141	miR-146a-5p
142	miR-502-3p
143	miR-200b-3p
144	miR-671-5p
145	miR-330-3p
146	miR-22-5p
147	miR-92b-3p
148	miR-378e
149	miR-181a-5p
150	miR-409-3p
151	miR-6819-3p
152	miR-2355-3p
153	miR-194-3p
154	miR-1299
155	miR-425-5p
156	miR-4306
157	miR-223-3p
158	miR-140-5p
159	miR-25-3p
160	miR-92b-5p
161	miR-6873-3p
162	miR-4433b-5p
163	miR-3714
164	miR-584-5p
165	miR-185-3p
166	miR-363-3p
167	miR-1304-3p
168	miR-543
169	miR-548ak
170	miR-4640-3p
171	let-7d-5p
172	miR-20a-3p
173	miR-4665-5p
174	miR-146b-5p
175	miR-3135a
176	miR-6789-3p
177	miR-6727-5p
178	miR-130a-3p
179	miR-652-3p
180	miR-193a-3p
181	miR-628-5p
182	miR-4440
183	miR-487b-3p
184	miR-574-3p
185	miR-6786-3p
186	miR-6816-3p
187	miR-7111-5p
188	miR-6845-5p
189	miR-1287-5p
190	miR-331-3p
191	miR-101-3p
192	miR-1306-3p
193	miR-5684
194	miR-7848-3p
195	miR-4784
196	miR-181d-5p
197	miR-7851-3p
198	miR-374c-5p
199	miR-382-5p
200	miR-877-3p
201	miR-6750-5p
202	miR-3180
203	miR-210-3p
204	miR-4689
205	miR-30a-5p
206	miR-377-3p
207	miR-30b-5p
208	miR-1303
209	miR-874-3p
210	miR-6785-3p
211	miR-7705
212	miR-548b-5p
213	miR-6774-3p
214	miR-6511b-3p
215	miR-411-3p
216	miR-4507
217	miR-6789-5p
218	miR-320c
219	miR-4664-3p
220	miR-1290
221	miR-4745-3p
222	miR-4695-5p
223	miR-379-5p
224	miR-1976
225	miR-7106-3p
226	miR-3663-5p
227	miR-199a-3p
228	miR-320e
229	miR-6741-5p
230	miR-6827-3p
231	miR-4656
232	miR-1915-3p
233	miR-320b
234	miR-548e-5p
235	miR-548h-5p
236	miR-23c
237	miR-6791-5p
238	miR-133b
239	miR-145-5p
240	miR-1914-5p
241	miR-4522
242	miR-144-5p
243	miR-939-5p
244	miR-194-5p
245	miR-1538
246	miR-136-5p
247	miR-212-3p
248	miR-4685-3p
249	miR-210-5p
250	miR-6716-3p
251	miR-8071
252	miR-3677-5p
253	miR-1275
254	miR-5196-3p
255	miR-493-5p
256	miR-1256
257	miR-1296-3p
258	miR-99a-5p
259	miR-378d
260	miR-4429
261	miR-6771-5p
262	miR-133a-3p
263	miR-877-5p
264	miR-1913
265	miR-125b-5p
266	miR-1227-3p
267	miR-511-3p
268	miR-193a-5p
269	miR-34a-5p
270	miR-1228-3p
271	miR-378f
272	miR-3940-5p
273	miR-18b-5p
274	miR-1180-3p
275	miR-4487
276	miR-3619-5p
277	miR-6821-3p
278	miR-4758-5p
279	miR-320d
280	miR-3934-5p
281	miR-532-5p
282	miR-6720-5p
283	miR-6775-3p
284	miR-5190
285	miR-548w
286	miR-6810-3p
287	miR-4449
288	miR-337-3p
289	miR-451a
290	miR-3127-3p
291	miR-215-5p
292	miR-34c-5p
293	miR-204-5p
294	miR-605-3p
295	miR-149-3p
296	miR-146a-3p
297	miR-139-3p
298	miR-6500-3p
299	miR-548ax
300	let-7f-1-3p
301	miR-455-3p
302	miR-4763-3p
303	miR-5001-5p
304	miR-6771-3p
305	miR-6728-3p
306	miR-548az-5p
307	miR-342-5p
308	miR-4673
309	miR-4707-3p
310	miR-122-5p
311	miR-339-5p
312	miR-329-3p
313	miR-4732-3p
314	miR-503-5p
315	miR-5703
316	miR-337-5p
317	miR-1244
318	miR-501-5p
319	miR-409-5p
320	miR-2467-3p
321	miR-6887-3p
322	miR-21-3p
323	miR-6778-5p
324	miR-193b-5p
325	miR-6877-5p
326	miR-4421
327	miR-4746-5p
328	miR-361-5p
329	miR-329-5p
330	miR-3188
331	miR-4512
332	miR-6870-5p
333	miR-6726-5p
334	miR-125a-5p
335	miR-1277-5p
336	miR-369-3p
337	miR-7108-5p
338	miR-431-5p
339	miR-32-3p
340	miR-6893-3p
341	miR-222-5p
342	miR-4728-3p
343	miR-1234-3p
344	miR-4786-3p
345	miR-505-5p
346	miR-4632-5p
347	miR-6787-3p
348	miR-4803
349	miR-143-5p
350	miR-30e-5p
351	miR-1225-5p
352	miR-6772-5p
353	miR-4660
354	miR-433-3p
355	miR-6511a-3p
356	miR-6765-5p
357	miR-124-3p
358	miR-885-3p
359	miR-4722-3p
360	miR-10b-5p
361	miR-5006-5p
362	miR-4769-3p
363	miR-186-5p
364	miR-6726-3p
365	miR-154-3p
366	miR-5001-3p
367	miR-1909-5p
368	miR-4727-5p
369	let-7g-3p
370	miR-32-5p
371	miR-4727-3p
372	miR-4726-5p
373	miR-4515
374	miR-765
375	miR-766-3p
376	miR-5008-5p
377	miR-7106-5p
378	miR-654-5p
379	miR-5010-5p
380	miR-6880-5p
381	miR-6825-5p
382	miR-6797-5p
383	miR-4728-5p
384	miR-3153
385	miR-6803-3p
386	miR-141-3p
387	miR-6799-5p
388	miR-6801-5p
389	miR-6738-5p
390	miR-1229-3p
391	miR-3652
392	miR-4498
393	miR-556-5p
394	miR-661
395	miR-6875-5p
396	miR-1180-5p
397	miR-100-5p
398	miR-6770-3p
399	miR-1289
400	miR-487b-5p
401	miR-7111-3p
402	miR-5589-3p
403	miR-6501-3p
404	miR-99b-3p
405	miR-6886-3p
406	miR-4735-5p
407	miR-6884-3p
408	miR-572
409	miR-4473
410	miR-4463
411	miR-6516-5p
412	miR-6882-3p
413	miR-4707-5p
414	miR-125a-3p
415	miR-4697-5p
416	miR-4677-5p
417	miR-1910-3p
418	miR-4513
419	miR-539-5p
420	miR-6735-3p
421	miR-127-5p
422	miR-1269a
423	miR-125b-1-3p
424	miR-6510-3p
425	miR-6748-3p
426	miR-4734
427	miR-6781-5p
428	miR-6882-5p
429	miR-410-3p
430	miR-3944-5p
431	miR-6859-5p
432	miR-6878-5p
433	let-7d-3p
434	miR-6774-5p
435	miR-2114-3p
436	miR-208a-3p
437	miR-7703
438	miR-6842-3p
439	miR-6838-3p
440	miR-25-5p
441	miR-6836-5p
442	miR-196a-5p
443	miR-6791-3p
444	miR-937-5p
445	miR-885-5p
446	miR-432-3p
447	miR-4318
448	miR-3146
449	miR-6804-3p
450	miR-4315
451	miR-3922-5p
452	miR-3157-3p
453	miR-3124-5p
454	miR-197-5p
455	miR-1343-5p
456	miR-944
457	miR-935
458	miR-548ar-3p
459	miR-7843-5p
460	miR-2110
461	miR-3681-5p
462	miR-519b-3p
463	miR-10a-5p
464	miR-6862-3p
465	miR-33b-3p
466	miR-7856-5p
467	miR-3192-3p
468	miR-183-5p
469	miR-188-5p
470	miR-943
471	miR-6734-3p
472	miR-345-3p
473	miR-192-5p
474	miR-1269b
475	miR-4721
476	miR-4690-3p
477	miR-3162-5p
478	miR-6894-5p
479	miR-323a-3p
480	miR-184
481	miR-221-5p
482	miR-6821-5p
483	miR-629-5p
484	miR-145-3p
485	miR-4478
486	miR-4732-5p
487	miR-4467
488	miR-6800-5p
489	miR-129-5p
490	miR-424-3p
491	miR-216b-5p
492	miR-211-3p
493	miR-202-3p
494	miR-6746-5p
495	miR-4691-5p
496	miR-6751-3p
497	miR-206
498	miR-6890-3p
499	miR-6784-5p
500	miR-3187-5p
501	miR-99b-5p
502	miR-98-3p
503	miR-96-5p
504	miR-96-3p
505	miR-95-5p
506	miR-95-3p
507	miR-942-3p
508	miR-941
509	miR-938
510	miR-937-3p
511	miR-934
512	miR-933
513	miR-92a-2-5p
514	miR-92a-1-5p
515	miR-9-5p
516	miR-9-3p
517	miR-892c-3p
518	miR-892b
519	miR-892a
520	miR-891b
521	miR-891a-5p
522	miR-890
523	miR-889-5p
524	miR-889-3p
525	miR-888-5p
526	miR-887-5p
527	miR-887-3p
528	miR-876-5p
529	miR-876-3p
530	miR-875-5p
531	miR-874-5p
532	miR-873-3p
533	miR-8061
534	miR-7976
535	miR-7854-3p
536	miR-7853-5p
537	miR-7850-5p
538	miR-7844-5p
539	miR-7843-3p
540	miR-7706
541	miR-7702
542	miR-770-5p
543	miR-769-5p
544	miR-769-3p
545	miR-767-5p
546	miR-766-5p
547	miR-760
548	miR-758-5p
549	miR-758-3p
550	miR-744-3p
551	miR-7152-5p
552	miR-7152-3p
553	miR-7151-5p
554	miR-7151-3p
555	miR-7114-5p
556	miR-7113-5p
557	miR-7112-3p
558	miR-7109-3p
559	miR-7107-3p
560	miR-708-5p
561	miR-7-5p
562	miR-7-2-3p
563	miR-7-1-3p
564	miR-6895-5p
565	miR-6895-3p
566	miR-6892-5p
567	miR-6891-3p
568	miR-6890-5p
569	miR-6889-5p
570	miR-6889-3p
571	miR-6886-5p
572	miR-6885-5p
573	miR-6885-3p
574	miR-6884-5p
575	miR-6883-3p
576	miR-6881-5p
577	miR-6881-3p
578	miR-6878-3p
579	miR-6876-3p
580	miR-6874-5p
581	miR-6874-3p
582	miR-6873-5p
583	miR-6871-5p
584	miR-6869-5p
585	miR-6868-3p
586	miR-6867-5p
587	miR-6867-3p
588	miR-6866-5p
589	miR-6866-3p
590	miR-6865-5p
591	miR-6864-5p
592	miR-6862-5p
593	miR-6861-3p
594	miR-6859-3p
595	miR-6857-5p
596	miR-6857-3p
597	miR-6856-5p
598	miR-6856-3p
599	miR-6855-5p
600	miR-6855-3p
601	miR-6854-5p
602	miR-6854-3p
603	miR-6853-3p
604	miR-6852-5p
605	miR-6851-5p
606	miR-6851-3p
607	miR-6849-5p
608	miR-6849-3p
609	miR-6848-5p
610	miR-6847-5p
611	miR-6847-3p
612	miR-6846-5p
613	miR-6846-3p
614	miR-6844
615	miR-6843-3p
616	miR-6842-5p
617	miR-6840-5p
618	miR-6839-5p
619	miR-6837-5p
620	miR-6837-3p
621	miR-6835-5p
622	miR-6834-5p
623	miR-6834-3p
624	miR-6833-5p
625	miR-6833-3p
626	miR-6832-5p
627	miR-6832-3p
628	miR-6831-5p
629	miR-6831-3p
630	miR-6830-3p
631	miR-6829-5p
632	miR-6827-5p
633	miR-6826-5p
634	miR-6824-5p
635	miR-6823-5p
636	miR-6823-3p
637	miR-6822-5p
638	miR-6822-3p
639	miR-6820-3p
640	miR-6819-5p
641	miR-6818-5p
642	miR-6818-3p
643	miR-6817-5p
644	miR-6817-3p
645	miR-6815-5p
646	miR-6815-3p
647	miR-6813-5p
648	miR-6813-3p
649	miR-6812-5p
650	miR-6810-5p
651	miR-6809-5p
652	miR-6809-3p
653	miR-6807-5p
654	miR-6807-3p
655	miR-6806-3p
656	miR-6805-5p
657	miR-6802-3p
658	miR-6799-3p
659	miR-6797-3p
660	miR-6796-5p
661	miR-6793-5p
662	miR-6792-5p
663	miR-6787-5p
664	miR-6783-5p
665	miR-6783-3p
666	miR-6782-5p
667	miR-6782-3p
668	miR-6781-3p
669	miR-6780b-3p
670	miR-6780a-5p
671	miR-6780a-3p
672	miR-6779-5p
673	miR-6779-3p
674	miR-6778-3p
675	miR-6776-5p
676	miR-6776-3p
677	miR-6772-3p
678	miR-6770-5p
679	miR-6769a-5p
680	miR-6769a-3p
681	miR-6767-5p
682	miR-6767-3p
683	miR-6766-5p
684	miR-6766-3p
685	miR-6764-5p
686	miR-6764-3p
687	miR-6762-3p
688	miR-6761-5p
689	miR-6761-3p
690	miR-676-5p
691	miR-676-3p
692	miR-6759-5p
693	miR-6759-3p
694	miR-6758-5p
695	miR-6758-3p
696	miR-6757-5p
697	miR-6757-3p
698	miR-6755-5p
699	miR-6755-3p
700	miR-6754-5p
701	miR-6754-3p
702	miR-6753-3p
703	miR-6751-5p
704	miR-6750-3p
705	miR-675-5p
706	miR-675-3p
707	miR-6748-5p
708	miR-6747-5p
709	miR-6747-3p
710	miR-6745
711	miR-6740-5p
712	miR-6740-3p
713	miR-6739-5p
714	miR-6739-3p
715	miR-6738-3p
716	miR-6737-5p
717	miR-6737-3p
718	miR-6736-5p
719	miR-6736-3p
720	miR-6735-5p
721	miR-6734-5p
722	miR-6733-5p
723	miR-6733-3p
724	miR-6731-5p
725	miR-6731-3p
726	miR-6730-5p
727	miR-6729-3p
728	miR-6728-5p
729	miR-6721-5p
730	miR-6718-5p
731	miR-6716-5p
732	miR-671-3p
733	miR-668-3p
734	miR-664b-5p
735	miR-664b-3p
736	miR-664a-5p
737	miR-664a-3p
738	miR-660-5p
739	miR-660-3p
740	miR-657
741	miR-656-5p
742	miR-656-3p
743	miR-655-5p
744	miR-655-3p
745	miR-654-3p
746	miR-653-3p
747	miR-652-5p
748	miR-6516-3p
749	miR-6515-5p
750	miR-6515-3p
751	miR-6514-5p
752	miR-6514-3p
753	miR-6513-5p
754	miR-6513-3p
755	miR-651-5p
756	miR-651-3p
757	miR-6509-5p
758	miR-6508-5p
759	miR-6507-5p
760	miR-6506-5p
761	miR-6505-5p
762	miR-6505-3p
763	miR-6504-5p
764	miR-6503-5p
765	miR-6503-3p
766	miR-6502-5p
767	miR-6502-3p
768	miR-6501-5p
769	miR-650
770	miR-643
771	miR-642a-5p
772	miR-641
773	miR-632
774	miR-627-3p
775	miR-625-5p
776	miR-624-5p
777	miR-624-3p
778	miR-618
779	miR-616-5p
780	miR-616-3p
781	miR-615-3p
782	miR-6134
783	miR-6132
784	miR-6130
785	miR-610
786	miR-607
787	miR-605-5p
788	miR-598-5p
789	miR-598-3p
790	miR-597-5p
791	miR-597-3p
792	miR-592
793	miR-590-5p
794	miR-590-3p
795	miR-589-5p
796	miR-589-3p
797	miR-586
798	miR-585-3p
799	miR-584-3p
800	miR-582-5p
801	miR-581
802	miR-580-3p
803	miR-579-5p
804	miR-579-3p
805	miR-578
806	miR-577
807	miR-576-5p
808	miR-576-3p
809	miR-5706
810	miR-5701
811	miR-5699-5p
812	miR-5698
813	miR-5697
814	miR-5696
815	miR-5695
816	miR-5693
817	miR-5690
818	miR-5680
819	miR-5589-5p
820	miR-5588-5p
821	miR-5586-5p
822	miR-5586-3p
823	miR-5585-5p
824	miR-5584-5p
825	miR-5584-3p
826	miR-5583-5p
827	miR-5582-3p
828	miR-5581-5p
829	miR-5581-3p
830	miR-556-3p
831	miR-552-5p
832	miR-552-3p
833	miR-551b-5p
834	miR-551a
835	miR-550b-2-5p
836	miR-550a-5p
837	miR-550a-3-5p
838	miR-548x-3p
839	miR-548t-5p
840	miR-548s
841	miR-548m
842	miR-548l
843	miR-548j-3p
844	miR-548g-3p
845	miR-548e-3p
846	miR-548ba
847	miR-548b-3p
848	miR-548ay-3p
849	miR-548aw
850	miR-548av-5p
851	miR-548au-3p
852	miR-548as-3p
853	miR-548an
854	miR-548ag
855	miR-548ab
856	miR-545-5p
857	miR-545-3p
858	miR-544b
859	miR-544a
860	miR-542-5p
861	miR-542-3p
862	miR-541-5p
863	miR-539-3p
864	miR-532-3p
865	miR-525-5p
866	miR-523-3p
867	miR-522-3p
868	miR-521
869	miR-520g-5p
870	miR-520f-3p
871	miR-520d-3p
872	miR-520c-3p
873	miR-520a-5p
874	miR-519d-3p
875	miR-519c-3p
876	miR-519a-3p
877	miR-5194
878	miR-5193
879	miR-5192
880	miR-518c-3p
881	miR-518b
882	miR-5189-5p
883	miR-5189-3p
884	miR-5188
885	miR-5187-5p
886	miR-5187-3p
887	miR-517c-3p
888	miR-517-5p
889	miR-516b-5p
890	miR-516a-5p
891	miR-516a-3p
892	miR-515-5p
893	miR-515-3p
894	miR-514b-5p
895	miR-514b-3p
896	miR-514a-5p
897	miR-514a-3p
898	miR-513c-5p
899	miR-513c-3p
900	miR-513b-5p
901	miR-513a-5p
902	miR-513a-3p
903	miR-512-3p
904	miR-511-5p
905	miR-5094
906	miR-5093
907	miR-5090
908	miR-509-5p
909	miR-509-3p
910	miR-509-3-5p
911	miR-5089-3p
912	miR-5088-5p
913	miR-508-5p
914	miR-508-3p
915	miR-506-3p
916	miR-505-3p
917	miR-504-5p
918	miR-504-3p
919	miR-503-3p
920	miR-502-5p
921	miR-5010-3p
922	miR-501-3p
923	miR-500b-3p
924	miR-500a-3p
925	miR-5009-5p
926	miR-5009-3p
927	miR-5006-3p
928	miR-5004-5p
929	miR-5004-3p
930	miR-5003-5p
931	miR-5003-3p
932	miR-5000-5p
933	miR-499b-3p
934	miR-4999-5p
935	miR-496
936	miR-495-5p
937	miR-494-5p
938	miR-494-3p
939	miR-493-3p
940	miR-491-5p
941	miR-491-3p
942	miR-490-5p
943	miR-489-3p
944	miR-488-3p
945	miR-487a-5p
946	miR-487a-3p
947	miR-485-5p
948	miR-4800-5p
949	miR-4799-5p
950	miR-4798-5p
951	miR-4796-5p
952	miR-4793-3p
953	miR-4791
954	miR-4789-3p
955	miR-4788
956	miR-4786-5p
957	miR-4783-3p
958	miR-4782-5p
959	miR-4781-5p
960	miR-4781-3p
961	miR-4779
962	miR-4777-3p
963	miR-4775
964	miR-4774-5p
965	miR-4774-3p
966	miR-4773
967	miR-4772-5p
968	miR-4770
969	miR-4769-5p
970	miR-4766-5p
971	miR-4766-3p
972	miR-4765
973	miR-4762-5p
974	miR-4761-5p
975	miR-4761-3p
976	miR-4753-5p
977	miR-4753-3p
978	miR-4751
979	miR-4750-5p
980	miR-4748
981	miR-4747-5p
982	miR-4747-3p
983	miR-4744
984	miR-4743-5p
985	miR-4743-3p
986	miR-4742-5p
987	miR-4742-3p
988	miR-4738-3p
989	miR-4737
990	miR-4733-3p
991	miR-4731-5p
992	miR-4729
993	miR-4725-5p
994	miR-4725-3p
995	miR-4723-5p
996	miR-4723-3p
997	miR-4722-5p
998	miR-4719
999	miR-4714-5p
1000	miR-4712-5p
1001	miR-4711-3p
1002	miR-4709-5p
1003	miR-4709-3p
1004	miR-4705
1005	miR-4701-5p
1006	miR-4701-3p
1007	miR-4700-5p
1008	miR-4699-5p
1009	miR-4697-3p
1010	miR-4695-3p
1011	miR-4692
1012	miR-4691-3p
1013	miR-4690-5p
1014	miR-4688
1015	miR-4687-3p
1016	miR-4686
1017	miR-4684-3p
1018	miR-4683
1019	miR-4681
1020	miR-4680-5p
1021	miR-4680-3p
1022	miR-4678
1023	miR-4677-3p
1024	miR-4672
1025	miR-4671-3p
1026	miR-4670-5p
1027	miR-4669
1028	miR-4667-3p
1029	miR-4664-5p
1030	miR-4663
1031	miR-4662a-3p
1032	miR-4661-5p
1033	miR-466
1034	miR-4659b-5p
1035	miR-4659a-5p
1036	miR-4658
1037	miR-4657
1038	miR-4655-5p
1039	miR-4654
1040	miR-4653-3p
1041	miR-4649-5p
1042	miR-4648
1043	miR-4647
1044	miR-4646-3p
1045	miR-4645-3p
1046	miR-4644
1047	miR-4642
1048	miR-4641
1049	miR-4639-5p
1050	miR-4639-3p
1051	miR-4638-5p
1052	miR-4637
1053	miR-4636
1054	miR-4632-3p
1055	miR-455-5p
1056	miR-454-5p
1057	miR-4536-5p
1058	miR-4533
1059	miR-4525
1060	miR-4524a-5p
1061	miR-4521
1062	miR-452-5p
1063	miR-4518
1064	miR-4511
1065	miR-4510
1066	miR-450b-5p
1067	miR-450a-5p
1068	miR-450a-2-3p
1069	miR-450a-1-3p
1070	miR-4506
1071	miR-4504
1072	miR-4503
1073	miR-449c-5p
1074	miR-449b-5p
1075	miR-449b-3p
1076	miR-449a
1077	miR-4491
1078	miR-4489
1079	miR-4482-5p
1080	miR-4482-3p
1081	miR-4480
1082	miR-4477b
1083	miR-4477a
1084	miR-4476
1085	miR-4474-3p
1086	miR-4470
1087	miR-4457
1088	miR-4446-5p
1089	miR-4446-3p
1090	miR-4444
1091	miR-4442
1092	miR-4437
1093	miR-4436b-3p
1094	miR-4435
1095	miR-4426
1096	miR-4425
1097	miR-4424
1098	miR-4423-5p
1099	miR-4422
1100	miR-433-5p
1101	miR-4326
1102	miR-4324
1103	miR-431-3p
1104	miR-429
1105	miR-4289
1106	miR-4288
1107	miR-424-5p
1108	miR-422a
1109	miR-412-5p
1110	miR-412-3p
1111	miR-411-5p
1112	miR-410-5p
1113	miR-3942-5p
1114	miR-3941
1115	miR-3939
1116	miR-3938
1117	miR-3936
1118	miR-3934-3p
1119	miR-3928-5p
1120	miR-3928-3p
1121	miR-3926
1122	miR-3925-5p
1123	miR-3923
1124	miR-3920
1125	miR-3919
1126	miR-3915
1127	miR-3913-5p
1128	miR-3909
1129	miR-3907
1130	miR-383-5p
1131	miR-382-3p
1132	miR-381-5p
1133	miR-381-3p
1134	miR-380-5p
1135	miR-380-3p
1136	miR-379-3p
1137	miR-378j
1138	miR-378h
1139	miR-378c
1140	miR-378b
1141	miR-377-5p
1142	miR-376c-5p
1143	miR-376b-5p
1144	miR-376b-3p
1145	miR-376a-5p
1146	miR-376a-2-5p
1147	miR-374b-3p
1148	miR-374a-3p
1149	miR-373-5p
1150	miR-373-3p
1151	miR-371b-5p
1152	miR-371b-3p
1153	miR-370-5p
1154	miR-370-3p
1155	miR-3692-5p
1156	miR-3692-3p
1157	miR-3691-5p
1158	miR-3691-3p
1159	miR-3690
1160	miR-369-5p
1161	miR-3688-5p
1162	miR-3686
1163	miR-3685
1164	miR-3684
1165	miR-3683
1166	miR-3682-5p
1167	miR-3682-3p
1168	miR-3680-5p
1169	miR-3680-3p
1170	miR-3679-5p
1171	miR-3679-3p
1172	miR-3678-3p
1173	miR-3675-5p
1174	miR-3675-3p
1175	miR-367-3p
1176	miR-3667-5p
1177	miR-3667-3p
1178	miR-3661
1179	miR-365b-5p
1180	miR-365a-5p
1181	miR-3659
1182	miR-363-5p
1183	miR-3620-3p
1184	miR-362-5p
1185	miR-362-3p
1186	miR-3619-3p
1187	miR-3617-5p
1188	miR-3617-3p
1189	miR-3614-5p
1190	miR-3614-3p
1191	miR-3613-5p
1192	miR-3613-3p
1193	miR-3612
1194	miR-3611
1195	miR-361-3p
1196	miR-3609
1197	miR-3605-5p
1198	miR-3605-3p
1199	miR-34c-3p
1200	miR-34b-5p
1201	miR-34a-3p
1202	miR-346
1203	miR-345-5p
1204	miR-33a-3p
1205	miR-338-3p
1206	miR-335-5p
1207	miR-335-3p
1208	miR-331-5p
1209	miR-330-5p
1210	miR-323b-5p
1211	miR-323b-3p
1212	miR-323a-5p
1213	miR-3202
1214	miR-3200-5p
1215	miR-3198
1216	miR-3193
1217	miR-3192-5p
1218	miR-3191-5p
1219	miR-3191-3p
1220	miR-3187-3p
1221	miR-3186-5p
1222	miR-3186-3p
1223	miR-3184-3p
1224	miR-3179
1225	miR-3177-5p
1226	miR-3177-3p
1227	miR-3176
1228	miR-3175
1229	miR-3174
1230	miR-3165
1231	miR-3164
1232	miR-3163
1233	miR-3161
1234	miR-3159
1235	miR-3158-5p
1236	miR-3156-5p
1237	miR-3155b
1238	miR-3154
1239	miR-3152-5p
1240	miR-3150b-5p
1241	miR-3149
1242	miR-3148
1243	miR-3147
1244	miR-3145-3p
1245	miR-3144-5p
1246	miR-3144-3p
1247	miR-3143
1248	miR-3142
1249	miR-3140-5p
1250	miR-3138
1251	miR-3137
1252	miR-3136-5p
1253	miR-3134
1254	miR-3133
1255	miR-3132
1256	miR-3131
1257	miR-3130-3p
1258	miR-3129-3p
1259	miR-3128
1260	miR-3127-5p
1261	miR-3125
1262	miR-3122
1263	miR-3121-5p
1264	miR-3118
1265	miR-3116
1266	miR-3115
1267	miR-31-5p
1268	miR-30d-3p
1269	miR-30c-2-3p
1270	miR-30c-1-3p
1271	miR-30b-3p
1272	miR-30a-3p
1273	miR-3064-5p
1274	miR-3064-3p
1275	miR-302f
1276	miR-302e
1277	miR-302d-3p
1278	miR-302c-3p
1279	miR-302b-3p
1280	miR-302a-5p
1281	miR-302a-3p
1282	miR-301a-5p
1283	miR-301a-3p
1284	miR-29c-5p
1285	miR-29c-3p
1286	miR-29b-3p
1287	miR-29b-2-5p
1288	miR-29b-1-5p
1289	miR-29a-5p
1290	miR-299-5p
1291	miR-299-3p
1292	miR-298
1293	miR-296-5p
1294	miR-296-3p
1295	miR-27b-5p
1296	miR-27a-5p
1297	miR-26b-3p
1298	miR-26a-2-3p
1299	miR-26a-1-3p
1300	miR-2682-5p
1301	miR-2682-3p
1302	miR-2681-5p
1303	miR-2467-5p
1304	miR-24-2-5p
1305	miR-23b-5p
1306	miR-23a-5p
1307	miR-2392
1308	miR-2355-5p
1309	miR-2278
1310	miR-2276-5p
1311	miR-2276-3p
1312	miR-224-3p
1313	miR-219b-3p
1314	miR-219a-2-3p
1315	miR-219a-1-3p
1316	miR-218-5p
1317	miR-216b-3p
1318	miR-216a-5p
1319	miR-216a-3p
1320	miR-215-3p
1321	miR-214-5p
1322	miR-212-5p
1323	miR-2116-3p
1324	miR-2115-5p
1325	miR-2115-3p
1326	miR-2113
1327	miR-211-5p
1328	miR-20b-3p
1329	miR-208b-3p
1330	miR-208a-5p
1331	miR-205-3p
1332	miR-204-3p
1333	miR-202-5p
1334	miR-200c-5p
1335	miR-200b-5p
1336	miR-200a-5p
1337	miR-200a-3p
1338	miR-19b-2-5p
1339	miR-19b-1-5p
1340	miR-19a-5p
1341	miR-199b-5p
1342	miR-195-5p
1343	miR-195-3p
1344	miR-1914-3p
1345	miR-1911-5p
1346	miR-1910-5p
1347	miR-191-3p
1348	miR-190a-5p
1349	miR-190a-3p
1350	miR-1909-3p
1351	miR-18a-5p
1352	miR-18a-3p
1353	miR-188-3p
1354	miR-187-5p
1355	miR-186-3p
1356	miR-183-3p
1357	miR-182-5p
1358	miR-182-3p
1359	miR-181d-3p
1360	miR-181c-3p
1361	miR-181b-5p
1362	miR-181b-3p
1363	miR-181a-3p
1364	miR-181a-2-3p
1365	miR-16-1-3p
1366	miR-15b-3p
1367	miR-15a-3p
1368	miR-155-5p
1369	miR-155-3p
1370	miR-154-5p
1371	miR-1537-5p
1372	miR-1537-3p
1373	miR-153-5p
1374	miR-153-3p
1375	miR-150-3p
1376	miR-149-5p
1377	miR-148b-3p
1378	miR-146b-3p
1379	miR-1468-5p
1380	miR-141-5p
1381	miR-138-5p
1382	miR-138-2-3p
1383	miR-138-1-3p
1384	miR-136-3p
1385	miR-135b-5p
1386	miR-135a-5p
1387	miR-135a-3p
1388	miR-134-3p
1389	miR-133a-5p
1390	miR-1323
1391	miR-132-5p
1392	miR-132-3p
1393	miR-130b-5p
1394	miR-130a-5p
1395	miR-1306-5p
1396	miR-1302
1397	miR-1301-5p
1398	miR-1298-5p
1399	miR-1298-3p
1400	miR-1296-5p
1401	miR-1295b-3p
1402	miR-1294
1403	miR-1293
1404	miR-1292-5p
1405	miR-1291
1406	miR-129-2-3p
1407	miR-129-1-3p
1408	miR-1288-3p
1409	miR-1287-3p
1410	miR-1283
1411	miR-128-1-5p
1412	miR-1278
1413	miR-1276
1414	miR-1271-5p
1415	miR-1270
1416	miR-1262
1417	miR-1261
1418	miR-125b-2-3p
1419	miR-1258
1420	miR-1252-5p
1421	miR-1250-5p
1422	miR-1247-5p
1423	miR-1238-3p
1424	miR-1237-3p
1425	miR-1236-5p
1426	miR-1236-3p
1427	miR-1226-3p
1428	miR-1224-5p
1429	miR-1197
1430	miR-1193
1431	miR-1185-5p
1432	miR-1185-2-3p
1433	miR-1179
1434	miR-1178-3p
1435	miR-10b-3p
1436	miR-10a-3p
1437	miR-106a-3p
1438	miR-105-5p
1439	miR-101-5p
1440	miR-100-3p
1441	let-7f-2-3p
1442	let-7e-3p
1443	let-7a-3p
1444	let-7a-2-3p
