# Supplementary material for: Identifying MicroRNA Markers That Predict COVID-19 Severity Using Machine Learning Methods
Source: Life (Basel). 2022 Nov 23;12(12):1964. doi: 10.3390/life12121964 (PMC9784129; doi:10.3390/life12121964)
Supplement: Supplementary file 1 [file life-12-01964-s001.zip › life-2025960-supplementary/Table S2.xlsx]

## Sheet: LASSO-DT
Number of features	COVID-19 patients with mild symptoms	COVID-19 patients with moderate symptoms	non-COVID-19 patients with mild symptoms	COVID-19 patients with severe symptoms	non-COVID-19 patients with severe symptoms	Healthy control	ACC	MCC	Macro F1	Weighed F1
1	0.157895	0.439306	0.507042	0.312796	0.493827	0.42029	0.384	0.246319	0.388526	0.377154
2	0.303797	0.357616	0.666667	0.455696	0.702703	0.48951	0.469333	0.338798	0.495998	0.465607
3	0.5	0.443114	0.615385	0.447489	0.584615	0.537931	0.498667	0.384583	0.521422	0.49143
4	0.469136	0.444444	0.707692	0.475	0.514286	0.496454	0.496	0.37004	0.517835	0.49357
5	0.444444	0.52809	0.533333	0.443478	0.5625	0.59854	0.509333	0.388016	0.518398	0.50615
6	0.505747	0.454545	0.64	0.392694	0.591549	0.597222	0.501333	0.39259	0.530293	0.487318
7	0.536585	0.517647	0.69697	0.488688	0.621622	0.49635	0.533333	0.42743	0.559644	0.527775
8	0.535211	0.5	0.666667	0.483333	0.716418	0.549296	0.541333	0.423586	0.575154	0.536628
9	0.47191	0.457831	0.655738	0.470588	0.666667	0.481203	0.501333	0.37643	0.53399	0.500828
10	0.545455	0.457143	0.57971	0.454148	0.761905	0.49635	0.509333	0.389355	0.549119	0.505013
11	0.487805	0.464516	0.730159	0.512821	0.722222	0.541667	0.544	0.434121	0.576532	0.54016
12	0.4	0.421687	0.605263	0.430493	0.823529	0.423358	0.477333	0.356374	0.517388	0.471368
13	0.342105	0.471264	0.694444	0.342105	0.694444	0.46875	0.461333	0.331607	0.502186	0.449607
14	0.433735	0.44586	0.735294	0.43318	0.756757	0.543046	0.517333	0.411852	0.557979	0.506218
15	0.53012	0.405063	0.625	0.483721	0.676923	0.593939	0.525333	0.421588	0.552461	0.517115
16	0.521739	0.505882	0.603175	0.449153	0.794118	0.541667	0.530667	0.4109	0.569289	0.524334
17	0.595238	0.45977	0.622951	0.383562	0.676056	0.453901	0.485333	0.366645	0.531913	0.472667
18	0.481928	0.482353	0.736842	0.437768	0.757576	0.553191	0.525333	0.407543	0.574943	0.521609
19	0.536585	0.448485	0.735294	0.459459	0.764706	0.537931	0.533333	0.426547	0.58041	0.52437
20	0.493506	0.4	0.677419	0.435897	0.686567	0.5	0.488	0.359127	0.532232	0.484078
21	0.5	0.385965	0.786885	0.412017	0.764706	0.524823	0.498667	0.372934	0.562399	0.492427
22	0.452381	0.372671	0.677419	0.451064	0.732394	0.49635	0.488	0.36205	0.53038	0.483572
23	0.582278	0.432749	0.730159	0.534979	0.71875	0.461538	0.536	0.415461	0.576742	0.534562
24	0.388889	0.386364	0.709677	0.453782	0.705882	0.507463	0.485333	0.352098	0.525343	0.484788
25	0.467532	0.496815	0.666667	0.476987	0.848485	0.593103	0.552	0.439607	0.591598	0.546835
26	0.450704	0.45	0.769231	0.5	0.757576	0.527778	0.536	0.414795	0.575881	0.532977
27	0.405063	0.477778	0.730159	0.451327	0.716418	0.459259	0.501333	0.380705	0.540001	0.498956
28	0.578313	0.4	0.774194	0.462882	0.732394	0.562963	0.530667	0.418355	0.585124	0.523333
29	0.545455	0.443114	0.78125	0.468085	0.676471	0.546763	0.530667	0.413561	0.576856	0.525008
30	0.493506	0.511628	0.677419	0.455696	0.746269	0.518519	0.528	0.408169	0.567173	0.523618
31	0.575	0.424242	0.83871	0.516667	0.818182	0.467153	0.546667	0.431367	0.606659	0.543344
32	0.585366	0.405063	0.769231	0.458874	0.787879	0.513514	0.528	0.41451	0.586654	0.519013
33	0.564103	0.39759	0.688525	0.443515	0.666667	0.49635	0.496	0.367328	0.542792	0.490589
34	0.56338	0.46988	0.769231	0.450216	0.760563	0.60274	0.552	0.442462	0.602668	0.541537
35	0.540541	0.523256	0.707692	0.525	0.75	0.444444	0.546667	0.429657	0.581822	0.544904
36	0.447059	0.493827	0.724638	0.461538	0.793651	0.437956	0.514667	0.396382	0.559778	0.511707
37	0.416667	0.427746	0.733333	0.458333	0.80597	0.521739	0.512	0.384583	0.560631	0.51029
38	0.493827	0.458824	0.703704	0.434783	0.777778	0.433566	0.498667	0.375559	0.550414	0.494353
39	0.463415	0.497238	0.727273	0.410714	0.794118	0.387597	0.496	0.376744	0.546726	0.48657
40	0.592593	0.461538	0.733333	0.45	0.764706	0.545455	0.536	0.417804	0.591271	0.529382
41	0.634146	0.603774	0.764706	0.522124	0.746269	0.567568	0.602667	0.512363	0.639764	0.594656
42	0.45977	0.457831	0.742857	0.4329	0.707692	0.580153	0.52	0.405599	0.563534	0.513864
43	0.475	0.49697	0.825397	0.45815	0.777778	0.559441	0.549333	0.443173	0.598789	0.541512
44	0.493827	0.51497	0.8	0.466667	0.716418	0.518519	0.538667	0.421121	0.585067	0.535712
45	0.444444	0.5	0.730159	0.481328	0.656716	0.651852	0.549333	0.43226	0.577417	0.546828
46	0.56	0.512195	0.735294	0.546218	0.6875	0.638298	0.586667	0.482929	0.613251	0.582983
47	0.519481	0.435374	0.776119	0.52549	0.666667	0.550725	0.546667	0.426365	0.578976	0.541707
48	0.52381	0.466258	0.634921	0.464912	0.735294	0.541667	0.525333	0.41268	0.561143	0.519376
49	0.607595	0.490798	0.758621	0.461538	0.787879	0.49635	0.541333	0.420267	0.600463	0.536414
50	0.525	0.547486	0.757576	0.491228	0.727273	0.625954	0.576	0.475073	0.612419	0.570614
51	0.47191	0.503401	0.655738	0.527197	0.828571	0.597222	0.568	0.464104	0.59734	0.565155
52	0.547619	0.531646	0.769231	0.506224	0.764706	0.567164	0.573333	0.467289	0.614432	0.568161
53	0.433735	0.493827	0.78125	0.5	0.823529	0.554745	0.554667	0.445357	0.597848	0.552246
54	0.461538	0.511364	0.695652	0.473214	0.716418	0.5	0.528	0.416818	0.559698	0.523135
55	0.611111	0.482759	0.69697	0.5	0.676056	0.548148	0.549333	0.438254	0.585841	0.54395
56	0.550725	0.47619	0.721311	0.468254	0.704225	0.465116	0.52	0.389445	0.564304	0.515765
57	0.469136	0.5	0.793651	0.548523	0.738462	0.647059	0.584	0.480372	0.616138	0.584345
58	0.571429	0.522293	0.746269	0.491667	0.753623	0.585714	0.570667	0.463385	0.611832	0.563239
59	0.48	0.503145	0.78125	0.552529	0.787879	0.573643	0.578667	0.463853	0.613074	0.577529
60	0.571429	0.511905	0.78125	0.52	0.738462	0.52381	0.565333	0.449625	0.607809	0.561996
61	0.410256	0.471338	0.724638	0.487805	0.727273	0.537313	0.528	0.406282	0.55977	0.5255
62	0.455696	0.455696	0.8	0.493617	0.777778	0.539007	0.544	0.432795	0.586966	0.538382
63	0.512195	0.45	0.677419	0.496063	0.857143	0.55814	0.544	0.421608	0.591827	0.542687
64	0.394366	0.464286	0.774194	0.546185	0.835821	0.541353	0.557333	0.438359	0.592701	0.557683
65	0.423529	0.453988	0.698413	0.435556	0.75	0.492958	0.501333	0.385096	0.542407	0.4957
66	0.411765	0.44586	0.757576	0.488189	0.80597	0.594203	0.544	0.420082	0.583927	0.539411
67	0.492754	0.423529	0.721311	0.5	0.8125	0.565217	0.538667	0.413679	0.585885	0.537919
68	0.415584	0.5375	0.830769	0.539419	0.787879	0.539007	0.573333	0.465061	0.60836	0.572873
69	0.430769	0.480874	0.774194	0.510638	0.735294	0.583942	0.552	0.437012	0.585952	0.550377
70	0.439024	0.440476	0.774194	0.454148	0.8	0.503597	0.517333	0.401161	0.568573	0.512882
71	0.519481	0.540881	0.7	0.585366	0.848485	0.591549	0.602667	0.499246	0.63096	0.602496
72	0.421053	0.463277	0.711864	0.476596	0.8125	0.532374	0.525333	0.404249	0.569611	0.525682
73	0.388889	0.5	0.666667	0.588235	0.776119	0.55814	0.568	0.449974	0.579675	0.569738
74	0.47191	0.456376	0.8	0.504202	0.738462	0.541667	0.544	0.43371	0.585436	0.540911
75	0.453333	0.461538	0.698413	0.556452	0.776119	0.553191	0.557333	0.441052	0.583174	0.556643
76	0.567568	0.481928	0.736842	0.528	0.80597	0.544118	0.565333	0.448057	0.610738	0.563737
77	0.487179	0.407407	0.711864	0.510638	0.760563	0.565517	0.536	0.420816	0.573862	0.532881
78	0.473684	0.429448	0.644068	0.518219	0.816901	0.492537	0.528	0.403709	0.562476	0.525721
79	0.48	0.447205	0.695652	0.431718	0.712329	0.496552	0.504	0.386499	0.543909	0.494648
80	0.47191	0.509317	0.677419	0.515556	0.777778	0.624113	0.568	0.470368	0.596016	0.564449
81	0.473684	0.45283	0.8125	0.49789	0.742857	0.611111	0.557333	0.447302	0.598479	0.551567
82	0.425	0.480519	0.746269	0.506438	0.764706	0.567568	0.549333	0.441155	0.58175	0.54562
83	0.425	0.496894	0.757576	0.502165	0.821918	0.546763	0.554667	0.448739	0.591719	0.549568
84	0.527778	0.473373	0.741935	0.468619	0.771429	0.594203	0.549333	0.433875	0.596223	0.543379
85	0.492754	0.481928	0.771429	0.514523	0.771429	0.537313	0.557333	0.444146	0.594896	0.551542
86	0.444444	0.481481	0.769231	0.521008	0.852941	0.551724	0.562667	0.452211	0.603472	0.559049
87	0.415584	0.455696	0.78125	0.454545	0.716418	0.549296	0.52	0.39702	0.562132	0.516138
88	0.481013	0.476744	0.779661	0.512821	0.794521	0.661654	0.576	0.4719	0.617736	0.573313
89	0.438356	0.436364	0.645161	0.495868	0.732394	0.510949	0.514667	0.388958	0.543182	0.512565
90	0.5	0.419162	0.875	0.495798	0.818182	0.57554	0.554667	0.441834	0.613947	0.550602
91	0.441558	0.457831	0.78125	0.564103	0.857143	0.618705	0.584	0.482181	0.620098	0.582551
92	0.520548	0.519774	0.785714	0.481328	0.757576	0.554745	0.554667	0.43769	0.603281	0.552879
93	0.56338	0.509091	0.857143	0.502165	0.794118	0.606897	0.589333	0.490224	0.638799	0.579524
94	0.626866	0.502924	0.754098	0.554217	0.794118	0.626866	0.6	0.491937	0.643181	0.597558
95	0.485714	0.497041	0.647059	0.530612	0.857143	0.607407	0.570667	0.457452	0.604163	0.569594
96	0.463415	0.458599	0.764706	0.495935	0.757576	0.534351	0.538667	0.420665	0.579097	0.535161
97	0.555556	0.428571	0.730159	0.560976	0.666667	0.590909	0.56	0.444001	0.588806	0.559483
98	0.542857	0.463415	0.8125	0.594378	0.818182	0.554745	0.592	0.482879	0.631013	0.590943
99	0.506329	0.428571	0.733333	0.470085	0.712329	0.529412	0.52	0.40125	0.563343	0.515545
100	0.467532	0.571429	0.722222	0.453704	0.771429	0.662338	0.578667	0.488136	0.608109	0.564705
101	0.506024	0.488636	0.707692	0.502128	0.833333	0.48855	0.541333	0.426877	0.587727	0.54096
102	0.506329	0.441718	0.721311	0.444444	0.769231	0.604317	0.530667	0.409048	0.581225	0.525942
103	0.493827	0.43787	0.666667	0.545455	0.823529	0.637681	0.568	0.463704	0.600838	0.567002
104	0.628571	0.55814	0.701754	0.559055	0.80597	0.569231	0.6	0.489514	0.63712	0.598037
105	0.447368	0.475	0.724638	0.480687	0.80597	0.634483	0.557333	0.449752	0.594691	0.550267
106	0.473684	0.525714	0.738462	0.529412	0.823529	0.578125	0.576	0.469165	0.611488	0.573766
107	0.571429	0.339869	0.716418	0.501992	0.787879	0.485294	0.517333	0.390043	0.567147	0.510377
108	0.619718	0.5	0.724638	0.521008	0.742857	0.522388	0.565333	0.455903	0.605102	0.55924
109	0.535211	0.549708	0.84375	0.510288	0.724638	0.560606	0.578667	0.469045	0.6207	0.574049
110	0.555556	0.522727	0.793651	0.538462	0.84375	0.58156	0.592	0.489615	0.639284	0.589668
111	0.542857	0.472727	0.705882	0.525	0.787879	0.567376	0.562667	0.450608	0.600287	0.558798
112	0.473684	0.573248	0.71875	0.49789	0.735294	0.554054	0.562667	0.454064	0.592154	0.55941
113	0.606061	0.472727	0.69697	0.457627	0.74359	0.57554	0.546667	0.433581	0.592086	0.536303
114	0.394366	0.473988	0.732394	0.508772	0.84058	0.623188	0.562667	0.457813	0.595548	0.557563
115	0.542857	0.485549	0.724638	0.449153	0.811594	0.586466	0.549333	0.43595	0.600043	0.540678
116	0.409639	0.512195	0.769231	0.506224	0.818182	0.610687	0.565333	0.456002	0.60436	0.565001
117	0.481013	0.434783	0.633333	0.52	0.8125	0.588235	0.544	0.422372	0.578311	0.54373
118	0.493151	0.502857	0.707692	0.447257	0.830769	0.548148	0.538667	0.420844	0.588312	0.533234
119	0.5	0.46988	0.833333	0.548387	0.80597	0.554745	0.573333	0.459274	0.618719	0.572767
120	0.493151	0.457143	0.716418	0.504348	0.782609	0.573529	0.549333	0.439325	0.587866	0.5454
121	0.647887	0.520231	0.7	0.553191	0.805556	0.618705	0.602667	0.503437	0.640928	0.597785
122	0.542857	0.491228	0.787879	0.491525	0.788732	0.514706	0.554667	0.442609	0.602821	0.547925
123	0.529412	0.479532	0.698413	0.455285	0.8	0.469697	0.522667	0.395526	0.572056	0.516936
124	0.53012	0.56962	0.8	0.561983	0.727273	0.617647	0.605333	0.506782	0.634441	0.603586
125	0.506024	0.486842	0.75	0.564706	0.769231	0.687023	0.597333	0.49107	0.627304	0.596451
126	0.658228	0.518072	0.742857	0.469027	0.816901	0.608696	0.584	0.488247	0.63563	0.570002
127	0.571429	0.513661	0.761905	0.476596	0.732394	0.515625	0.549333	0.4355	0.595268	0.543028
128	0.647887	0.511905	0.721311	0.578313	0.704225	0.584615	0.594667	0.486665	0.62471	0.592493
129	0.533333	0.486842	0.735294	0.516667	0.742857	0.57931	0.565333	0.457286	0.599051	0.558772
130	0.666667	0.52349	0.80597	0.55	0.78481	0.642336	0.621333	0.530706	0.662212	0.609747
131	0.525	0.52071	0.758621	0.538776	0.695652	0.635659	0.581333	0.472683	0.612403	0.581379
132	0.597403	0.54902	0.736842	0.561983	0.823529	0.552239	0.602667	0.505029	0.636836	0.595912
133	0.455696	0.531646	0.732394	0.5	0.787879	0.527778	0.554667	0.448028	0.589232	0.55057
134	0.567568	0.506173	0.857143	0.579592	0.777778	0.58209	0.605333	0.503621	0.645057	0.601798
135	0.56	0.491018	0.705882	0.532189	0.724638	0.594203	0.570667	0.465832	0.601322	0.56624
136	0.507937	0.481013	0.84058	0.488189	0.637681	0.525547	0.541333	0.416571	0.580158	0.535343
137	0.537313	0.550898	0.776119	0.53719	0.732394	0.588235	0.589333	0.483454	0.620358	0.584396
138	0.527778	0.535714	0.818182	0.472103	0.704225	0.514286	0.552	0.441471	0.595381	0.544596
139	0.512821	0.427586	0.6875	0.6	0.710526	0.59854	0.576	0.467974	0.589496	0.571664
140	0.428571	0.503311	0.676471	0.532819	0.757576	0.558824	0.554667	0.432813	0.576262	0.552754
141	0.615385	0.470588	0.738462	0.534413	0.84375	0.573427	0.581333	0.473041	0.629337	0.575867
142	0.537313	0.45	0.735294	0.5	0.8	0.606897	0.562667	0.451308	0.604917	0.554622
143	0.567164	0.463415	0.757576	0.426778	0.739726	0.539007	0.528	0.407512	0.582278	0.518009
144	0.526316	0.490066	0.727273	0.539683	0.757576	0.532374	0.562667	0.447158	0.595548	0.55963
145	0.521739	0.485876	0.634921	0.54918	0.823529	0.496124	0.554667	0.436962	0.585228	0.553512
146	0.529412	0.538012	0.721311	0.478992	0.732394	0.524823	0.549333	0.433491	0.587491	0.544173
147	0.542857	0.534161	0.645161	0.489796	0.685714	0.619718	0.56	0.444701	0.586235	0.555115
148	0.5	0.481481	0.689655	0.491803	0.727273	0.585714	0.544	0.425533	0.579321	0.542051
149	0.550725	0.443114	0.625	0.425	0.771429	0.471429	0.498667	0.368793	0.547783	0.49178
150	0.594595	0.43038	0.793651	0.515873	0.823529	0.459259	0.546667	0.425229	0.602881	0.541395
151	0.526316	0.467066	0.83871	0.566802	0.757576	0.515152	0.570667	0.457348	0.611937	0.570453
152	0.52381	0.525641	0.6875	0.53112	0.835821	0.608696	0.584	0.480683	0.618765	0.580704
153	0.533333	0.484848	0.612903	0.457143	0.794118	0.518519	0.525333	0.400838	0.566811	0.520342
154	0.621622	0.483221	0.730159	0.635659	0.852941	0.623188	0.629333	0.529313	0.657798	0.624937
155	0.542857	0.487805	0.666667	0.506122	0.732394	0.626866	0.562667	0.448691	0.593785	0.557904
156	0.485714	0.541176	0.745763	0.528455	0.783784	0.580153	0.578667	0.467595	0.610841	0.575374
157	0.571429	0.477987	0.666667	0.506024	0.8	0.492754	0.544	0.42291	0.58581	0.540018
158	0.519481	0.45977	0.646154	0.462882	0.760563	0.537313	0.525333	0.410435	0.564361	0.519108
159	0.637681	0.511628	0.758621	0.55144	0.823529	0.614286	0.602667	0.498093	0.649531	0.599868
160	0.465753	0.483146	0.735294	0.495652	0.857143	0.656489	0.573333	0.470111	0.61558	0.567921
161	0.486486	0.52381	0.684932	0.460177	0.72973	0.666667	0.562667	0.461248	0.591967	0.552632
162	0.506667	0.469136	0.676923	0.514286	0.735294	0.607407	0.554667	0.439006	0.584952	0.551594
163	0.411765	0.44186	0.655172	0.472103	0.816901	0.581081	0.528	0.408635	0.563147	0.523073
164	0.506024	0.515337	0.625	0.513274	0.815789	0.550725	0.56	0.459052	0.587692	0.553677
165	0.453333	0.445714	0.741935	0.474576	0.794118	0.447761	0.512	0.387909	0.559573	0.509727
166	0.619718	0.453988	0.774194	0.483333	0.767123	0.567376	0.557333	0.444426	0.610955	0.549426
167	0.506667	0.521212	0.857143	0.558333	0.794521	0.567164	0.594667	0.492659	0.634173	0.591166
168	0.45	0.490798	0.701754	0.487805	0.714286	0.567164	0.536	0.414832	0.568634	0.535233
169	0.438356	0.514286	0.78125	0.497854	0.716418	0.608696	0.56	0.450302	0.59281	0.556891
170	0.461538	0.348837	0.596491	0.44843	0.783784	0.534247	0.488	0.366216	0.528888	0.482638
171	0.637681	0.542373	0.688525	0.546939	0.892308	0.571429	0.6	0.493491	0.646542	0.597399
172	0.535211	0.522876	0.754098	0.516129	0.75	0.537931	0.565333	0.451456	0.602708	0.561321
173	0.5	0.474359	0.636364	0.491935	0.69697	0.633803	0.546667	0.427196	0.572238	0.542257
174	0.594595	0.576271	0.766667	0.576271	0.848485	0.569343	0.616	0.519349	0.655272	0.614252
175	0.473684	0.490323	0.637681	0.497925	0.895522	0.577465	0.557333	0.446037	0.595433	0.552391
176	0.550725	0.509554	0.7	0.504132	0.788732	0.582781	0.568	0.45683	0.605987	0.562069
177	0.550725	0.461538	0.794118	0.442553	0.788732	0.594203	0.549333	0.436687	0.605312	0.538741
178	0.523077	0.505882	0.698413	0.49789	0.767123	0.633803	0.570667	0.461429	0.604365	0.563851
179	0.636364	0.581395	0.688525	0.491228	0.693333	0.594595	0.581333	0.480195	0.61424	0.572999
180	0.583333	0.502924	0.793103	0.506329	0.714286	0.591549	0.570667	0.461342	0.615254	0.566886
181	0.484848	0.428571	0.733333	0.530612	0.739726	0.608696	0.554667	0.436711	0.587631	0.552157
182	0.567568	0.448485	0.80597	0.474576	0.823529	0.557143	0.554667	0.443532	0.612879	0.54627
183	0.535211	0.503145	0.675676	0.534979	0.776119	0.573529	0.570667	0.461395	0.599777	0.566096
184	0.597015	0.5125	0.830769	0.564885	0.830769	0.534351	0.597333	0.483881	0.645048	0.594017
185	0.547945	0.449704	0.730159	0.462185	0.716418	0.6	0.538667	0.420677	0.584402	0.53306
186	0.628571	0.532544	0.705882	0.521008	0.746269	0.608696	0.586667	0.481991	0.623828	0.58095
187	0.520548	0.460674	0.738462	0.468085	0.71875	0.548148	0.530667	0.411421	0.575778	0.527124
188	0.438356	0.482353	0.819672	0.574803	0.8	0.629921	0.589333	0.476911	0.624184	0.591825
189	0.5	0.554913	0.866667	0.510823	0.764706	0.630137	0.594667	0.495051	0.637874	0.589935
190	0.5	0.462428	0.71875	0.53617	0.80597	0.544218	0.557333	0.444347	0.594589	0.555674
191	0.547945	0.463415	0.65625	0.485597	0.848485	0.528571	0.541333	0.421874	0.588377	0.537008
192	0.5	0.453039	0.774194	0.5	0.771429	0.624	0.557333	0.440407	0.603777	0.556054
193	0.605263	0.502924	0.71875	0.493506	0.764706	0.542857	0.56	0.452454	0.604668	0.553606
194	0.607595	0.428571	0.742857	0.556962	0.835821	0.587413	0.584	0.48291	0.626537	0.576564
195	0.597015	0.481481	0.712329	0.517544	0.816901	0.61745	0.584	0.485913	0.623787	0.574025
196	0.550725	0.428571	0.788732	0.448	0.730159	0.447552	0.509333	0.378731	0.565623	0.502526
197	0.529412	0.539326	0.730159	0.467532	0.735294	0.647887	0.570667	0.463897	0.608268	0.562878
198	0.526316	0.488889	0.685714	0.493506	0.782609	0.531469	0.546667	0.432871	0.58475	0.541091
199	0.588235	0.409938	0.69697	0.560976	0.835821	0.549296	0.565333	0.45077	0.606873	0.562077
200	0.588235	0.51497	0.776119	0.493617	0.782609	0.472222	0.554667	0.442921	0.604629	0.548523
201	0.555556	0.515337	0.761905	0.535565	0.828571	0.559441	0.584	0.478666	0.626062	0.579326
202	0.676056	0.481481	0.787879	0.508197	0.794118	0.532374	0.573333	0.462575	0.630018	0.566121
203	0.542857	0.511364	0.746269	0.474576	0.75	0.542636	0.552	0.439473	0.594617	0.544467
204	0.533333	0.477987	0.84375	0.448133	0.716418	0.597222	0.549333	0.43428	0.602807	0.541465
205	0.473684	0.487179	0.769231	0.493724	0.816901	0.657343	0.576	0.470612	0.616344	0.568261
206	0.539683	0.49711	0.727273	0.533333	0.788732	0.583942	0.576	0.466244	0.611679	0.571552
207	0.567164	0.47561	0.793651	0.493827	0.757576	0.544218	0.554667	0.437612	0.605341	0.550417
208	0.545455	0.490798	0.786885	0.53112	0.730159	0.62069	0.578667	0.470499	0.617518	0.576237
209	0.553846	0.51497	0.787879	0.563265	0.764706	0.647482	0.605333	0.501332	0.638691	0.601524
210	0.552632	0.443114	0.738462	0.529412	0.835821	0.554745	0.562667	0.452346	0.609031	0.559141
211	0.588235	0.561798	0.65625	0.468085	0.788732	0.58209	0.568	0.45903	0.607532	0.559564
212	0.424242	0.490798	0.707692	0.440678	0.732394	0.630872	0.538667	0.422189	0.571113	0.52914
213	0.608696	0.465909	0.732394	0.453333	0.805556	0.627737	0.562667	0.459539	0.615604	0.550616
214	0.416667	0.491228	0.655738	0.497992	0.776119	0.523077	0.530667	0.40417	0.560137	0.530051
215	0.526316	0.52439	0.78125	0.516949	0.794118	0.577465	0.578667	0.473994	0.620081	0.574013
216	0.619718	0.482353	0.78125	0.510288	0.676923	0.59854	0.568	0.454765	0.611512	0.563993
217	0.57971	0.481928	0.707692	0.481013	0.811594	0.527778	0.549333	0.434977	0.598286	0.542799
218	0.597015	0.476744	0.769231	0.475	0.761905	0.615385	0.562667	0.448501	0.61588	0.557102
219	0.405797	0.551724	0.711864	0.55794	0.80597	0.581081	0.581333	0.476129	0.602396	0.581317
220	0.584615	0.52071	0.756757	0.513043	0.782609	0.629371	0.592	0.493681	0.631184	0.58268
221	0.521739	0.471264	0.761905	0.523207	0.746269	0.628571	0.570667	0.460812	0.608826	0.56795
222	0.597403	0.488095	0.825397	0.550607	0.730159	0.545455	0.578667	0.467385	0.622853	0.576768
223	0.6	0.574713	0.757576	0.50655	0.811594	0.619718	0.602667	0.50687	0.645025	0.593966
224	0.38806	0.540541	0.676056	0.519481	0.878788	0.569231	0.568	0.461403	0.595359	0.564501
225	0.537313	0.485876	0.71875	0.535565	0.787879	0.554745	0.565333	0.452443	0.603355	0.56386
226	0.487805	0.5625	0.758621	0.460177	0.724638	0.619355	0.565333	0.46415	0.602183	0.558242
227	0.533333	0.420382	0.597015	0.502128	0.771429	0.60274	0.541333	0.42871	0.571171	0.534528
228	0.584615	0.497041	0.793651	0.525896	0.753623	0.526316	0.568	0.450332	0.613524	0.564681
229	0.554217	0.476821	0.730159	0.529644	0.852941	0.621212	0.584	0.475408	0.627499	0.579083
230	0.521739	0.432099	0.646154	0.460905	0.727273	0.537931	0.514667	0.387525	0.55435	0.509946
231	0.588235	0.488372	0.701754	0.467213	0.732394	0.521739	0.536	0.412597	0.583285	0.531747
232	0.571429	0.544379	0.705882	0.489627	0.738462	0.569444	0.565333	0.451768	0.603204	0.559916
233	0.545455	0.572973	0.806452	0.463519	0.724638	0.607407	0.576	0.469112	0.620074	0.568061
234	0.492308	0.515337	0.688525	0.5	0.8	0.571429	0.557333	0.433736	0.5946	0.555151
235	0.5	0.412121	0.8	0.502092	0.764706	0.525547	0.536	0.418309	0.584078	0.532161
236	0.5	0.447059	0.693333	0.547009	0.811594	0.552239	0.56	0.451588	0.591872	0.556158
237	0.597403	0.479042	0.724138	0.471545	0.727273	0.529412	0.538667	0.416534	0.588135	0.534765
238	0.516129	0.49711	0.75	0.533865	0.833333	0.625	0.586667	0.474352	0.625906	0.582593
239	0.6	0.478528	0.707692	0.501992	0.769231	0.5	0.546667	0.424139	0.592907	0.542962
240	0.666667	0.505882	0.757576	0.460905	0.730159	0.549296	0.554667	0.436846	0.611747	0.54863
241	0.628571	0.509317	0.745763	0.514056	0.6875	0.598639	0.573333	0.458375	0.613974	0.569955
242	0.383562	0.517647	0.7	0.457627	0.857143	0.496454	0.528	0.408161	0.568739	0.523916
243	0.56338	0.544304	0.714286	0.507937	0.753623	0.538462	0.568	0.453396	0.603665	0.562418
244	0.583333	0.484076	0.753623	0.502024	0.71875	0.539007	0.554667	0.437983	0.596802	0.549205
245	0.589744	0.47561	0.806452	0.502024	0.6875	0.577778	0.56	0.444073	0.606518	0.556356
246	0.506667	0.47561	0.78125	0.510288	0.735294	0.602941	0.562667	0.449808	0.602008	0.559092
247	0.507463	0.487805	0.776119	0.479675	0.782609	0.540146	0.549333	0.430412	0.595636	0.543055
248	0.526316	0.542169	0.774194	0.512821	0.753623	0.615385	0.584	0.481523	0.620751	0.579107
249	0.589744	0.544379	0.741935	0.523605	0.760563	0.642336	0.597333	0.499483	0.63376	0.591335
250	0.53012	0.580247	0.754098	0.580087	0.805556	0.652482	0.624	0.536064	0.650432	0.621425
251	0.57971	0.550562	0.75	0.491667	0.746269	0.545455	0.568	0.455907	0.61061	0.562612
252	0.487179	0.566667	0.819672	0.497854	0.727273	0.590909	0.576	0.47098	0.614926	0.572952
253	0.515152	0.505882	0.746269	0.481013	0.746269	0.601399	0.56	0.447653	0.59933	0.553452
254	0.62069	0.491429	0.764706	0.528926	0.788732	0.588235	0.584	0.474938	0.630453	0.578946
255	0.53125	0.486842	0.657534	0.525	0.782609	0.618421	0.573333	0.466426	0.600276	0.565598
256	0.656716	0.471264	0.8	0.53719	0.753623	0.586466	0.584	0.475578	0.63421	0.580101
257	0.6	0.333333	0.8125	0.486486	0.8125	0.49635	0.522667	0.390014	0.590195	0.517254
258	0.519481	0.543353	0.806452	0.502092	0.816901	0.625	0.589333	0.48595	0.635546	0.5844
259	0.56338	0.54321	0.721311	0.532258	0.764706	0.571429	0.581333	0.469981	0.616049	0.578347
260	0.630137	0.554913	0.806452	0.523207	0.746269	0.57971	0.594667	0.49204	0.640115	0.589654
261	0.545455	0.482353	0.741935	0.510121	0.724638	0.617647	0.565333	0.448761	0.603692	0.562153
262	0.558824	0.613636	0.764706	0.474138	0.746269	0.604317	0.589333	0.487834	0.626981	0.579697
263	0.628571	0.508876	0.794118	0.495798	0.753623	0.617647	0.584	0.478947	0.633106	0.575869
264	0.493151	0.45122	0.746269	0.487395	0.818182	0.619718	0.557333	0.445405	0.602656	0.551385
265	0.590164	0.488372	0.776119	0.50996	0.757576	0.496241	0.554667	0.432553	0.603072	0.551061
266	0.53125	0.520231	0.71875	0.512	0.78125	0.577778	0.568	0.449662	0.606876	0.565693
267	0.588235	0.449704	0.730159	0.487395	0.735294	0.625	0.557333	0.443653	0.602631	0.551454
268	0.507463	0.43038	0.72973	0.479339	0.753623	0.528571	0.530667	0.410821	0.571518	0.522384
269	0.555556	0.51462	0.8125	0.483051	0.760563	0.544118	0.562667	0.452817	0.611735	0.555715
270	0.611111	0.453039	0.738462	0.533898	0.811594	0.472441	0.554667	0.442233	0.603424	0.551114
271	0.621622	0.552941	0.730159	0.552	0.830769	0.53125	0.594667	0.486048	0.636457	0.591419
272	0.611111	0.535032	0.771429	0.508475	0.8	0.648276	0.602667	0.505779	0.64572	0.592163
273	0.529412	0.514286	0.724638	0.566524	0.805556	0.676692	0.608	0.51212	0.636184	0.60407
274	0.5	0.511628	0.78125	0.474576	0.771429	0.560606	0.554667	0.443329	0.599915	0.548828
275	0.571429	0.607143	0.757576	0.538462	0.75	0.632258	0.613333	0.516778	0.642811	0.607459
276	0.608696	0.584795	0.695652	0.502203	0.771429	0.583333	0.589333	0.491767	0.624351	0.580573
277	0.60274	0.53012	0.779661	0.556863	0.764706	0.620155	0.602667	0.493931	0.642374	0.600902
278	0.441176	0.465409	0.78125	0.553719	0.811594	0.648649	0.586667	0.480327	0.616966	0.581868
279	0.529412	0.549708	0.764706	0.524017	0.760563	0.643357	0.597333	0.500589	0.628627	0.589811
280	0.478873	0.459627	0.741935	0.485597	0.811594	0.555556	0.544	0.425395	0.588864	0.539218
281	0.597015	0.554217	0.695652	0.568889	0.8	0.653595	0.618667	0.530494	0.644895	0.612124
282	0.594595	0.51497	0.793651	0.534979	0.764706	0.577778	0.586667	0.479719	0.630113	0.582644
283	0.507042	0.473988	0.711864	0.5	0.724638	0.61194	0.552	0.433551	0.588246	0.550166
284	0.56338	0.502924	0.716418	0.480349	0.764706	0.597222	0.562667	0.456497	0.604167	0.55483
285	0.60274	0.478528	0.83871	0.53719	0.794521	0.642336	0.6	0.498014	0.649004	0.593663
286	0.485714	0.458333	0.710526	0.53617	0.805556	0.601307	0.573333	0.472605	0.599601	0.563003
287	0.597403	0.552147	0.760563	0.540773	0.742857	0.602941	0.6	0.504455	0.632781	0.59299
288	0.6	0.534161	0.835821	0.52766	0.753623	0.702703	0.618667	0.52522	0.658995	0.608991
289	0.611111	0.559524	0.848485	0.53617	0.78125	0.648276	0.618667	0.523993	0.664136	0.612186
290	0.545455	0.494118	0.818182	0.551724	0.816901	0.537931	0.584	0.481438	0.627385	0.57959
291	0.637681	0.47561	0.738462	0.578313	0.811594	0.597015	0.6	0.493588	0.639779	0.596267
292	0.533333	0.52439	0.761905	0.497817	0.753623	0.626667	0.578667	0.47785	0.616289	0.571349
293	0.575758	0.556213	0.746269	0.532751	0.8	0.536913	0.586667	0.486689	0.624651	0.581166
294	0.540541	0.449704	0.793651	0.472574	0.705882	0.546763	0.536	0.418221	0.584852	0.531102
295	0.64	0.43871	0.727273	0.552	0.742857	0.58209	0.576	0.465053	0.613822	0.569664
296	0.484848	0.54321	0.861538	0.528926	0.735294	0.612245	0.592	0.486413	0.627677	0.586818
297	0.558824	0.525	0.695652	0.508197	0.753623	0.628571	0.578667	0.46972	0.611645	0.572347
298	0.540541	0.5375	0.69697	0.55	0.828571	0.657143	0.605333	0.506381	0.635121	0.600187
299	0.567901	0.520231	0.733333	0.534483	0.757576	0.608696	0.584	0.48242	0.62037	0.58149
300	0.59375	0.542373	0.655738	0.513043	0.80597	0.596026	0.581333	0.477217	0.617817	0.576071
301	0.597015	0.496815	0.707692	0.52766	0.8	0.679487	0.6	0.501766	0.634778	0.590183
302	0.578947	0.584795	0.71875	0.508772	0.724638	0.56338	0.581333	0.481376	0.613214	0.575061
303	0.542857	0.521212	0.764706	0.53012	0.794118	0.538462	0.576	0.463546	0.615246	0.571274
304	0.553846	0.47561	0.757576	0.52459	0.788732	0.557143	0.568	0.455018	0.609583	0.562555
305	0.735294	0.557576	0.727273	0.554622	0.753623	0.597222	0.613333	0.515886	0.654268	0.607474
306	0.59375	0.473988	0.727273	0.452675	0.764706	0.529412	0.536	0.413297	0.590301	0.529833
307	0.555556	0.563218	0.848485	0.508621	0.746269	0.618705	0.597333	0.498479	0.640142	0.590378
308	0.631579	0.503145	0.738462	0.485106	0.760563	0.541667	0.562667	0.45549	0.610087	0.553715
309	0.617647	0.518072	0.746269	0.546939	0.782609	0.637037	0.602667	0.498865	0.641429	0.597646
310	0.521739	0.530864	0.676923	0.57377	0.771429	0.642857	0.6	0.496307	0.619597	0.597091
311	0.657143	0.574713	0.806452	0.525	0.738462	0.604317	0.605333	0.503171	0.651014	0.600431
312	0.580645	0.542373	0.701299	0.567686	0.760563	0.597015	0.6	0.50448	0.62493	0.59505
313	0.60274	0.464286	0.779661	0.510288	0.746269	0.6	0.568	0.454846	0.617207	0.564595
314	0.580645	0.49711	0.774194	0.502165	0.767123	0.630872	0.581333	0.477629	0.625351	0.573669
315	0.491803	0.52071	0.776119	0.565574	0.782609	0.542857	0.584	0.474175	0.613279	0.580769
316	0.473684	0.564417	0.766667	0.506122	0.771429	0.588235	0.576	0.465786	0.611759	0.573346
317	0.434783	0.55	0.753623	0.566929	0.735294	0.6	0.589333	0.478701	0.606772	0.587375
318	0.646154	0.505747	0.69697	0.478632	0.694444	0.705036	0.581333	0.476658	0.621164	0.573045
319	0.459459	0.409938	0.677419	0.508621	0.8	0.60274	0.544	0.433146	0.576363	0.537529
320	0.465753	0.538462	0.776119	0.466667	0.763158	0.608696	0.565333	0.457223	0.603142	0.556365
321	0.589744	0.528736	0.83871	0.546939	0.8	0.571429	0.597333	0.49242	0.645926	0.595003
322	0.553846	0.502994	0.741935	0.561702	0.756757	0.680272	0.605333	0.506974	0.632918	0.599804
323	0.57971	0.509554	0.787879	0.582677	0.794521	0.625954	0.613333	0.509977	0.646716	0.608191
324	0.606061	0.515337	0.761905	0.517928	0.878788	0.539007	0.581333	0.467518	0.636504	0.577478
325	0.438356	0.485207	0.71875	0.527197	0.818182	0.618705	0.568	0.457463	0.601066	0.566504
326	0.485714	0.436364	0.757576	0.502128	0.753623	0.551724	0.541333	0.426391	0.581188	0.536565
327	0.571429	0.536585	0.920635	0.585366	0.754098	0.604317	0.618667	0.518862	0.662072	0.61782
328	0.617647	0.607735	0.793103	0.528139	0.739726	0.618705	0.613333	0.518322	0.650842	0.60712
329	0.608696	0.535714	0.741935	0.504132	0.742857	0.647482	0.589333	0.482731	0.630136	0.583307
330	0.538462	0.534161	0.714286	0.5	0.705882	0.583942	0.565333	0.458884	0.596122	0.559392
331	0.535211	0.488636	0.769231	0.50655	0.702703	0.533333	0.552	0.443411	0.589277	0.546917
332	0.594595	0.369048	0.698413	0.5	0.714286	0.661871	0.546667	0.432764	0.589702	0.541358
333	0.597015	0.538462	0.774194	0.585774	0.835821	0.631579	0.621333	0.52377	0.660474	0.62026
334	0.547945	0.518519	0.813559	0.592885	0.80597	0.647059	0.618667	0.51531	0.654323	0.61803
335	0.547945	0.526946	0.787879	0.557522	0.84507	0.639456	0.613333	0.523494	0.650803	0.606771
336	0.605263	0.529412	0.847458	0.533898	0.767123	0.602941	0.6	0.500729	0.647683	0.595155
337	0.491803	0.51462	0.75	0.506329	0.764706	0.630872	0.576	0.466971	0.609722	0.56973
338	0.6	0.466258	0.727273	0.577075	0.764706	0.630769	0.594667	0.485317	0.62768	0.591949
339	0.564103	0.488372	0.738462	0.493274	0.811594	0.629371	0.576	0.478036	0.620862	0.567764
340	0.575758	0.569697	0.776119	0.547009	0.776119	0.569536	0.6	0.500823	0.635706	0.595443
341	0.56	0.526946	0.761905	0.535565	0.80597	0.618705	0.594667	0.491941	0.634848	0.590751
342	0.529412	0.541935	0.806452	0.531746	0.753623	0.569444	0.584	0.472114	0.622102	0.580713
343	0.507463	0.484076	0.72	0.534979	0.818182	0.535211	0.565333	0.454155	0.599985	0.560037
344	0.571429	0.54321	0.793651	0.603175	0.806452	0.609929	0.621333	0.51847	0.654641	0.620914
345	0.539683	0.547486	0.656716	0.605809	0.84375	0.617647	0.613333	0.512226	0.635182	0.613747
346	0.5	0.529412	0.786885	0.552	0.794118	0.604651	0.592	0.482367	0.627844	0.591033
347	0.474576	0.514286	0.727273	0.557377	0.769231	0.567376	0.576	0.462464	0.601686	0.57431
348	0.575758	0.54023	0.69697	0.5	0.8	0.589928	0.576	0.465672	0.617148	0.571135
349	0.5	0.571429	0.738462	0.481013	0.776119	0.608108	0.576	0.46971	0.612522	0.569422
350	0.478873	0.5625	0.830769	0.55	0.84058	0.593103	0.605333	0.505573	0.642638	0.601079
351	0.493151	0.45283	0.647059	0.56917	0.878788	0.625954	0.581333	0.469293	0.611159	0.579779
352	0.457143	0.531792	0.787879	0.470085	0.746269	0.6	0.56	0.449614	0.598861	0.553498
353	0.515152	0.434783	0.78125	0.552301	0.852941	0.631579	0.586667	0.481323	0.628001	0.581067
354	0.584615	0.448485	0.714286	0.531646	0.774194	0.622517	0.573333	0.4649	0.612624	0.568576
355	0.434783	0.44186	0.787879	0.54918	0.746269	0.621212	0.565333	0.4511	0.596864	0.564914
356	0.591549	0.543478	0.8	0.545455	0.830769	0.647482	0.613333	0.517823	0.659789	0.610622
357	0.434783	0.494253	0.709677	0.561983	0.769231	0.536232	0.56	0.444086	0.58436	0.561593
358	0.457143	0.473988	0.745763	0.560311	0.78125	0.551181	0.562667	0.440049	0.594939	0.564906
359	0.4	0.448485	0.788732	0.523605	0.823529	0.601399	0.562667	0.455288	0.597625	0.557186
360	0.46875	0.561404	0.721311	0.578313	0.84375	0.680851	0.618667	0.514738	0.642397	0.617325
361	0.550725	0.537143	0.716418	0.543103	0.8	0.619718	0.594667	0.49438	0.627851	0.591012
362	0.567568	0.52381	0.793651	0.54321	0.776119	0.622222	0.597333	0.493062	0.637763	0.594163
363	0.459459	0.464516	0.771429	0.533333	0.794118	0.601399	0.570667	0.463413	0.604042	0.565144
364	0.514286	0.434783	0.757576	0.540984	0.84058	0.614286	0.576	0.466053	0.617082	0.570904
365	0.586207	0.569767	0.787879	0.57384	0.865672	0.626667	0.629333	0.534849	0.668339	0.624495
366	0.535211	0.557576	0.634921	0.539683	0.819672	0.594203	0.584	0.470436	0.613544	0.58355
367	0.555556	0.485207	0.774194	0.561983	0.793651	0.619718	0.592	0.485545	0.631718	0.591175
368	0.578947	0.487805	0.8125	0.534413	0.794118	0.610687	0.589333	0.482073	0.636412	0.585048
369	0.465753	0.535714	0.764706	0.579365	0.825397	0.634921	0.605333	0.499327	0.634309	0.605791
370	0.617647	0.541176	0.8125	0.620968	0.878788	0.597015	0.637333	0.540494	0.678016	0.635887
371	0.485714	0.45	0.753623	0.483051	0.80597	0.635135	0.56	0.450357	0.602249	0.551232
372	0.492754	0.503067	0.787879	0.509653	0.848485	0.582677	0.573333	0.454928	0.620752	0.569999
373	0.575758	0.476744	0.794118	0.556962	0.818182	0.553191	0.584	0.478069	0.629159	0.581042
374	0.567164	0.5	0.716418	0.533333	0.835821	0.648276	0.594667	0.490912	0.633502	0.588722
375	0.686567	0.564706	0.769231	0.564516	0.848485	0.522388	0.610667	0.506402	0.659315	0.606759
376	0.637681	0.496815	0.8125	0.578125	0.794118	0.617647	0.613333	0.507833	0.656148	0.608888
377	0.513514	0.468354	0.746269	0.536585	0.80597	0.623188	0.578667	0.469418	0.615647	0.574288
378	0.588235	0.554913	0.761905	0.600791	0.746269	0.634921	0.621333	0.517928	0.647839	0.620799
379	0.520548	0.465409	0.724638	0.52459	0.818182	0.561151	0.562667	0.449953	0.60242	0.558192
380	0.56338	0.417722	0.741935	0.53719	0.816901	0.575342	0.565333	0.45382	0.608745	0.559697
381	0.619718	0.5	0.753623	0.557377	0.793651	0.62585	0.602667	0.500493	0.641703	0.597254
382	0.56	0.5	0.666667	0.56	0.806452	0.602941	0.584	0.472433	0.61601	0.583504
383	0.588235	0.52071	0.771429	0.570213	0.78125	0.569444	0.597333	0.496735	0.633547	0.59437
384	0.608696	0.52381	0.705882	0.577406	0.818182	0.628571	0.610667	0.511732	0.643758	0.60752
385	0.535211	0.518519	0.9	0.640316	0.818182	0.666667	0.645333	0.549031	0.679816	0.645715
386	0.459459	0.535032	0.738462	0.545455	0.787879	0.561644	0.576	0.467746	0.604655	0.574654
387	0.447368	0.543353	0.704225	0.497854	0.738462	0.606061	0.562667	0.455483	0.589554	0.559087
388	0.484848	0.517647	0.741935	0.523605	0.746269	0.578947	0.568	0.459467	0.598875	0.564831
389	0.594595	0.487805	0.769231	0.528455	0.75	0.70073	0.597333	0.491757	0.638469	0.592863
390	0.545455	0.553672	0.75	0.555066	0.857143	0.591549	0.602667	0.508039	0.642148	0.600984
391	0.514286	0.482353	0.764706	0.519149	0.8125	0.587413	0.570667	0.462736	0.613401	0.566721
392	0.578947	0.604938	0.8125	0.565574	0.78125	0.542857	0.610667	0.510149	0.647678	0.608732
393	0.507937	0.494118	0.606061	0.538462	0.80597	0.626667	0.573333	0.465779	0.596536	0.569487
394	0.6	0.491018	0.698413	0.547718	0.835821	0.577465	0.584	0.476383	0.625072	0.580761
395	0.482759	0.562874	0.777778	0.557377	0.8	0.694444	0.621333	0.52193	0.645872	0.614408
396	0.555556	0.534091	0.688525	0.495726	0.848485	0.58156	0.573333	0.465831	0.617324	0.568491
397	0.472222	0.511905	0.71875	0.534979	0.825397	0.585714	0.573333	0.461599	0.608161	0.572614
398	0.472222	0.566038	0.727273	0.566802	0.794118	0.594203	0.597333	0.492159	0.620109	0.595522
399	0.545455	0.511628	0.819672	0.518519	0.835821	0.624113	0.592	0.484205	0.642535	0.588092
400	0.615385	0.538922	0.774194	0.508197	0.818182	0.630137	0.597333	0.490792	0.647503	0.591775
401	0.567901	0.493671	0.727273	0.571429	0.793651	0.611111	0.594667	0.494584	0.627506	0.592173
402	0.465753	0.586826	0.761905	0.524017	0.828571	0.635135	0.602667	0.507718	0.633701	0.596687
403	0.575342	0.51497	0.686567	0.540773	0.818182	0.583333	0.584	0.481714	0.619861	0.580052
404	0.507463	0.578035	0.769231	0.549801	0.818182	0.53125	0.592	0.481146	0.62566	0.588988
405	0.56338	0.45509	0.705882	0.5	0.794118	0.555556	0.552	0.441775	0.595671	0.545932
406	0.529412	0.539877	0.761905	0.519149	0.852941	0.575163	0.586667	0.483474	0.629741	0.58132
407	0.6	0.550898	0.724138	0.584362	0.835821	0.648276	0.624	0.525776	0.657249	0.621603
408	0.698413	0.538462	0.80597	0.608	0.8	0.671141	0.648	0.554282	0.686998	0.643035
409	0.542857	0.571429	0.721311	0.53719	0.769231	0.638889	0.6	0.495628	0.630151	0.59685
410	0.666667	0.552941	0.786885	0.553719	0.75	0.666667	0.621333	0.522895	0.662813	0.617345
411	0.57971	0.477273	0.776119	0.516949	0.865672	0.562963	0.576	0.468747	0.629781	0.57106
412	0.578947	0.525	0.721311	0.534979	0.833333	0.594203	0.592	0.48793	0.631296	0.586335
413	0.647059	0.541176	0.7	0.580913	0.823529	0.643357	0.621333	0.523163	0.656006	0.618195
414	0.473684	0.506024	0.779661	0.541667	0.818182	0.615385	0.584	0.477438	0.622434	0.583402
415	0.645161	0.433735	0.84375	0.552529	0.835821	0.552239	0.584	0.467596	0.643873	0.580946
416	0.571429	0.559006	0.8125	0.60076	0.75	0.619718	0.624	0.515726	0.652236	0.622008
417	0.483871	0.496894	0.776119	0.530612	0.782609	0.643836	0.586667	0.478048	0.61899	0.579989
418	0.493506	0.559524	0.813559	0.570281	0.818182	0.534351	0.594667	0.486735	0.631567	0.595447
419	0.567568	0.571429	0.793651	0.545455	0.78125	0.586667	0.602667	0.505918	0.641003	0.599435
420	0.558824	0.506329	0.621622	0.48996	0.769231	0.558824	0.549333	0.430478	0.584131	0.544744
421	0.5	0.454545	0.615385	0.581967	0.835821	0.569444	0.570667	0.460875	0.59286	0.569341
422	0.421053	0.477419	0.735294	0.540984	0.757576	0.638298	0.570667	0.461065	0.595104	0.568236
423	0.487805	0.453333	0.754098	0.572581	0.80597	0.591549	0.578667	0.470336	0.610889	0.577195
424	0.513514	0.477419	0.786885	0.54321	0.835821	0.613333	0.586667	0.480751	0.628364	0.582648
425	0.567164	0.550898	0.78125	0.532258	0.80597	0.554745	0.589333	0.479313	0.632048	0.585581
426	0.666667	0.505882	0.787879	0.622047	0.769231	0.635659	0.629333	0.527583	0.664561	0.628355
427	0.657143	0.520231	0.75	0.555102	0.875	0.626866	0.613333	0.511154	0.664057	0.6104
428	0.538462	0.559524	0.733333	0.46087	0.776119	0.653061	0.578667	0.476692	0.620228	0.57007
429	0.450704	0.525	0.69697	0.482759	0.764706	0.535948	0.544	0.432272	0.576014	0.539124
430	0.506329	0.51497	0.688525	0.577406	0.811594	0.577778	0.586667	0.482686	0.612767	0.586548
431	0.523077	0.43787	0.771429	0.53719	0.776119	0.540146	0.557333	0.442068	0.597638	0.553619
432	0.647059	0.571429	0.742857	0.504274	0.738462	0.606897	0.594667	0.49412	0.635163	0.58671
433	0.60274	0.518519	0.793651	0.560345	0.805556	0.608108	0.608	0.513612	0.648153	0.602044
434	0.506329	0.503067	0.779661	0.573705	0.794118	0.6	0.592	0.483609	0.626147	0.592382
435	0.444444	0.561798	0.769231	0.54918	0.75	0.558824	0.581333	0.469462	0.605579	0.579429
436	0.535211	0.472727	0.704225	0.510638	0.787879	0.577465	0.56	0.450662	0.598024	0.554582
437	0.606061	0.529801	0.823529	0.548263	0.735294	0.565217	0.594667	0.483586	0.634694	0.589365
438	0.647059	0.471338	0.7	0.6	0.848485	0.61745	0.610667	0.506295	0.647388	0.607586
439	0.533333	0.466258	0.711864	0.542373	0.835821	0.613333	0.578667	0.473191	0.617164	0.575516
440	0.571429	0.503145	0.746667	0.546218	0.787879	0.591549	0.589333	0.487497	0.624481	0.582923
441	0.485714	0.574586	0.774194	0.538117	0.835821	0.62585	0.605333	0.512689	0.639047	0.600739
442	0.440678	0.552941	0.823529	0.555102	0.787879	0.647887	0.608	0.503713	0.634669	0.602529
443	0.542857	0.488372	0.774194	0.521368	0.818182	0.561644	0.570667	0.462508	0.617769	0.567811
444	0.613333	0.512821	0.806452	0.544715	0.794118	0.587413	0.597333	0.493005	0.643142	0.592386
445	0.507937	0.566265	0.638889	0.547009	0.782609	0.589041	0.586667	0.484326	0.605291	0.582267
446	0.571429	0.5125	0.637681	0.558704	0.835821	0.611111	0.592	0.48411	0.621208	0.588192
447	0.492754	0.571429	0.741935	0.577236	0.774194	0.657343	0.613333	0.51023	0.635815	0.612779
448	0.422535	0.517241	0.677966	0.540084	0.787879	0.671329	0.581333	0.474053	0.602839	0.58036
449	0.666667	0.47619	0.676471	0.51046	0.764706	0.577778	0.568	0.458406	0.612045	0.561701
450	0.666667	0.546584	0.657143	0.560976	0.769231	0.676056	0.616	0.515401	0.646109	0.611486
451	0.591549	0.508671	0.757576	0.526749	0.78125	0.601504	0.584	0.47523	0.627883	0.58069
452	0.526316	0.509317	0.645161	0.571429	0.888889	0.613333	0.594667	0.492745	0.625741	0.593921
453	0.6	0.568182	0.727273	0.564103	0.8	0.656716	0.621333	0.527983	0.652712	0.61671
454	0.603175	0.45509	0.724638	0.6	0.888889	0.689189	0.621333	0.523897	0.660163	0.618503
455	0.529412	0.481928	0.776119	0.540984	0.80597	0.57971	0.578667	0.468435	0.61902	0.574834
456	0.478873	0.508671	0.738462	0.560669	0.861538	0.627737	0.594667	0.490782	0.629325	0.593793
457	0.478873	0.528302	0.80597	0.514523	0.816901	0.609929	0.586667	0.482061	0.62575	0.579751
458	0.5	0.564103	0.636364	0.528139	0.776119	0.582278	0.576	0.474294	0.597834	0.572342
459	0.422535	0.536585	0.686567	0.546218	0.757576	0.583333	0.570667	0.461975	0.588803	0.569475
460	0.56338	0.473373	0.716418	0.537815	0.738462	0.585714	0.568	0.457952	0.602527	0.565246
461	0.584615	0.509091	0.695652	0.554622	0.776119	0.547945	0.578667	0.471543	0.611341	0.575604
462	0.606061	0.526946	0.707692	0.519149	0.84058	0.567568	0.584	0.479619	0.627999	0.577963
463	0.619718	0.474359	0.698413	0.526718	0.738462	0.571429	0.565333	0.443628	0.60485	0.561957
464	0.531646	0.518519	0.698413	0.548523	0.818182	0.629371	0.592	0.490774	0.624109	0.589204
465	0.552632	0.538922	0.688525	0.565401	0.8	0.611111	0.597333	0.496038	0.626098	0.595948
466	0.586667	0.534091	0.758621	0.534979	0.769231	0.556391	0.581333	0.471397	0.62333	0.579947
467	0.485714	0.607595	0.733333	0.598361	0.823529	0.6	0.621333	0.52334	0.641422	0.621044
468	0.454545	0.512821	0.769231	0.618474	0.80597	0.639456	0.616	0.514155	0.633416	0.613792
469	0.645161	0.485549	0.707692	0.550847	0.830769	0.604027	0.592	0.487653	0.637341	0.589335
470	0.410256	0.469136	0.709677	0.548673	0.767123	0.630872	0.568	0.467391	0.58929	0.565825
471	0.550725	0.576687	0.786885	0.625514	0.830769	0.644295	0.642667	0.550017	0.669146	0.642167
472	0.56	0.553672	0.7	0.534483	0.811594	0.59854	0.592	0.491588	0.626382	0.588092
473	0.56338	0.5	0.677966	0.54918	0.738462	0.587413	0.573333	0.460451	0.602733	0.572372
474	0.461538	0.47619	0.745763	0.517928	0.882353	0.507937	0.552	0.432029	0.598618	0.550996
475	0.529412	0.523256	0.78125	0.529412	0.869565	0.604317	0.594667	0.491271	0.639535	0.589532
476	0.60274	0.518519	0.707692	0.508333	0.760563	0.633094	0.584	0.478907	0.621823	0.576843
477	0.591549	0.552147	0.8125	0.558333	0.80597	0.57931	0.608	0.508195	0.649968	0.604151
478	0.56338	0.505882	0.655172	0.580645	0.819672	0.56338	0.584	0.471225	0.614689	0.585798
479	0.529412	0.478528	0.707692	0.53719	0.84058	0.587413	0.576	0.46635	0.613469	0.571456
480	0.555556	0.508876	0.818182	0.52766	0.830769	0.643357	0.6	0.500284	0.6474	0.594495
481	0.552632	0.5	0.83871	0.559671	0.8	0.625	0.602667	0.500565	0.646002	0.599907
482	0.564103	0.52381	0.730159	0.523605	0.769231	0.657343	0.592	0.49201	0.628042	0.587256
483	0.625	0.467836	0.769231	0.517241	0.78125	0.623188	0.581333	0.479388	0.630624	0.575821
484	0.567568	0.43787	0.732394	0.482759	0.786885	0.559441	0.544	0.431506	0.594486	0.538455
485	0.554217	0.413793	0.730159	0.541667	0.782609	0.573333	0.562667	0.455956	0.599296	0.555621
486	0.6	0.562874	0.727273	0.570213	0.78125	0.621622	0.613333	0.51703	0.643872	0.610069
487	0.540541	0.5375	0.666667	0.561983	0.818182	0.62069	0.597333	0.494189	0.62426	0.594866
488	0.619718	0.571429	0.707692	0.595918	0.811594	0.618705	0.626667	0.530049	0.654176	0.623314
489	0.493151	0.428571	0.69697	0.536585	0.733333	0.613139	0.552	0.432974	0.583625	0.552348
490	0.695652	0.521739	0.71875	0.564315	0.828571	0.606897	0.613333	0.51479	0.655987	0.60732
491	0.57971	0.481481	0.676471	0.497959	0.793651	0.545455	0.552	0.43409	0.595788	0.548024
492	0.514286	0.594286	0.646154	0.565217	0.787879	0.666667	0.613333	0.519257	0.629081	0.610158
493	0.53125	0.461538	0.746269	0.551724	0.774194	0.566929	0.568	0.445306	0.605317	0.567237
494	0.56	0.509091	0.666667	0.553719	0.793651	0.661972	0.594667	0.490009	0.624183	0.592504
495	0.586207	0.544444	0.6875	0.554113	0.833333	0.62069	0.605333	0.507408	0.637714	0.600063
496	0.523077	0.481928	0.705882	0.504202	0.738462	0.540541	0.546667	0.43026	0.582348	0.542796
497	0.608696	0.481928	0.690909	0.574803	0.738462	0.609929	0.586667	0.471914	0.617454	0.586453
498	0.521739	0.543353	0.821429	0.538462	0.776119	0.622517	0.597333	0.495807	0.63727	0.595258
499	0.617647	0.508475	0.787879	0.556017	0.782609	0.55814	0.592	0.486633	0.635128	0.588332
500	0.519481	0.545455	0.625	0.527273	0.8	0.702703	0.597333	0.505802	0.619985	0.591816
501	0.455696	0.5	0.65625	0.485597	0.75	0.614286	0.546667	0.430086	0.576971	0.544475
502	0.571429	0.534091	0.813559	0.530435	0.753623	0.712329	0.613333	0.518899	0.652578	0.607618
503	0.567568	0.512195	0.730159	0.52459	0.8	0.6	0.581333	0.47218	0.622419	0.577836
504	0.583333	0.561404	0.776119	0.504425	0.782609	0.606897	0.594667	0.499159	0.635798	0.585812
505	0.517241	0.505882	0.769231	0.52381	0.727273	0.57554	0.568	0.448409	0.603163	0.56497
506	0.603175	0.49711	0.769231	0.561702	0.794118	0.589041	0.594667	0.49209	0.635729	0.591695
507	0.676471	0.57485	0.8	0.571429	0.769231	0.598639	0.624	0.528656	0.665103	0.619998
508	0.527778	0.548571	0.766667	0.533898	0.830769	0.633803	0.6	0.498509	0.640248	0.597324
509	0.520548	0.515337	0.766667	0.570281	0.757576	0.647482	0.6	0.493156	0.629648	0.599216
510	0.580645	0.464286	0.65625	0.511811	0.788732	0.59542	0.56	0.438818	0.599524	0.556215
511	0.523077	0.545455	0.738462	0.591093	0.738462	0.671329	0.616	0.513586	0.634646	0.613887
512	0.492754	0.503067	0.71875	0.49789	0.742857	0.544218	0.549333	0.435344	0.583256	0.544671
513	0.631579	0.551282	0.793651	0.560976	0.852941	0.624113	0.624	0.527263	0.66909	0.618392
514	0.535211	0.453488	0.686567	0.534979	0.793651	0.597015	0.562667	0.448085	0.600152	0.561825
515	0.492754	0.473373	0.580645	0.547718	0.776119	0.619718	0.562667	0.448689	0.581721	0.56145
516	0.69697	0.515337	0.675676	0.539419	0.787879	0.542857	0.584	0.477833	0.626356	0.578866
517	0.594595	0.514286	0.678571	0.614754	0.787879	0.592593	0.605333	0.501275	0.630446	0.606957
518	0.57971	0.520231	0.782609	0.54321	0.746269	0.620155	0.594667	0.489573	0.632031	0.590647
519	0.475	0.471264	0.77193	0.50655	0.835821	0.615385	0.565333	0.459847	0.612658	0.564009
520	0.619718	0.520231	0.645161	0.559055	0.761905	0.519685	0.573333	0.455659	0.604293	0.57225
521	0.619718	0.55814	0.730159	0.552301	0.794118	0.554745	0.597333	0.494381	0.634863	0.593604
522	0.525	0.451613	0.766667	0.468619	0.787879	0.56	0.541333	0.426135	0.593296	0.535775
523	0.550725	0.566265	0.8125	0.481633	0.823529	0.550725	0.578667	0.467772	0.630896	0.572334
524	0.623377	0.630952	0.733333	0.598361	0.818182	0.622222	0.642667	0.55038	0.671071	0.640571
525	0.492754	0.47561	0.684932	0.557377	0.811594	0.549618	0.568	0.456841	0.595314	0.5644
526	0.529412	0.546512	0.766667	0.546218	0.8	0.707483	0.616	0.517443	0.649382	0.611935
527	0.444444	0.491429	0.727273	0.596774	0.776119	0.641221	0.594667	0.485431	0.612877	0.594922
528	0.56338	0.534884	0.825397	0.544715	0.8	0.703125	0.618667	0.518672	0.661917	0.615523
529	0.525	0.4375	0.65625	0.547718	0.830769	0.714286	0.586667	0.482341	0.618587	0.583491
530	0.5625	0.431818	0.806452	0.534979	0.80597	0.666667	0.584	0.473588	0.634731	0.582195
531	0.5	0.511905	0.702703	0.566372	0.757576	0.662162	0.597333	0.502928	0.616786	0.592869
532	0.591549	0.466258	0.776119	0.622951	0.84058	0.647059	0.624	0.527267	0.657419	0.62108
533	0.56	0.532544	0.698413	0.55	0.794118	0.651852	0.6	0.498253	0.631154	0.597009
534	0.621622	0.506173	0.695652	0.565574	0.84375	0.642336	0.608	0.50717	0.645851	0.604139
535	0.5	0.529412	0.77193	0.603922	0.793651	0.713178	0.624	0.520624	0.652015	0.627868
536	0.444444	0.531792	0.689655	0.596639	0.869565	0.685714	0.616	0.518285	0.636302	0.616137
537	0.512821	0.45283	0.774194	0.600791	0.78125	0.671642	0.602667	0.496203	0.632254	0.603054
538	0.507463	0.47561	0.823529	0.543933	0.746269	0.675862	0.594667	0.491597	0.628778	0.588571
539	0.6	0.47191	0.776119	0.55	0.794118	0.613139	0.589333	0.482238	0.634214	0.586515
540	0.567568	0.468571	0.793651	0.60251	0.793651	0.691176	0.616	0.517879	0.652855	0.617482
541	0.558824	0.51497	0.695652	0.54918	0.757576	0.647059	0.592	0.48555	0.620543	0.588734
542	0.519481	0.466258	0.75	0.549356	0.794118	0.662069	0.589333	0.489498	0.623547	0.585139
543	0.521739	0.566474	0.733333	0.620408	0.848485	0.729927	0.648	0.554979	0.670061	0.648029
544	0.520548	0.585366	0.75	0.560669	0.783784	0.676471	0.621333	0.526997	0.64614	0.616766
545	0.539683	0.52809	0.83871	0.57384	0.811594	0.624113	0.613333	0.514265	0.652672	0.610917
546	0.556962	0.473988	0.730159	0.564315	0.848485	0.6875	0.602667	0.501666	0.643568	0.602656
547	0.646154	0.535714	0.738462	0.586345	0.757576	0.715328	0.632	0.532981	0.663263	0.629219
548	0.469136	0.514286	0.8	0.594142	0.8125	0.610687	0.6	0.498803	0.633458	0.604324
549	0.547945	0.464286	0.6875	0.53012	0.754098	0.562963	0.554667	0.434695	0.591152	0.554212
550	0.485714	0.537143	0.590164	0.577406	0.848485	0.690647	0.605333	0.503643	0.621593	0.604734
551	0.647059	0.546512	0.757576	0.572581	0.776119	0.682171	0.626667	0.527365	0.663669	0.623821
552	0.622951	0.58427	0.738462	0.562771	0.811594	0.712329	0.64	0.551748	0.672063	0.633176
553	0.507042	0.436364	0.745763	0.556017	0.835821	0.680272	0.589333	0.483067	0.62688	0.586433
554	0.571429	0.538012	0.677966	0.603306	0.761905	0.666667	0.616	0.516611	0.636547	0.616887
555	0.533333	0.485207	0.71875	0.570213	0.811594	0.724638	0.610667	0.51467	0.640623	0.607917
556	0.586667	0.506024	0.714286	0.530612	0.811594	0.618705	0.586667	0.478153	0.627981	0.583212
557	0.540541	0.471264	0.724638	0.540773	0.760563	0.635659	0.578667	0.476032	0.61224	0.575319
558	0.571429	0.457143	0.676923	0.516667	0.825397	0.613139	0.565333	0.452271	0.610116	0.563512
559	0.493827	0.45614	0.645161	0.556962	0.830769	0.641791	0.573333	0.466483	0.604109	0.574754
560	0.535211	0.518987	0.8	0.620155	0.875	0.671642	0.637333	0.537548	0.670166	0.636024
561	0.60274	0.515337	0.794118	0.559671	0.757576	0.686131	0.616	0.517653	0.652595	0.610913
562	0.550725	0.490566	0.738462	0.534413	0.782609	0.609929	0.581333	0.471228	0.617784	0.576379
563	0.537313	0.57485	0.6875	0.563265	0.8	0.633803	0.608	0.504316	0.632789	0.605615
564	0.493151	0.375758	0.666667	0.578125	0.78125	0.607407	0.554667	0.430921	0.583726	0.556644
565	0.472222	0.541176	0.741935	0.603306	0.787879	0.666667	0.616	0.516495	0.635531	0.616899
566	0.520548	0.518072	0.698413	0.545455	0.811594	0.656934	0.594667	0.490423	0.625169	0.591405
567	0.53012	0.4625	0.7	0.584362	0.753623	0.666667	0.592	0.488872	0.616212	0.591429
568	0.552632	0.518072	0.84375	0.594142	0.823529	0.70073	0.634667	0.543353	0.672143	0.632081
569	0.540541	0.532544	0.727273	0.645418	0.825397	0.695652	0.64	0.542152	0.661137	0.642915
570	0.535211	0.564706	0.754098	0.598361	0.776119	0.70073	0.632	0.53576	0.654871	0.63121
571	0.547945	0.603774	0.761905	0.591093	0.782609	0.705036	0.642667	0.549766	0.665394	0.639931
572	0.525	0.503145	0.678571	0.587755	0.757576	0.680556	0.602667	0.499914	0.6221	0.602096
573	0.416667	0.512195	0.771429	0.617391	0.760563	0.699301	0.618667	0.528623	0.629591	0.617186
574	0.588235	0.544444	0.634921	0.565574	0.738462	0.692308	0.605333	0.500943	0.627324	0.604968
575	0.567164	0.550562	0.793651	0.527197	0.757576	0.671533	0.605333	0.503316	0.644614	0.601205
576	0.519481	0.5125	0.714286	0.59375	0.848485	0.607407	0.602667	0.494007	0.632651	0.603363
577	0.606061	0.535714	0.701754	0.60241	0.811594	0.695035	0.632	0.532545	0.658761	0.629838
578	0.507042	0.51462	0.754098	0.560669	0.782609	0.618705	0.592	0.487508	0.622957	0.590468
579	0.526316	0.444444	0.714286	0.540773	0.882353	0.638298	0.584	0.483585	0.624412	0.578092
580	0.550725	0.443038	0.646154	0.587302	0.878788	0.728571	0.610667	0.505922	0.639096	0.606882
581	0.594595	0.493827	0.787879	0.565574	0.823529	0.632353	0.608	0.507266	0.649626	0.60326
582	0.540541	0.525	0.8	0.54918	0.818182	0.630137	0.602667	0.499587	0.64384	0.599818
583	0.676056	0.470588	0.794118	0.591093	0.818182	0.6875	0.626667	0.528675	0.672923	0.623843
584	0.537313	0.496894	0.695652	0.548387	0.764706	0.686131	0.594667	0.487683	0.621514	0.590285
585	0.506329	0.503145	0.738462	0.585774	0.818182	0.633803	0.602667	0.50389	0.630949	0.601451
586	0.519481	0.462428	0.62963	0.533898	0.764706	0.732394	0.581333	0.47552	0.607089	0.578981
587	0.461538	0.559524	0.666667	0.563492	0.811594	0.646154	0.6	0.491464	0.618162	0.597791
588	0.586667	0.447205	0.776119	0.544715	0.80597	0.641791	0.589333	0.482902	0.633745	0.584204
589	0.547945	0.566667	0.721311	0.587234	0.823529	0.676692	0.626667	0.533707	0.653896	0.625653
590	0.507463	0.421687	0.727273	0.540984	0.746269	0.642857	0.565333	0.451087	0.597755	0.562337
591	0.676923	0.520231	0.716418	0.528926	0.769231	0.695652	0.608	0.505548	0.65123	0.603096
592	0.53012	0.471338	0.807018	0.59919	0.80597	0.633094	0.605333	0.503489	0.641122	0.605735
593	0.5	0.4	0.615385	0.512397	0.776119	0.634483	0.544	0.427898	0.573064	0.538655
594	0.552632	0.470588	0.709677	0.540984	0.865672	0.625954	0.584	0.475799	0.627584	0.582001
595	0.519481	0.444444	0.727273	0.51046	0.823529	0.685714	0.573333	0.463961	0.618484	0.570993
596	0.57971	0.503145	0.695652	0.584362	0.80597	0.671329	0.613333	0.5143	0.640028	0.608976
597	0.676056	0.543353	0.727273	0.550847	0.865672	0.583942	0.610667	0.513161	0.657857	0.605209
598	0.56338	0.409639	0.766667	0.563492	0.793651	0.681159	0.586667	0.473589	0.629665	0.586241
599	0.619718	0.523256	0.83871	0.577406	0.764706	0.608696	0.613333	0.514605	0.655415	0.610989
600	0.4	0.509554	0.818182	0.63035	0.848485	0.589928	0.613333	0.506731	0.63275	0.611775
601	0.607595	0.462428	0.78125	0.493617	0.757576	0.601504	0.565333	0.457307	0.617328	0.559818
602	0.69697	0.475	0.738462	0.618474	0.776119	0.629371	0.621333	0.520384	0.655733	0.618312
603	0.470588	0.526316	0.78125	0.553719	0.75	0.666667	0.597333	0.491922	0.624757	0.595457
604	0.493506	0.541176	0.83871	0.591667	0.865672	0.671642	0.629333	0.535634	0.667062	0.629398
605	0.477612	0.521212	0.686567	0.594378	0.818182	0.735294	0.621333	0.520208	0.638874	0.61991
606	0.623377	0.479532	0.8	0.605809	0.878788	0.607407	0.618667	0.521075	0.665819	0.618322
607	0.556962	0.4375	0.774194	0.581673	0.830769	0.631579	0.594667	0.487188	0.635446	0.593332
608	0.72	0.479532	0.806452	0.594142	0.835821	0.676471	0.634667	0.542433	0.685403	0.630908
609	0.537313	0.443114	0.71875	0.526316	0.782609	0.735294	0.586667	0.476733	0.623899	0.582586
610	0.564706	0.554217	0.813559	0.548523	0.825397	0.7	0.624	0.531465	0.667734	0.621799
611	0.638889	0.52381	0.766667	0.582996	0.753623	0.656716	0.618667	0.517841	0.653783	0.616457
612	0.478873	0.463576	0.71875	0.587302	0.716418	0.634483	0.584	0.47324	0.5999	0.581396
613	0.578947	0.472727	0.827586	0.576	0.769231	0.676471	0.608	0.502938	0.65016	0.607712
614	0.606061	0.527473	0.830769	0.577406	0.878788	0.69697	0.637333	0.544377	0.686244	0.635139
615	0.41791	0.449438	0.655738	0.564516	0.782609	0.614173	0.56	0.441276	0.580731	0.561997
616	0.375	0.47205	0.655172	0.493724	0.757576	0.684932	0.549333	0.435135	0.573076	0.547925
617	0.53012	0.431138	0.745763	0.495868	0.730159	0.617647	0.546667	0.429891	0.591782	0.545419
618	0.507463	0.519337	0.766667	0.543933	0.794118	0.666667	0.597333	0.492931	0.633031	0.595804
619	0.611111	0.508475	0.709677	0.558333	0.861538	0.641791	0.605333	0.503474	0.648488	0.603647
620	0.567164	0.527607	0.707692	0.547619	0.764706	0.607407	0.589333	0.478124	0.620366	0.586135
621	0.588235	0.464286	0.776119	0.54251	0.848485	0.567164	0.581333	0.470074	0.631133	0.577593
622	0.597403	0.444444	0.625	0.514056	0.757576	0.636364	0.56	0.44379	0.595807	0.55622
623	0.619718	0.535714	0.738462	0.550607	0.835821	0.636364	0.610667	0.507909	0.652781	0.606618
624	0.555556	0.5	0.786885	0.586345	0.8125	0.617647	0.605333	0.499222	0.643156	0.605479
625	0.48	0.535032	0.764706	0.580087	0.833333	0.639456	0.613333	0.522573	0.638769	0.608501
626	0.450704	0.419162	0.738462	0.567901	0.818182	0.608696	0.568	0.455323	0.600518	0.567912
627	0.591549	0.55814	0.8	0.578512	0.776119	0.691729	0.632	0.537241	0.666008	0.629136
628	0.535211	0.457143	0.77193	0.550847	0.835821	0.611111	0.581333	0.474441	0.627011	0.581207
629	0.5	0.526946	0.735294	0.577406	0.716418	0.666667	0.602667	0.501616	0.620455	0.600147
630	0.521739	0.483516	0.676923	0.508621	0.769231	0.671533	0.570667	0.463243	0.60526	0.567928
631	0.611111	0.491018	0.78125	0.620408	0.848485	0.691176	0.637333	0.542729	0.673908	0.635893
632	0.56	0.453988	0.785714	0.566802	0.852941	0.666667	0.602667	0.497719	0.647685	0.600633
633	0.666667	0.531792	0.830769	0.580645	0.80597	0.628571	0.626667	0.525429	0.674069	0.624046
634	0.54321	0.560976	0.9	0.59751	0.794118	0.735294	0.650667	0.563397	0.688518	0.649977
635	0.630137	0.494253	0.793651	0.55	0.835821	0.616541	0.602667	0.50085	0.6534	0.599201
636	0.521739	0.490566	0.716418	0.54251	0.857143	0.652174	0.594667	0.488708	0.630092	0.588852
637	0.452381	0.43038	0.689655	0.571429	0.819672	0.656934	0.573333	0.459656	0.603408	0.576467
638	0.541176	0.493671	0.774194	0.54386	0.695652	0.621622	0.581333	0.484456	0.611696	0.577465
639	0.535211	0.534884	0.754098	0.533333	0.735294	0.681159	0.597333	0.493568	0.628997	0.594192
640	0.575758	0.569832	0.8	0.635593	0.818182	0.710145	0.658667	0.573035	0.684918	0.65797
641	0.493151	0.5375	0.753623	0.630252	0.857143	0.642857	0.632	0.541505	0.652421	0.630094
642	0.615385	0.440476	0.8	0.563025	0.84058	0.69697	0.610667	0.514051	0.659406	0.60622
643	0.545455	0.520231	0.785714	0.591667	0.818182	0.623188	0.610667	0.510757	0.647406	0.612337
644	0.702703	0.559524	0.8	0.577236	0.835821	0.651852	0.64	0.54559	0.687856	0.635777
645	0.552632	0.427673	0.75	0.532258	0.828571	0.631579	0.576	0.46542	0.620452	0.570693
646	0.575342	0.518072	0.776119	0.608333	0.666667	0.637681	0.610667	0.511935	0.630369	0.609608
647	0.621622	0.452381	0.774194	0.528	0.776119	0.635659	0.581333	0.46927	0.631329	0.578311
648	0.571429	0.443114	0.787879	0.567797	0.835821	0.686131	0.605333	0.507934	0.648695	0.601746
649	0.484848	0.508876	0.757576	0.591667	0.869565	0.671429	0.618667	0.520973	0.647327	0.615522
650	0.550725	0.454545	0.724138	0.576132	0.811594	0.651852	0.592	0.484461	0.628164	0.592469
651	0.555556	0.436782	0.8125	0.570248	0.857143	0.59375	0.589333	0.483482	0.637663	0.587477
652	0.552632	0.525	0.764706	0.617284	0.875	0.647482	0.632	0.538592	0.663684	0.630592
653	0.47619	0.546448	0.69697	0.502165	0.767123	0.686567	0.586667	0.484721	0.612577	0.579594
654	0.621622	0.488372	0.758621	0.532751	0.828571	0.666667	0.602667	0.506868	0.649434	0.596368
655	0.657143	0.463415	0.766667	0.551181	0.8	0.636364	0.597333	0.487516	0.645795	0.5935
656	0.529412	0.436782	0.764706	0.595041	0.818182	0.666667	0.6	0.496206	0.635132	0.600232
657	0.621622	0.534161	0.818182	0.592593	0.852941	0.666667	0.64	0.548506	0.681028	0.6349
658	0.6	0.426829	0.716418	0.514286	0.776119	0.59854	0.56	0.444724	0.605365	0.554897
659	0.520548	0.4625	0.818182	0.59761	0.818182	0.671642	0.613333	0.510493	0.64811	0.61117
660	0.631579	0.45122	0.612903	0.54251	0.761905	0.550725	0.557333	0.440035	0.591807	0.555131
661	0.545455	0.479532	0.757576	0.610442	0.818182	0.651515	0.613333	0.509329	0.643784	0.613139
662	0.486486	0.538012	0.730159	0.516949	0.724638	0.627737	0.576	0.469633	0.603997	0.572786
663	0.625	0.482353	0.830769	0.581967	0.830769	0.690141	0.626667	0.528126	0.6735	0.623404
664	0.57971	0.492147	0.709677	0.489627	0.757576	0.677686	0.570667	0.45872	0.617737	0.570231
665	0.5	0.428571	0.716418	0.572581	0.818182	0.680272	0.592	0.484767	0.619337	0.586432
666	0.578947	0.53012	0.888889	0.58871	0.78125	0.676692	0.632	0.535014	0.674101	0.630689
667	0.512195	0.411765	0.666667	0.506329	0.769231	0.632353	0.544	0.429148	0.58309	0.543113
668	0.658228	0.463277	0.711864	0.486726	0.746667	0.671642	0.576	0.476466	0.623067	0.567426
669	0.493151	0.452381	0.6875	0.568	0.806452	0.661654	0.581333	0.468489	0.611523	0.582793
670	0.531646	0.464286	0.745763	0.495868	0.794118	0.626866	0.562667	0.450088	0.609758	0.559611
671	0.567164	0.534091	0.735294	0.564103	0.764706	0.759124	0.626667	0.534234	0.65408	0.622467
672	0.527778	0.478528	0.707692	0.622407	0.848485	0.657343	0.616	0.518011	0.640372	0.615419
673	0.514286	0.51497	0.769231	0.609756	0.830769	0.656934	0.621333	0.521498	0.649324	0.620976
674	0.628571	0.533333	0.794118	0.565401	0.776119	0.671329	0.624	0.530289	0.661479	0.617888
675	0.54321	0.45614	0.677966	0.569106	0.622951	0.651515	0.568	0.454047	0.586815	0.570298
676	0.550725	0.511905	0.776119	0.585774	0.746269	0.642857	0.608	0.508322	0.635608	0.605556
677	0.591549	0.511905	0.690909	0.551181	0.782609	0.601504	0.586667	0.472843	0.621609	0.585093
678	0.523077	0.449704	0.761905	0.565574	0.828571	0.690647	0.6	0.494728	0.63658	0.596607
679	0.520548	0.5	0.730159	0.560669	0.760563	0.661765	0.594667	0.492142	0.622284	0.592232
680	0.571429	0.467532	0.698413	0.589147	0.816901	0.598425	0.594667	0.485684	0.623641	0.590663
681	0.555556	0.449704	0.727273	0.542373	0.782609	0.608696	0.573333	0.466474	0.611035	0.569735
682	0.512195	0.443114	0.677966	0.572549	0.80597	0.666667	0.581333	0.468894	0.613077	0.584057
683	0.542857	0.552632	0.776119	0.598361	0.793651	0.714286	0.64	0.548483	0.662984	0.63481
684	0.588235	0.431138	0.78125	0.590164	0.865672	0.7	0.616	0.515449	0.65941	0.613053
685	0.666667	0.49697	0.626866	0.604082	0.835821	0.59854	0.608	0.505575	0.638157	0.605957
686	0.628571	0.488372	0.716418	0.512195	0.746269	0.578125	0.568	0.454011	0.611658	0.563651
687	0.571429	0.447059	0.695652	0.538462	0.760563	0.691176	0.584	0.481523	0.61739	0.579169
688	0.5	0.477273	0.709677	0.547718	0.794118	0.625954	0.576	0.46613	0.609123	0.57578
689	0.484848	0.45283	0.776119	0.581967	0.84375	0.68	0.605333	0.502591	0.636586	0.600731
690	0.582278	0.484472	0.741935	0.570281	0.741935	0.642336	0.594667	0.487526	0.627206	0.59331
691	0.554217	0.506024	0.738462	0.476596	0.787879	0.577778	0.56	0.452129	0.606826	0.553652
692	0.60274	0.45	0.612903	0.541176	0.782609	0.671756	0.578667	0.464337	0.610197	0.575086
693	0.555556	0.485207	0.852459	0.57377	0.787879	0.681159	0.613333	0.512036	0.656005	0.612079
694	0.533333	0.54878	0.727273	0.554622	0.852941	0.690647	0.618667	0.523802	0.651266	0.614071
695	0.567568	0.491018	0.738462	0.592593	0.84058	0.666667	0.616	0.517579	0.649481	0.613857
696	0.527778	0.458101	0.745763	0.502092	0.830769	0.735294	0.584	0.476226	0.633299	0.582353
697	0.481013	0.451613	0.730159	0.581967	0.80597	0.704225	0.6	0.498327	0.625825	0.597625
698	0.597015	0.485207	0.684211	0.53012	0.806452	0.645669	0.584	0.473656	0.624779	0.581278
699	0.575342	0.4625	0.8125	0.56	0.75	0.687023	0.602667	0.498099	0.641228	0.59843
700	0.574713	0.47205	0.842105	0.606557	0.878788	0.622222	0.618667	0.522329	0.666073	0.619061
701	0.547945	0.491228	0.787879	0.555066	0.848485	0.639456	0.602667	0.508366	0.64501	0.598441
702	0.625	0.479532	0.709677	0.561983	0.8125	0.610687	0.592	0.487349	0.63323	0.590312
703	0.605263	0.518987	0.806452	0.540084	0.818182	0.662252	0.613333	0.517816	0.658537	0.606542
704	0.487805	0.43787	0.714286	0.504274	0.757576	0.635659	0.552	0.443136	0.589578	0.549477
705	0.567568	0.466258	0.766667	0.591667	0.852941	0.648276	0.610667	0.511742	0.648896	0.608212
706	0.558824	0.460606	0.8	0.586345	0.852941	0.637037	0.608	0.503352	0.649292	0.605037
707	0.393939	0.435754	0.727273	0.508621	0.787879	0.609929	0.544	0.42913	0.577232	0.542115
708	0.542857	0.465116	0.721311	0.502024	0.793651	0.642336	0.565333	0.448207	0.611216	0.563664
709	0.588235	0.522293	0.721311	0.610039	0.818182	0.705036	0.634667	0.532994	0.660849	0.632169
710	0.567568	0.477987	0.793651	0.572549	0.794118	0.717557	0.616	0.51234	0.653905	0.613251
711	0.656716	0.45679	0.80597	0.557377	0.787879	0.666667	0.608	0.505903	0.655233	0.601775
712	0.555556	0.485549	0.782609	0.583333	0.818182	0.584615	0.597333	0.494842	0.634974	0.595572
713	0.588235	0.417178	0.819672	0.55336	0.771429	0.592593	0.576	0.460495	0.623744	0.572971
714	0.56338	0.444444	0.742857	0.514768	0.764706	0.586466	0.56	0.449304	0.60277	0.554995
715	0.507937	0.449438	0.738462	0.577236	0.787879	0.621212	0.581333	0.468857	0.613694	0.582139
716	0.714286	0.487805	0.78125	0.589212	0.823529	0.657343	0.629333	0.534674	0.675571	0.624038
717	0.540541	0.460606	0.769231	0.611111	0.823529	0.68254	0.616	0.513617	0.647926	0.615737
718	0.585366	0.4875	0.7	0.560345	0.787879	0.653333	0.597333	0.500901	0.62907	0.59296
719	0.59375	0.404908	0.8	0.559387	0.848485	0.641221	0.589333	0.473367	0.641292	0.586319
720	0.613333	0.424658	0.709677	0.565891	0.870968	0.639456	0.594667	0.48477	0.637331	0.58885
721	0.542857	0.5	0.818182	0.608696	0.8	0.625	0.616	0.511795	0.649122	0.615393
722	0.560976	0.527607	0.695652	0.546218	0.78125	0.731343	0.610667	0.515212	0.640508	0.607345
723	0.613333	0.519481	0.716418	0.580913	0.848485	0.612245	0.613333	0.51665	0.648479	0.608711
724	0.531646	0.486486	0.758621	0.617187	0.8125	0.606897	0.608	0.502911	0.635556	0.607762
725	0.526316	0.435897	0.786885	0.559387	0.738462	0.580153	0.568	0.448269	0.604517	0.566726
726	0.597015	0.432099	0.65625	0.563707	0.825397	0.577778	0.570667	0.450155	0.608707	0.569457
727	0.514286	0.51497	0.746269	0.595918	0.830769	0.691176	0.621333	0.522298	0.648898	0.620111
728	0.564103	0.484472	0.727273	0.516393	0.852941	0.586466	0.576	0.467602	0.621941	0.57034
729	0.425	0.444444	0.754098	0.570312	0.848485	0.686567	0.589333	0.479176	0.621485	0.589659
730	0.542857	0.465409	0.769231	0.595238	0.787879	0.710145	0.616	0.512793	0.645126	0.613072
731	0.405797	0.453988	0.75	0.537549	0.830769	0.617647	0.565333	0.446663	0.599292	0.564293
732	0.521739	0.537143	0.769231	0.558333	0.848485	0.622222	0.605333	0.50358	0.642859	0.602931
733	0.547945	0.457516	0.782609	0.586345	0.852941	0.695652	0.618667	0.51981	0.653835	0.612424
734	0.575342	0.484076	0.764706	0.594378	0.830769	0.652174	0.616	0.515289	0.650241	0.61237
735	0.550725	0.481481	0.6875	0.581673	0.861538	0.690647	0.610667	0.505643	0.642261	0.608337
736	0.547945	0.51497	0.931034	0.603175	0.8	0.671429	0.632	0.531364	0.678092	0.634216
737	0.634921	0.628571	0.793651	0.621514	0.84375	0.626866	0.658667	0.565152	0.691545	0.657195
738	0.558824	0.508671	0.764706	0.558333	0.861538	0.661765	0.610667	0.510624	0.652306	0.607424
739	0.533333	0.5	0.760563	0.528139	0.78125	0.697674	0.594667	0.496665	0.633493	0.591832
740	0.487179	0.491018	0.825397	0.585366	0.835821	0.635659	0.605333	0.502867	0.643407	0.60589
741	0.410959	0.484848	0.746269	0.57377	0.823529	0.616541	0.584	0.476496	0.60932	0.583513
742	0.521739	0.475	0.787879	0.611765	0.857143	0.569231	0.605333	0.498496	0.637126	0.601909
743	0.575342	0.431138	0.847458	0.541176	0.8	0.70229	0.594667	0.483056	0.649567	0.594396
744	0.515152	0.486486	0.83871	0.536585	0.776119	0.629032	0.584	0.472679	0.630347	0.584291
745	0.554217	0.459627	0.888889	0.491667	0.830769	0.681159	0.589333	0.486675	0.651055	0.582911
746	0.594595	0.54321	0.833333	0.615385	0.80597	0.657143	0.64	0.545583	0.674939	0.638672
747	0.575342	0.435897	0.704225	0.554217	0.811594	0.69697	0.594667	0.489513	0.629708	0.588752
748	0.447761	0.434783	0.714286	0.529412	0.794118	0.616438	0.56	0.448915	0.589466	0.554429
749	0.605263	0.483146	0.724138	0.567797	0.828571	0.69697	0.610667	0.513383	0.650981	0.609309
750	0.571429	0.569767	0.698413	0.528139	0.787879	0.695035	0.610667	0.51645	0.641777	0.605061
751	0.564103	0.441718	0.766667	0.58498	0.84375	0.69697	0.608	0.502373	0.649698	0.608002
752	0.481928	0.447205	0.823529	0.554622	0.875	0.602941	0.584	0.481637	0.630871	0.582106
753	0.538462	0.462428	0.761905	0.53617	0.771429	0.564885	0.565333	0.457654	0.60588	0.562986
754	0.547945	0.432099	0.733333	0.580392	0.8	0.666667	0.592	0.480132	0.626739	0.591339
755	0.714286	0.502924	0.764706	0.579592	0.757576	0.646154	0.618667	0.5191	0.660873	0.615044
756	0.506329	0.465409	0.8125	0.555985	0.754098	0.640625	0.584	0.469963	0.622491	0.584243
757	0.591549	0.545455	0.776119	0.521739	0.769231	0.609929	0.594667	0.49579	0.63567	0.588778
758	0.685714	0.523256	0.75	0.552846	0.875	0.641791	0.618667	0.517537	0.671434	0.615142
759	0.5	0.431818	0.69697	0.514523	0.823529	0.671756	0.565333	0.45243	0.606433	0.56331
760	0.5	0.464088	0.774194	0.506329	0.818182	0.661765	0.573333	0.463447	0.62076	0.571264
761	0.588235	0.48913	0.793651	0.519824	0.861538	0.657343	0.597333	0.499561	0.65162	0.593025
762	0.583333	0.482759	0.764706	0.553191	0.83871	0.661871	0.602667	0.503271	0.647428	0.600041
763	0.5	0.427746	0.7	0.523207	0.75	0.676471	0.56	0.44866	0.596237	0.560597
764	0.545455	0.424242	0.75	0.547718	0.794118	0.651852	0.578667	0.47152	0.618897	0.575745
765	0.638889	0.461538	0.866667	0.52459	0.735294	0.66129	0.589333	0.481501	0.648045	0.588958
766	0.615385	0.409357	0.8125	0.521008	0.8	0.626866	0.573333	0.46559	0.630853	0.569455
767	0.626866	0.512195	0.761905	0.617187	0.825397	0.59854	0.621333	0.516132	0.657015	0.620791
768	0.675	0.513966	0.786885	0.571429	0.8125	0.622222	0.616	0.52309	0.663667	0.613407
769	0.6	0.573099	0.709677	0.554622	0.757576	0.631579	0.608	0.509978	0.637759	0.60497
770	0.608696	0.431138	0.724638	0.618474	0.806452	0.58209	0.594667	0.486154	0.628581	0.594856
771	0.625	0.454545	0.774194	0.55144	0.727273	0.689655	0.6	0.498938	0.637018	0.593077
772	0.5	0.46988	0.766667	0.512195	0.764706	0.676923	0.573333	0.462311	0.615062	0.572303
773	0.583333	0.422222	0.763636	0.567901	0.764706	0.651515	0.581333	0.470761	0.625552	0.584313
774	0.60274	0.506173	0.738462	0.583658	0.8125	0.604651	0.605333	0.497104	0.641364	0.603444
775	0.506667	0.481481	0.819672	0.580645	0.769231	0.676259	0.605333	0.500926	0.638993	0.604847
776	0.467532	0.518072	0.769231	0.585774	0.848485	0.656934	0.610667	0.512929	0.641005	0.610609
777	0.619718	0.5375	0.75	0.547826	0.8	0.639456	0.613333	0.522392	0.649083	0.604494
778	0.571429	0.417722	0.8	0.588235	0.825397	0.651515	0.6	0.492168	0.642383	0.597744
779	0.6	0.444444	0.666667	0.607287	0.84375	0.65625	0.602667	0.498331	0.6364	0.604446
780	0.591549	0.564706	0.818182	0.582278	0.878788	0.742857	0.656	0.570308	0.696393	0.65087
781	0.638889	0.482353	0.78125	0.575	0.793651	0.666667	0.613333	0.513983	0.656302	0.610808
782	0.552632	0.445783	0.758621	0.496	0.776119	0.586466	0.552	0.431647	0.602603	0.549772
783	0.583333	0.502857	0.833333	0.559671	0.848485	0.656716	0.613333	0.512126	0.664066	0.61214
784	0.520548	0.439024	0.8125	0.584	0.825397	0.647059	0.597333	0.489358	0.638088	0.596943
785	0.56	0.47191	0.825397	0.553191	0.888889	0.661765	0.605333	0.506461	0.660192	0.604816
786	0.531646	0.5	0.701754	0.568966	0.760563	0.681481	0.597333	0.499223	0.624068	0.597348
787	0.518519	0.351351	0.59375	0.566802	0.8	0.744828	0.576	0.467717	0.595875	0.569168
788	0.512821	0.472727	0.75	0.582677	0.852941	0.728682	0.613333	0.508771	0.649975	0.614764
789	0.444444	0.488372	0.738462	0.622407	0.895522	0.596774	0.602667	0.502852	0.630997	0.606569
790	0.637681	0.515337	0.828571	0.595918	0.776119	0.647059	0.629333	0.533425	0.666781	0.624363
791	0.475	0.54321	0.8	0.610879	0.878788	0.631579	0.626667	0.535099	0.656576	0.626312
792	0.542857	0.545455	0.833333	0.592885	0.84058	0.556391	0.613333	0.508156	0.651917	0.611927
793	0.567568	0.513158	0.857143	0.643137	0.84375	0.633803	0.642667	0.546648	0.676426	0.641078
794	0.630137	0.497041	0.735294	0.561983	0.793651	0.637037	0.602667	0.500308	0.642524	0.599634
795	0.463415	0.481013	0.704225	0.547718	0.875	0.671642	0.589333	0.487532	0.623835	0.587952
796	0.656716	0.459627	0.8	0.538776	0.818182	0.680851	0.608	0.505983	0.659025	0.600116
797	0.513514	0.447059	0.787879	0.590164	0.861538	0.656489	0.602667	0.499495	0.642774	0.603045
798	0.621622	0.465909	0.78125	0.559322	0.878788	0.731343	0.621333	0.526765	0.673039	0.618568
799	0.583333	0.52	0.716418	0.581395	0.857143	0.7	0.626667	0.525281	0.659715	0.62276
800	0.647059	0.467066	0.75	0.577075	0.80597	0.656489	0.608	0.501141	0.65061	0.605645
801	0.512821	0.527607	0.707692	0.570248	0.8	0.613139	0.594667	0.491413	0.621918	0.593981
802	0.605263	0.46988	0.794118	0.540773	0.793651	0.694444	0.605333	0.50921	0.649688	0.598837
803	0.567568	0.538922	0.779661	0.592	0.794118	0.666667	0.624	0.523481	0.656489	0.623443
804	0.537313	0.502732	0.8	0.491379	0.8	0.706767	0.592	0.490944	0.639699	0.585617
805	0.647887	0.471338	0.704225	0.557377	0.75	0.685315	0.602667	0.500757	0.636024	0.596222
806	0.591549	0.5375	0.793651	0.586345	0.818182	0.695035	0.634667	0.537772	0.670377	0.63109
807	0.5	0.511628	0.735294	0.607595	0.888889	0.633803	0.616	0.518741	0.646201	0.616341
808	0.478873	0.487805	0.857143	0.555556	0.788732	0.713178	0.608	0.502955	0.646881	0.605931
809	0.567568	0.448276	0.6875	0.553719	0.769231	0.625954	0.573333	0.462554	0.608708	0.573283
810	0.621622	0.444444	0.7	0.532258	0.738462	0.652482	0.576	0.463144	0.614878	0.572064
811	0.591549	0.435897	0.75	0.613027	0.730159	0.681481	0.608	0.498636	0.633686	0.605737
812	0.556962	0.47205	0.8	0.594378	0.825397	0.646617	0.610667	0.50859	0.649234	0.609703
813	0.552632	0.458824	0.754098	0.589212	0.857143	0.690647	0.610667	0.510421	0.650426	0.611314
814	0.491803	0.467391	0.739726	0.467532	0.848485	0.666667	0.565333	0.457279	0.613601	0.557759
815	0.547945	0.461538	0.788732	0.53112	0.753623	0.582677	0.570667	0.461878	0.610939	0.565513
816	0.547945	0.479042	0.776119	0.564516	0.776119	0.703125	0.605333	0.501566	0.641145	0.603544
817	0.512195	0.441718	0.77193	0.605578	0.857143	0.686567	0.608	0.50361	0.645855	0.611072
818	0.550725	0.465909	0.75	0.514768	0.80597	0.656934	0.578667	0.471077	0.624051	0.575004
819	0.518519	0.45614	0.676923	0.569038	0.793651	0.717557	0.592	0.489433	0.621971	0.593949
820	0.630137	0.457831	0.727273	0.609053	0.825397	0.633094	0.610667	0.509859	0.647131	0.609649
821	0.47619	0.48	0.742857	0.545455	0.848485	0.61194	0.581333	0.471831	0.617488	0.578319
822	0.512821	0.433735	0.786885	0.510288	0.848485	0.647059	0.570667	0.459638	0.623212	0.568112
823	0.60241	0.461538	0.870968	0.578313	0.869565	0.610687	0.613333	0.513958	0.66558	0.608205
824	0.60274	0.511628	0.727273	0.567901	0.825397	0.631579	0.605333	0.502732	0.64442	0.603777
825	0.477612	0.455556	0.896552	0.538776	0.835821	0.646617	0.586667	0.475862	0.641822	0.588065
826	0.535211	0.444444	0.666667	0.514286	0.757576	0.64	0.554667	0.436566	0.593031	0.555302
827	0.418605	0.4	0.761905	0.54386	0.830769	0.681159	0.565333	0.462671	0.60605	0.568092
828	0.556962	0.503226	0.75	0.592308	0.861538	0.677165	0.621333	0.518437	0.656867	0.620045
829	0.477612	0.531646	0.704225	0.571429	0.757576	0.657343	0.6	0.496341	0.616638	0.596463
830	0.552632	0.512195	0.786885	0.565574	0.848485	0.676259	0.616	0.516603	0.657005	0.613581
831	0.529412	0.511905	0.684932	0.563025	0.84375	0.57554	0.586667	0.482179	0.618094	0.584456
832	0.637681	0.554217	0.794118	0.57377	0.828571	0.586466	0.621333	0.52365	0.662471	0.615586
833	0.529412	0.5125	0.878788	0.522449	0.80597	0.597222	0.592	0.48539	0.641057	0.585962
834	0.56	0.402439	0.806452	0.522449	0.852941	0.632353	0.573333	0.462042	0.629439	0.568915
835	0.517647	0.407643	0.788732	0.561702	0.830769	0.70073	0.594667	0.498331	0.634537	0.589775
836	0.57971	0.435294	0.793103	0.555556	0.857143	0.594203	0.581333	0.465777	0.635835	0.582248
837	0.584615	0.451613	0.537313	0.502128	0.615385	0.681818	0.541333	0.423784	0.562145	0.541618
838	0.647059	0.5	0.655738	0.527197	0.875	0.681159	0.6	0.496036	0.647692	0.597044
839	0.647059	0.581395	0.730159	0.596774	0.84375	0.637037	0.637333	0.539968	0.672696	0.635649
840	0.575758	0.432099	0.80597	0.548387	0.835821	0.685714	0.6	0.493701	0.647291	0.593996
841	0.461538	0.556818	0.730159	0.544681	0.782609	0.728682	0.608	0.511614	0.634081	0.607542
842	0.454545	0.488372	0.771429	0.588235	0.825397	0.709677	0.610667	0.50378	0.639609	0.611604
843	0.605263	0.583333	0.69697	0.596639	0.8125	0.652174	0.632	0.540065	0.657813	0.6301
844	0.487179	0.576687	0.764706	0.553719	0.861538	0.671642	0.618667	0.522438	0.652579	0.616437
845	0.545455	0.551724	0.819672	0.57377	0.892308	0.657143	0.629333	0.531055	0.673345	0.627421
846	0.567164	0.547619	0.758621	0.637795	0.878788	0.642336	0.642667	0.543822	0.672054	0.643054
847	0.56	0.583851	0.738462	0.59919	0.848485	0.647059	0.634667	0.539613	0.662841	0.632917
848	0.648649	0.52071	0.787879	0.621849	0.8	0.608696	0.629333	0.536353	0.66463	0.627841
849	0.521739	0.52381	0.757576	0.62069	0.875	0.655738	0.629333	0.525552	0.659092	0.62999
850	0.525	0.433121	0.776119	0.605042	0.848485	0.633803	0.602667	0.50518	0.636928	0.600376
851	0.533333	0.45509	0.842105	0.54251	0.848485	0.623188	0.586667	0.476731	0.640785	0.586354
852	0.597403	0.509091	0.786885	0.577236	0.757576	0.711111	0.621333	0.522588	0.65655	0.619372
853	0.626866	0.51462	0.741935	0.584362	0.794118	0.705036	0.626667	0.528984	0.661156	0.623882
854	0.527778	0.47205	0.753623	0.520325	0.848485	0.632353	0.581333	0.472286	0.625769	0.576002
855	0.451613	0.478528	0.825397	0.567164	0.774194	0.651515	0.592	0.472621	0.624735	0.591393
856	0.5	0.397516	0.793651	0.522727	0.774194	0.65625	0.56	0.435197	0.60739	0.559825
857	0.520548	0.4875	0.761905	0.650407	0.892308	0.643357	0.632	0.536017	0.659337	0.632506
858	0.540541	0.521739	0.769231	0.569038	0.830769	0.712329	0.624	0.5297	0.657274	0.619413
859	0.597015	0.526946	0.793651	0.569106	0.769231	0.619718	0.608	0.503681	0.645944	0.605647
860	0.519481	0.502924	0.566667	0.566802	0.80597	0.640625	0.581333	0.470884	0.600411	0.581972
861	0.648649	0.5125	0.78125	0.586345	0.793651	0.642857	0.621333	0.521044	0.660875	0.618055
862	0.55	0.428571	0.75	0.544	0.84375	0.608696	0.576	0.464917	0.620836	0.572193
863	0.533333	0.516854	0.707692	0.623932	0.866667	0.710145	0.632	0.540887	0.65977	0.635495
864	0.567901	0.45122	0.701754	0.568	0.875	0.626866	0.589333	0.480029	0.63179	0.589207
865	0.53012	0.580247	0.761905	0.571429	0.754098	0.632353	0.610667	0.510683	0.638359	0.61109
866	0.591549	0.485207	0.787879	0.558333	0.757576	0.637681	0.597333	0.494213	0.636371	0.593995
867	0.584615	0.518519	0.776119	0.63035	0.787879	0.631579	0.629333	0.526917	0.654844	0.627436
868	0.613333	0.429448	0.745763	0.60076	0.766667	0.692308	0.605333	0.49341	0.64138	0.60619
869	0.550725	0.51462	0.787879	0.543933	0.830769	0.614286	0.597333	0.494085	0.640369	0.593754
870	0.60274	0.509091	0.738462	0.618474	0.875	0.671642	0.634667	0.53772	0.669235	0.633751
871	0.647059	0.506024	0.761905	0.611111	0.754098	0.671429	0.626667	0.524477	0.658604	0.625788
872	0.492754	0.465409	0.686567	0.501961	0.78125	0.705882	0.570667	0.453351	0.605637	0.567076
873	0.481928	0.49697	0.825397	0.578512	0.825397	0.716418	0.616	0.51895	0.654104	0.617604
874	0.589744	0.5	0.870968	0.559322	0.78125	0.684932	0.618667	0.524415	0.664369	0.614327
875	0.567164	0.494118	0.760563	0.577406	0.861538	0.666667	0.616	0.518428	0.654576	0.612447
876	0.647059	0.564417	0.730159	0.592885	0.78125	0.676259	0.634667	0.534904	0.665338	0.632297
877	0.564103	0.45	0.764706	0.541667	0.861538	0.647482	0.592	0.489842	0.638249	0.586571
878	0.548387	0.537634	0.7	0.508333	0.709677	0.7	0.586667	0.476969	0.617339	0.583578
879	0.487179	0.496894	0.757576	0.585366	0.84375	0.607407	0.597333	0.493074	0.629695	0.597417
880	0.478873	0.45977	0.636364	0.526316	0.746269	0.624	0.552	0.433133	0.578599	0.552326
881	0.578947	0.556962	0.83871	0.536	0.793651	0.680851	0.618667	0.517522	0.664187	0.614973
882	0.605263	0.440252	0.698413	0.548387	0.861538	0.661871	0.592	0.484744	0.635954	0.587442
883	0.477612	0.509317	0.716418	0.653543	0.892308	0.720588	0.645333	0.548881	0.661631	0.644884
884	0.533333	0.480519	0.757576	0.536585	0.75	0.62069	0.578667	0.469564	0.613117	0.574339
885	0.506329	0.484848	0.645161	0.549356	0.698413	0.689189	0.578667	0.475234	0.595549	0.576577
886	0.447761	0.478528	0.761905	0.563265	0.818182	0.643836	0.589333	0.480916	0.618913	0.586866
887	0.520548	0.493976	0.711864	0.606299	0.793651	0.681481	0.610667	0.503709	0.634637	0.612342
888	0.597015	0.54023	0.786885	0.632411	0.888889	0.636364	0.642667	0.544014	0.680299	0.643924
889	0.617284	0.457831	0.576271	0.591093	0.865672	0.584615	0.586667	0.478735	0.615461	0.584776
890	0.583333	0.410256	0.724638	0.596078	0.861538	0.676692	0.605333	0.499146	0.642089	0.601339
891	0.486486	0.519774	0.714286	0.57384	0.724638	0.656934	0.592	0.488181	0.61266	0.5935
892	0.545455	0.49697	0.677419	0.591304	0.835821	0.697987	0.616	0.524475	0.640826	0.613139
893	0.493151	0.460606	0.676471	0.548523	0.776119	0.671429	0.578667	0.473256	0.604383	0.575785
894	0.513514	0.484076	0.760563	0.594378	0.793651	0.75	0.624	0.525935	0.649364	0.621241
895	0.666667	0.470588	0.730159	0.598425	0.825397	0.701493	0.624	0.519864	0.665455	0.623713
896	0.6	0.423529	0.730159	0.614786	0.833333	0.6	0.594667	0.481288	0.633635	0.596986
897	0.59375	0.51497	0.742857	0.600823	0.818182	0.642857	0.621333	0.522932	0.65224	0.618442
898	0.473684	0.502924	0.830769	0.478261	0.753623	0.661871	0.573333	0.470258	0.616855	0.566501
899	0.555556	0.52071	0.71875	0.585774	0.84058	0.773723	0.637333	0.545932	0.665849	0.634084
900	0.647059	0.526946	0.709677	0.570281	0.857143	0.624113	0.613333	0.508812	0.65587	0.611403
901	0.487179	0.506024	0.766667	0.596078	0.848485	0.688	0.616	0.512066	0.648739	0.618606
902	0.47619	0.397436	0.823529	0.544747	0.78125	0.647887	0.573333	0.455335	0.61184	0.56745
903	0.586667	0.531073	0.741935	0.604082	0.892308	0.666667	0.632	0.535964	0.670455	0.632789
904	0.465116	0.508475	0.698413	0.513761	0.848485	0.628571	0.573333	0.47844	0.61047	0.571377
905	0.519481	0.463415	0.698413	0.518519	0.787879	0.642336	0.568	0.456513	0.605007	0.565144
906	0.547945	0.469136	0.695652	0.581673	0.8125	0.717557	0.608	0.503787	0.637411	0.606783
907	0.631579	0.434286	0.819672	0.537815	0.84375	0.632353	0.589333	0.484652	0.649909	0.587432
908	0.506667	0.5	0.75	0.629482	0.892308	0.671756	0.629333	0.530547	0.658369	0.630497
909	0.434783	0.39521	0.727273	0.571429	0.885246	0.704225	0.584	0.473781	0.619694	0.584216
910	0.536585	0.521212	0.709677	0.610879	0.888889	0.676259	0.626667	0.533589	0.65725	0.62796
911	0.578947	0.518519	0.779661	0.573705	0.830769	0.671533	0.618667	0.516504	0.658856	0.617149
912	0.529412	0.485207	0.757576	0.554622	0.878788	0.741259	0.618667	0.5219	0.657811	0.613494
913	0.52459	0.519774	0.769231	0.493927	0.707692	0.577778	0.56	0.440512	0.598832	0.556416
914	0.537313	0.4125	0.709677	0.548263	0.788732	0.641221	0.570667	0.45149	0.606285	0.567215
915	0.47191	0.458599	0.793651	0.630705	0.825397	0.671533	0.613333	0.518323	0.641966	0.617142
916	0.648649	0.432749	0.695652	0.524017	0.90625	0.601399	0.578667	0.477099	0.634786	0.573222
917	0.533333	0.485876	0.656716	0.473214	0.865672	0.628571	0.562667	0.459637	0.60723	0.555225
918	0.656716	0.494118	0.761905	0.617284	0.888889	0.708333	0.645333	0.552415	0.687874	0.643882
919	0.591549	0.534161	0.739726	0.564315	0.757576	0.681159	0.616	0.51935	0.644748	0.610554
920	0.55	0.447059	0.779661	0.532787	0.8125	0.631579	0.576	0.465514	0.625598	0.575907
921	0.571429	0.535714	0.727273	0.630252	0.865672	0.686567	0.642667	0.55426	0.669484	0.642261
922	0.5	0.47561	0.736842	0.611111	0.861538	0.691176	0.616	0.51222	0.646046	0.617806
923	0.5	0.424242	0.75	0.536585	0.861538	0.690141	0.584	0.473522	0.627085	0.580354
924	0.638889	0.511628	0.774194	0.506329	0.761905	0.666667	0.594667	0.491367	0.643268	0.588855
925	0.492754	0.544379	0.771429	0.614173	0.806452	0.650794	0.624	0.521727	0.646663	0.624305
926	0.666667	0.518072	0.761905	0.642857	0.793651	0.628571	0.637333	0.538073	0.668621	0.637284
927	0.536585	0.402516	0.746269	0.578125	0.786885	0.64	0.578667	0.465847	0.615063	0.578469
928	0.410256	0.493976	0.666667	0.591304	0.764706	0.756757	0.605333	0.510901	0.613944	0.605281
929	0.487805	0.47205	0.676471	0.571429	0.848485	0.607407	0.581333	0.478336	0.610608	0.580912
930	0.607595	0.461538	0.688525	0.578512	0.793651	0.634146	0.589333	0.483419	0.627328	0.59195
931	0.621622	0.482353	0.75	0.576132	0.848485	0.646617	0.610667	0.509949	0.654201	0.608344
932	0.527778	0.48366	0.739726	0.653543	0.861538	0.691729	0.64	0.544922	0.659663	0.637597
933	0.626866	0.484848	0.75	0.626506	0.875	0.666667	0.634667	0.536515	0.671648	0.633427
934	0.675676	0.432099	0.825397	0.565574	0.818182	0.624113	0.602667	0.499704	0.65684	0.597522
935	0.594595	0.505882	0.761905	0.595041	0.8	0.720588	0.629333	0.533879	0.663002	0.628136
936	0.564103	0.491429	0.769231	0.504274	0.818182	0.69697	0.592	0.491586	0.640698	0.587346
937	0.628571	0.526946	0.757576	0.620968	0.769231	0.686567	0.637333	0.541174	0.664976	0.635998
938	0.675676	0.429448	0.742857	0.553719	0.80597	0.686567	0.602667	0.501941	0.649039	0.595998
939	0.540541	0.542169	0.761905	0.614108	0.787879	0.714286	0.637333	0.544947	0.660148	0.636504
940	0.5	0.483146	0.745763	0.525424	0.830769	0.691176	0.586667	0.482054	0.62938	0.586299
941	0.567568	0.453488	0.722222	0.566667	0.83871	0.615385	0.586667	0.481701	0.62734	0.5858
942	0.632911	0.494118	0.730159	0.558333	0.830769	0.646617	0.605333	0.505404	0.648818	0.602234
943	0.608696	0.479532	0.857143	0.517241	0.80597	0.638298	0.597333	0.498788	0.651147	0.588779
944	0.594595	0.581818	0.701754	0.661479	0.888889	0.641791	0.656	0.560649	0.678388	0.657478
945	0.582278	0.402299	0.688525	0.531746	0.870968	0.590164	0.557333	0.437735	0.610997	0.558694
946	0.550725	0.5375	0.84375	0.566802	0.835821	0.657343	0.624	0.525059	0.665323	0.619516
947	0.513514	0.435754	0.666667	0.561983	0.830769	0.692913	0.581333	0.472554	0.616933	0.584478
948	0.637681	0.508876	0.794118	0.612903	0.71875	0.681818	0.629333	0.530895	0.659024	0.627792
949	0.5	0.482353	0.75	0.553191	0.835821	0.695652	0.6	0.500954	0.63617	0.597817
950	0.552632	0.473373	0.786885	0.582677	0.84375	0.666667	0.608	0.501412	0.650997	0.609365
951	0.547619	0.451613	0.727273	0.525424	0.823529	0.680851	0.586667	0.487275	0.626051	0.579403
952	0.571429	0.414201	0.738462	0.556452	0.75	0.677165	0.578667	0.467496	0.617951	0.57873
953	0.558824	0.502924	0.786885	0.588235	0.787879	0.684932	0.618667	0.521137	0.651613	0.61687
954	0.415584	0.429379	0.761905	0.513514	0.852459	0.613333	0.552	0.44631	0.597696	0.552965
955	0.582278	0.546584	0.787879	0.589212	0.84375	0.633094	0.626667	0.532995	0.663799	0.624108
956	0.56	0.518072	0.78125	0.611765	0.774194	0.578125	0.608	0.501049	0.637234	0.608452
957	0.493506	0.579882	0.8	0.578723	0.84375	0.681481	0.632	0.542409	0.662891	0.629853
958	0.56338	0.512821	0.787879	0.559671	0.888889	0.688742	0.624	0.527849	0.666897	0.618036
959	0.591549	0.508671	0.769231	0.548523	0.823529	0.632353	0.602667	0.50247	0.645643	0.598502
960	0.656716	0.497041	0.766667	0.562249	0.852459	0.611111	0.605333	0.497759	0.657707	0.604665
961	0.5	0.509317	0.686567	0.576271	0.865672	0.676259	0.608	0.512652	0.635681	0.606053
962	0.53012	0.417722	0.730159	0.567901	0.769231	0.710145	0.589333	0.485492	0.62088	0.587099
963	0.641026	0.509317	0.69697	0.613546	0.861538	0.651163	0.629333	0.531818	0.66226	0.627026
964	0.591549	0.491803	0.71875	0.568966	0.818182	0.626866	0.597333	0.497631	0.636019	0.59688
965	0.461538	0.436782	0.666667	0.581967	0.84375	0.642857	0.578667	0.466209	0.605594	0.580106
966	0.57971	0.451977	0.769231	0.488189	0.688525	0.596774	0.546667	0.421175	0.595734	0.545844
967	0.611111	0.360465	0.757576	0.546218	0.878788	0.632353	0.573333	0.464728	0.631085	0.570848
968	0.584615	0.5	0.727273	0.579592	0.771429	0.575758	0.592	0.484417	0.623111	0.5898
969	0.538462	0.341772	0.721311	0.56	0.746269	0.647059	0.557333	0.440168	0.592479	0.554765
970	0.666667	0.477273	0.881356	0.547718	0.735294	0.716418	0.616	0.516658	0.670788	0.613906
971	0.567568	0.511905	0.83871	0.560669	0.848485	0.666667	0.618667	0.521915	0.665667	0.61538
972	0.583333	0.481928	0.69697	0.585366	0.895522	0.586466	0.6	0.495267	0.638264	0.597622
973	0.571429	0.4875	0.698413	0.632	0.861538	0.71831	0.637333	0.540431	0.661532	0.635421
974	0.714286	0.598802	0.7	0.604839	0.818182	0.676259	0.653333	0.560897	0.685395	0.65011
975	0.637681	0.531073	0.741935	0.587234	0.794118	0.633094	0.618667	0.522917	0.654189	0.616689
976	0.578947	0.493827	0.666667	0.514286	0.757576	0.622222	0.570667	0.459409	0.605587	0.566339
977	0.536585	0.459627	0.633333	0.514286	0.746269	0.592593	0.549333	0.432923	0.580449	0.546747
978	0.621622	0.444444	0.62069	0.547718	0.771429	0.691176	0.584	0.476642	0.61618	0.580903
979	0.519481	0.479042	0.655738	0.59322	0.776119	0.633803	0.589333	0.48687	0.609567	0.589922
980	0.553846	0.467836	0.727273	0.546939	0.823529	0.651852	0.589333	0.480669	0.628546	0.586161
981	0.56	0.448485	0.647059	0.569038	0.818182	0.686131	0.592	0.489389	0.621482	0.589721
982	0.615385	0.477987	0.793651	0.538776	0.80597	0.681159	0.605333	0.503895	0.652155	0.599312
983	0.5	0.463576	0.75	0.656126	0.776119	0.727273	0.634667	0.537621	0.645516	0.631997
984	0.514286	0.491018	0.75	0.531746	0.754098	0.647059	0.578667	0.463421	0.614701	0.577688
985	0.666667	0.446927	0.776119	0.522124	0.878788	0.671429	0.6	0.505047	0.660342	0.593526
986	0.513514	0.441718	0.833333	0.56	0.80597	0.676471	0.594667	0.486245	0.638501	0.593431
987	0.591549	0.428571	0.766667	0.580645	0.888889	0.685714	0.608	0.502628	0.657006	0.607525
988	0.545455	0.472727	0.878788	0.609756	0.794118	0.748201	0.64	0.545381	0.674841	0.636143
989	0.641026	0.478528	0.75	0.550607	0.757576	0.642857	0.594667	0.487817	0.636766	0.591568
990	0.607595	0.545455	0.741935	0.550847	0.84375	0.676692	0.618667	0.523859	0.661046	0.615871
991	0.588235	0.52381	0.7	0.565574	0.746269	0.671329	0.605333	0.50123	0.632536	0.60267
992	0.533333	0.46988	0.677419	0.580645	0.727273	0.676692	0.589333	0.480515	0.610874	0.589702
993	0.586667	0.411765	0.730159	0.514768	0.769231	0.642857	0.562667	0.451755	0.609241	0.559082
994	0.545455	0.534091	0.727273	0.590164	0.892308	0.721805	0.634667	0.53858	0.668516	0.63359
995	0.615385	0.48913	0.7	0.530973	0.764706	0.656716	0.586667	0.488532	0.626152	0.583663
996	0.704225	0.488372	0.716418	0.59919	0.825397	0.707692	0.632	0.534726	0.673549	0.630831
997	0.472222	0.477273	0.852459	0.514768	0.8	0.661871	0.581333	0.474253	0.629765	0.57975
998	0.5	0.479532	0.769231	0.527197	0.711864	0.671429	0.576	0.467281	0.609875	0.574739
999	0.469136	0.43787	0.714286	0.567901	0.757576	0.637037	0.568	0.455977	0.597301	0.571472
1000	0.571429	0.404908	0.763636	0.566802	0.84375	0.656934	0.586667	0.47858	0.634576	0.586707
1001	0.531646	0.436782	0.821429	0.528139	0.732394	0.661871	0.573333	0.469193	0.61871	0.572571
1002	0.6	0.464516	0.794118	0.555102	0.746269	0.675862	0.602667	0.500291	0.639311	0.595305
1003	0.506329	0.514286	0.8	0.590717	0.895522	0.681818	0.624	0.530347	0.664779	0.625431
1004	0.5	0.479042	0.721311	0.576132	0.861538	0.605634	0.589333	0.481933	0.623943	0.58947
1005	0.552632	0.475	0.806452	0.557377	0.787879	0.661972	0.6	0.496787	0.640218	0.596593
1006	0.608696	0.481481	0.769231	0.546185	0.828571	0.651852	0.602667	0.497326	0.647669	0.596995
1007	0.607595	0.454545	0.835821	0.579832	0.825397	0.711409	0.626667	0.535598	0.6691	0.618928
1008	0.584615	0.527473	0.617647	0.538462	0.8125	0.671533	0.594667	0.492437	0.625372	0.592189
1009	0.619048	0.519337	0.736842	0.526316	0.776119	0.646617	0.594667	0.498459	0.63738	0.590892
1010	0.816901	0.487179	0.71875	0.596899	0.776119	0.656716	0.632	0.531223	0.675428	0.625891
1011	0.5	0.497175	0.736842	0.571429	0.78125	0.687023	0.597333	0.490813	0.628953	0.600598
1012	0.520548	0.44186	0.754098	0.478992	0.787879	0.671429	0.56	0.447109	0.609134	0.555708
1013	0.478873	0.515337	0.746269	0.564516	0.738462	0.647059	0.592	0.483994	0.615086	0.590489
1014	0.523077	0.493827	0.835821	0.616601	0.78125	0.647482	0.621333	0.518058	0.649676	0.619183
1015	0.494382	0.432432	0.724138	0.545455	0.735294	0.686567	0.573333	0.463014	0.603045	0.57178
1016	0.536585	0.52381	0.794118	0.597403	0.774194	0.733813	0.632	0.545056	0.659987	0.631001
1017	0.463768	0.475	0.754098	0.579365	0.75	0.777778	0.613333	0.508293	0.633335	0.61058
1018	0.512821	0.544304	0.769231	0.563025	0.818182	0.689655	0.618667	0.524669	0.649536	0.614841
1019	0.455696	0.522876	0.761905	0.627615	0.811594	0.666667	0.624	0.531998	0.641059	0.624063
1020	0.606061	0.450867	0.69697	0.506224	0.811594	0.711111	0.584	0.476095	0.630471	0.578818
1021	0.595238	0.392638	0.8125	0.55144	0.769231	0.656489	0.581333	0.475321	0.629589	0.57802
1022	0.575342	0.527473	0.736842	0.52766	0.825397	0.742857	0.613333	0.51541	0.655928	0.610656
1023	0.527778	0.526946	0.666667	0.590551	0.727273	0.656934	0.6	0.489551	0.616025	0.600866
1024	0.550725	0.520231	0.742857	0.564103	0.727273	0.652174	0.6	0.500826	0.626227	0.596846
1025	0.493151	0.426036	0.753623	0.545455	0.80597	0.676923	0.578667	0.470686	0.61686	0.576804
1026	0.564103	0.506329	0.730159	0.568	0.727273	0.711111	0.608	0.504915	0.634496	0.605694
1027	0.607595	0.477987	0.776119	0.569106	0.754098	0.637681	0.6	0.496634	0.637098	0.596426
1028	0.43038	0.467836	0.625	0.510638	0.769231	0.647059	0.549333	0.436894	0.575024	0.549508
1029	0.575	0.45614	0.8	0.527197	0.818182	0.686567	0.592	0.488805	0.643848	0.589601
1030	0.46875	0.432099	0.676923	0.510288	0.771429	0.630137	0.552	0.434902	0.581604	0.546088
1031	0.472222	0.436782	0.761905	0.504132	0.811594	0.661538	0.562667	0.449086	0.608029	0.560774
1032	0.636364	0.417178	0.776119	0.612403	0.83871	0.61194	0.605333	0.495205	0.648786	0.603875
1033	0.513514	0.427673	0.666667	0.568093	0.735294	0.666667	0.573333	0.455907	0.596318	0.572453
1034	0.42623	0.523256	0.764706	0.632	0.878788	0.646617	0.626667	0.525442	0.645266	0.62564
1035	0.560976	0.4625	0.676923	0.518519	0.835821	0.646617	0.576	0.468798	0.616892	0.571263
1036	0.506329	0.407186	0.701754	0.545455	0.735294	0.656934	0.56	0.446438	0.592159	0.560276
1037	0.447368	0.4	0.677966	0.567901	0.776119	0.651852	0.56	0.44516	0.586868	0.562785
1038	0.567568	0.490798	0.793651	0.592275	0.80597	0.72	0.629333	0.539556	0.66171	0.624634
1039	0.550725	0.45977	0.646154	0.550607	0.766667	0.622222	0.568	0.451556	0.599357	0.569105
1040	0.520548	0.464286	0.761905	0.590717	0.818182	0.685315	0.608	0.509349	0.640159	0.606942
1041	0.591549	0.45679	0.8	0.534979	0.861538	0.694444	0.605333	0.503229	0.65655	0.598879
1042	0.541176	0.51497	0.852459	0.587234	0.75	0.637681	0.610667	0.515867	0.647253	0.611492
1043	0.578947	0.508876	0.793651	0.555556	0.8125	0.680556	0.613333	0.51797	0.655014	0.609632
1044	0.594595	0.419162	0.688525	0.558704	0.757576	0.637037	0.573333	0.460101	0.609266	0.572047
1045	0.507042	0.488889	0.857143	0.590164	0.69697	0.661654	0.6	0.493758	0.633644	0.604409
1046	0.506667	0.466258	0.819672	0.579151	0.830769	0.598425	0.592	0.47908	0.63349	0.592402
1047	0.438356	0.409091	0.757576	0.523207	0.757576	0.69697	0.56	0.448358	0.597129	0.560476
1048	0.591549	0.48	0.6875	0.578512	0.793651	0.696296	0.605333	0.502351	0.637918	0.60551
1049	0.571429	0.488636	0.625	0.532751	0.848485	0.637681	0.581333	0.480262	0.61733	0.578265
1050	0.552632	0.542373	0.75	0.632411	0.8	0.699187	0.637333	0.538839	0.662767	0.641594
1051	0.5	0.484472	0.707692	0.620408	0.84375	0.685315	0.618667	0.519365	0.640273	0.618283
1052	0.571429	0.5	0.764706	0.539419	0.823529	0.696296	0.608	0.507835	0.64923	0.602585
1053	0.589744	0.5125	0.761905	0.521008	0.848485	0.606897	0.592	0.490286	0.64009	0.586129
1054	0.545455	0.48	0.774194	0.512397	0.892308	0.6	0.578667	0.46734	0.634059	0.575812
1055	0.4	0.481481	0.75	0.604839	0.835821	0.736111	0.618667	0.516956	0.634709	0.615618
1056	0.5	0.49697	0.7	0.606557	0.861538	0.657143	0.610667	0.509446	0.637035	0.611819
1057	0.5	0.476744	0.707692	0.556452	0.764706	0.608	0.573333	0.460192	0.602266	0.573106
1058	0.475	0.503145	0.741935	0.608	0.84375	0.681481	0.616	0.51501	0.642219	0.617847
1059	0.533333	0.464088	0.709677	0.584746	0.84058	0.724409	0.608	0.510303	0.642806	0.610295
1060	0.636364	0.427746	0.741935	0.546185	0.78125	0.720588	0.594667	0.484326	0.642345	0.593603
1061	0.64	0.45122	0.677419	0.547619	0.793651	0.686567	0.592	0.481738	0.632746	0.589365
1062	0.493151	0.417178	0.819672	0.565574	0.761905	0.671233	0.584	0.47497	0.621452	0.58288
1063	0.473684	0.478528	0.705882	0.556962	0.716418	0.633094	0.573333	0.467297	0.594095	0.571852
1064	0.64	0.45283	0.71875	0.537815	0.738462	0.711409	0.597333	0.496689	0.633211	0.589247
1065	0.585366	0.52809	0.77193	0.511013	0.787879	0.614286	0.586667	0.488214	0.633094	0.582587
1066	0.525	0.440476	0.857143	0.535088	0.764706	0.699301	0.592	0.495665	0.636952	0.587492
1067	0.53012	0.497041	0.761905	0.566372	0.788732	0.652174	0.6	0.507995	0.632724	0.597622
1068	0.48	0.48	0.625	0.553719	0.769231	0.620155	0.565333	0.452586	0.588017	0.567109
1069	0.475	0.465409	0.761905	0.598485	0.741935	0.655738	0.592	0.478653	0.616412	0.59487
1070	0.606061	0.518072	0.819672	0.56	0.735294	0.676259	0.613333	0.508666	0.65256	0.610355
1071	0.461538	0.481013	0.712329	0.543307	0.818182	0.686567	0.589333	0.47856	0.617156	0.584768
1072	0.519481	0.491228	0.69697	0.592275	0.80597	0.632353	0.597333	0.499117	0.623046	0.59772
1073	0.607595	0.509091	0.8	0.636735	0.823529	0.661654	0.64	0.547464	0.673101	0.639721
1074	0.507042	0.472727	0.75	0.595238	0.8	0.59375	0.592	0.482467	0.619793	0.590766
1075	0.6	0.432099	0.727273	0.513834	0.818182	0.626866	0.568	0.451341	0.619709	0.565201
1076	0.441176	0.485876	0.685714	0.592593	0.793651	0.666667	0.592	0.485404	0.610946	0.594536
1077	0.6	0.426829	0.688525	0.58498	0.835821	0.637037	0.592	0.480728	0.628865	0.590203
1078	0.603175	0.502924	0.688525	0.596774	0.788732	0.691176	0.618667	0.516122	0.645218	0.616838
1079	0.537313	0.531646	0.746269	0.594378	0.776119	0.690141	0.624	0.524463	0.645978	0.620292
1080	0.513514	0.416667	0.764706	0.528926	0.83871	0.617647	0.565333	0.452897	0.613361	0.563531
1081	0.584615	0.502924	0.735294	0.57377	0.8125	0.637681	0.605333	0.501288	0.641131	0.60324
1082	0.611111	0.435294	0.769231	0.544715	0.861538	0.636364	0.589333	0.480928	0.643042	0.586674
1083	0.535211	0.473373	0.6875	0.538153	0.71875	0.661654	0.573333	0.458567	0.60244	0.572538
1084	0.567164	0.509091	0.714286	0.583658	0.819672	0.707692	0.618667	0.513236	0.65026	0.618023
1085	0.5	0.421769	0.811594	0.594595	0.746269	0.676471	0.6	0.492151	0.625116	0.594005
1086	0.477612	0.6	0.746269	0.558333	0.857143	0.631579	0.616	0.516661	0.645156	0.613503
1087	0.571429	0.538922	0.807018	0.540084	0.753623	0.643357	0.602667	0.503101	0.642405	0.599524
1088	0.60274	0.52381	0.733333	0.546185	0.78125	0.661765	0.602667	0.495865	0.641514	0.600622
1089	0.56	0.509804	0.806452	0.633962	0.806452	0.691729	0.64	0.538937	0.668066	0.639452
1090	0.647887	0.448485	0.705882	0.51046	0.825397	0.666667	0.584	0.478036	0.63413	0.577229
1091	0.519481	0.4875	0.8125	0.570248	0.818182	0.666667	0.608	0.508446	0.645763	0.605159
1092	0.540541	0.530387	0.782609	0.512821	0.861538	0.629921	0.594667	0.494693	0.642969	0.589853
1093	0.473684	0.450549	0.75	0.491379	0.80597	0.59854	0.546667	0.432984	0.595021	0.546701
1094	0.628571	0.47561	0.793651	0.521008	0.760563	0.638889	0.589333	0.485684	0.636382	0.582169
1095	0.461538	0.409938	0.677966	0.534979	0.823529	0.737589	0.576	0.466932	0.60759	0.573047
1096	0.542857	0.502857	0.727273	0.591667	0.833333	0.733813	0.624	0.526912	0.6553	0.624423
1097	0.55	0.397436	0.785714	0.546939	0.835821	0.671233	0.584	0.476681	0.63119	0.57975
1098	0.507042	0.466258	0.811594	0.532751	0.78125	0.701299	0.597333	0.501295	0.633366	0.588846
1099	0.606061	0.440476	0.730159	0.56917	0.761905	0.70073	0.597333	0.486193	0.63475	0.59629
1100	0.463768	0.45977	0.866667	0.546939	0.818182	0.632353	0.584	0.473102	0.63128	0.584491
1101	0.459459	0.502994	0.738462	0.556017	0.782609	0.716418	0.6	0.49818	0.625993	0.598397
1102	0.564103	0.4625	0.688525	0.512195	0.727273	0.647482	0.565333	0.451915	0.600346	0.56131
1103	0.567568	0.513158	0.736842	0.679688	0.830769	0.69863	0.656	0.56284	0.671109	0.655143
1104	0.657534	0.463415	0.721311	0.546185	0.769231	0.652174	0.592	0.482837	0.634975	0.588317
1105	0.634921	0.461538	0.676056	0.55144	0.861538	0.690647	0.602667	0.498876	0.646024	0.598804
1106	0.583333	0.430939	0.736842	0.540984	0.806452	0.656716	0.576	0.462673	0.625878	0.578585
1107	0.597015	0.488095	0.786885	0.591093	0.830769	0.661972	0.618667	0.516485	0.659305	0.617271
1108	0.597403	0.465409	0.758621	0.559055	0.782609	0.586466	0.584	0.471918	0.624927	0.581165
1109	0.617647	0.46988	0.786885	0.574899	0.794118	0.685714	0.613333	0.510405	0.654857	0.610219
1110	0.535211	0.479042	0.757576	0.595041	0.875	0.685714	0.618667	0.52023	0.654597	0.617303
1111	0.571429	0.497175	0.830769	0.493392	0.823529	0.705882	0.6	0.505526	0.653696	0.592132
1112	0.582278	0.475	0.71875	0.532787	0.769231	0.637681	0.581333	0.473823	0.619288	0.577149
1113	0.571429	0.60241	0.626866	0.579832	0.84507	0.656489	0.626667	0.534946	0.647016	0.623217
1114	0.525	0.534161	0.761905	0.547718	0.774194	0.671329	0.602667	0.502034	0.635718	0.600585
1115	0.526316	0.482353	0.786885	0.532787	0.727273	0.676692	0.584	0.47543	0.622051	0.583108
1116	0.507463	0.468354	0.764706	0.6	0.835821	0.628571	0.605333	0.500334	0.634153	0.601861
1117	0.533333	0.503145	0.819672	0.552846	0.738462	0.666667	0.6	0.49546	0.635687	0.597272
1118	0.523077	0.472727	0.727273	0.560976	0.875	0.680556	0.602667	0.497068	0.639935	0.599191
1119	0.567568	0.54321	0.741935	0.571429	0.805556	0.661972	0.618667	0.523873	0.648611	0.613955
1120	0.608696	0.521739	0.786885	0.563025	0.793651	0.637037	0.608	0.506818	0.651839	0.607761
1121	0.567164	0.475	0.847458	0.569106	0.8	0.69281	0.616	0.514446	0.65859	0.611751
1122	0.57971	0.521212	0.870968	0.628571	0.776119	0.676056	0.642667	0.549051	0.67544	0.641419
1123	0.567164	0.440476	0.793651	0.534979	0.794118	0.666667	0.586667	0.478299	0.632842	0.582434
1124	0.463415	0.529032	0.833333	0.599156	0.782609	0.639456	0.613333	0.519478	0.641167	0.614142
1125	0.5	0.481013	0.764706	0.621514	0.80597	0.626866	0.610667	0.507607	0.633345	0.60909
1126	0.521739	0.427746	0.741935	0.527197	0.80597	0.642857	0.568	0.456249	0.611241	0.565859
1127	0.552632	0.522222	0.8	0.470588	0.738462	0.656489	0.573333	0.464181	0.623399	0.56952
1128	0.611111	0.448485	0.915254	0.574803	0.857143	0.671533	0.618667	0.513833	0.679722	0.618024
1129	0.583333	0.352941	0.730159	0.510288	0.8	0.656934	0.552	0.434395	0.605609	0.549494
1130	0.453333	0.559524	0.842105	0.579365	0.793651	0.711111	0.624	0.521691	0.656515	0.626918
1131	0.507042	0.441718	0.819672	0.581673	0.80597	0.715328	0.608	0.502363	0.645234	0.606578
1132	0.613333	0.449704	0.709677	0.564315	0.757576	0.627737	0.584	0.476891	0.620391	0.582248
1133	0.586667	0.440252	0.8125	0.512605	0.811594	0.731034	0.6	0.500549	0.649109	0.590053
1134	0.571429	0.439024	0.71875	0.534979	0.707692	0.671533	0.573333	0.463303	0.607235	0.570182
1135	0.571429	0.457831	0.6875	0.513043	0.811594	0.656934	0.576	0.475684	0.616389	0.56975
1136	0.450704	0.481928	0.8	0.554217	0.707692	0.705036	0.589333	0.478716	0.616596	0.589216
1137	0.547619	0.516129	0.709677	0.569106	0.793651	0.6	0.592	0.487579	0.622697	0.591189
1138	0.560976	0.463415	0.634921	0.567901	0.776119	0.671756	0.586667	0.481674	0.612515	0.585631
1139	0.552632	0.560976	0.8	0.587755	0.764706	0.715328	0.634667	0.54007	0.663566	0.633221
1140	0.55814	0.440476	0.779661	0.565574	0.78125	0.620155	0.581333	0.474051	0.624209	0.58252
1141	0.567568	0.46988	0.714286	0.465517	0.787879	0.605634	0.554667	0.44587	0.601794	0.545834
1142	0.5	0.517647	0.754098	0.538776	0.78125	0.61194	0.581333	0.4712	0.617285	0.581257
1143	0.465753	0.4	0.774194	0.543933	0.757576	0.592593	0.549333	0.432999	0.589008	0.551235
1144	0.594595	0.482353	0.793651	0.537815	0.771429	0.637037	0.592	0.489171	0.636147	0.58762
1145	0.628571	0.467836	0.7	0.562771	0.84507	0.666667	0.605333	0.508888	0.645153	0.60013
1146	0.552632	0.422857	0.62963	0.552846	0.823529	0.625954	0.565333	0.4497	0.601241	0.566137
1147	0.540541	0.429448	0.735294	0.535565	0.818182	0.7	0.586667	0.482594	0.626505	0.581324
1148	0.491803	0.485549	0.69697	0.550607	0.793651	0.7	0.592	0.481564	0.619763	0.589944
1149	0.626866	0.523256	0.8	0.514768	0.8	0.625	0.597333	0.494655	0.648315	0.591368
1150	0.60241	0.472727	0.779661	0.532189	0.776119	0.699301	0.6	0.503275	0.643734	0.594337
1151	0.518519	0.464286	0.754098	0.514286	0.782609	0.666667	0.573333	0.46338	0.616744	0.57201
1152	0.485714	0.469136	0.782609	0.61157	0.787879	0.680851	0.613333	0.514476	0.636293	0.611187
1153	0.684932	0.46988	0.754098	0.584	0.757576	0.61194	0.602667	0.496017	0.643738	0.600299
1154	0.486486	0.47205	0.727273	0.558333	0.716418	0.71831	0.592	0.488885	0.613145	0.588688
1155	0.517647	0.486842	0.819672	0.603306	0.811594	0.638298	0.613333	0.518063	0.646227	0.611983
1156	0.56338	0.473988	0.646154	0.488688	0.760563	0.604027	0.554667	0.451197	0.589467	0.54686
1157	0.575	0.473988	0.77193	0.495652	0.764706	0.647887	0.573333	0.469664	0.621527	0.568458
1158	0.626866	0.506024	0.733333	0.626016	0.787879	0.703448	0.637333	0.541057	0.663928	0.63576
1159	0.520548	0.47561	0.827586	0.481928	0.714286	0.5	0.536	0.411739	0.58666	0.533694
1160	0.506667	0.440252	0.776119	0.552301	0.794118	0.661972	0.586667	0.48338	0.621905	0.581645
1161	0.555556	0.454545	0.721311	0.559055	0.776119	0.676056	0.592	0.481783	0.623774	0.587718
1162	0.461538	0.526316	0.788732	0.540084	0.776119	0.647482	0.594667	0.492231	0.623379	0.589133
1163	0.428571	0.517647	0.757576	0.502128	0.794118	0.661417	0.573333	0.469724	0.610243	0.572204
1164	0.527778	0.49162	0.727273	0.567686	0.816901	0.691729	0.605333	0.510833	0.637164	0.603263
1165	0.519481	0.52439	0.71875	0.516949	0.811594	0.657143	0.589333	0.487887	0.624718	0.583934
1166	0.525	0.51497	0.806452	0.563025	0.818182	0.70073	0.616	0.520342	0.654726	0.614406
1167	0.6	0.529412	0.738462	0.575	0.794118	0.686131	0.621333	0.524661	0.653854	0.617903
1168	0.410256	0.491018	0.62069	0.553719	0.75	0.638298	0.562667	0.44909	0.57733	0.565168
1169	0.558824	0.481928	0.806452	0.590164	0.787879	0.708333	0.621333	0.52196	0.655596	0.618723
1170	0.605263	0.485207	0.754098	0.545455	0.757576	0.602941	0.584	0.476451	0.62509	0.58157
1171	0.613333	0.525641	0.793651	0.566929	0.727273	0.676471	0.616	0.512916	0.65055	0.612395
1172	0.55	0.467066	0.819672	0.512397	0.707692	0.711111	0.584	0.477346	0.62799	0.581314
1173	0.52459	0.452381	0.676056	0.534413	0.793651	0.6	0.562667	0.445277	0.596849	0.560213
1174	0.55814	0.434783	0.8	0.502092	0.8	0.618705	0.565333	0.456998	0.618953	0.561021
1175	0.459459	0.462428	0.701754	0.556522	0.794118	0.675676	0.581333	0.478693	0.608326	0.580663
1176	0.578313	0.528736	0.877193	0.5	0.80597	0.642336	0.597333	0.499548	0.655425	0.592992
1177	0.529412	0.450867	0.757576	0.528455	0.787879	0.687023	0.581333	0.470138	0.623535	0.579456
1178	0.588235	0.43787	0.666667	0.55	0.84058	0.652174	0.584	0.477181	0.622588	0.580176
1179	0.5	0.421687	0.779661	0.561983	0.84507	0.657143	0.586667	0.479799	0.627591	0.584285
1180	0.485714	0.512195	0.807018	0.552529	0.80597	0.666667	0.6	0.48863	0.638349	0.59987
1181	0.5	0.440252	0.761905	0.580645	0.782609	0.690647	0.597333	0.491365	0.62601	0.594425
1182	0.627907	0.487179	0.633333	0.523605	0.724638	0.684932	0.586667	0.488586	0.613599	0.577872
1183	0.439024	0.46988	0.786885	0.497959	0.71875	0.621212	0.549333	0.432145	0.588952	0.550238
1184	0.583333	0.49697	0.636364	0.579592	0.823529	0.701493	0.610667	0.509547	0.63688	0.608207
1185	0.647059	0.541176	0.779661	0.508065	0.727273	0.705036	0.605333	0.498834	0.651378	0.600852
1186	0.556962	0.470588	0.738462	0.508621	0.757576	0.623188	0.568	0.462619	0.609233	0.563404
1187	0.473684	0.435294	0.709677	0.578723	0.823529	0.705036	0.592	0.490646	0.620991	0.592284
1188	0.513514	0.460606	0.78125	0.59919	0.75	0.632353	0.594667	0.487635	0.622819	0.59527
1189	0.531646	0.496815	0.741935	0.575	0.764706	0.708333	0.610667	0.513664	0.636406	0.607148
1190	0.540541	0.459627	0.75	0.559671	0.75	0.652778	0.586667	0.479835	0.618769	0.583878
1191	0.538462	0.45679	0.754098	0.489796	0.730159	0.652482	0.56	0.444933	0.603631	0.556207
1192	0.525	0.51462	0.644068	0.582996	0.776119	0.650794	0.594667	0.488532	0.615599	0.59637
1193	0.555556	0.516556	0.709677	0.569231	0.811594	0.720588	0.618667	0.514176	0.6472	0.614669
1194	0.56	0.419162	0.766667	0.557769	0.806452	0.592593	0.570667	0.454187	0.617107	0.571407
1195	0.575	0.494253	0.666667	0.504587	0.788732	0.680556	0.584	0.491514	0.618299	0.575414
1196	0.685714	0.506173	0.733333	0.630769	0.766667	0.652174	0.632	0.528071	0.662472	0.631459
1197	0.65625	0.463415	0.8	0.594378	0.776119	0.680851	0.621333	0.519659	0.661835	0.617732
1198	0.589744	0.4	0.698413	0.534979	0.764706	0.721805	0.578667	0.470603	0.618274	0.575152
1199	0.506024	0.448485	0.786885	0.564103	0.84375	0.629371	0.586667	0.48564	0.62977	0.58691
1200	0.493151	0.547486	0.818182	0.532751	0.869565	0.686567	0.616	0.524217	0.65795	0.610515
1201	0.64	0.46988	0.746269	0.510288	0.746269	0.621212	0.576	0.467011	0.62232	0.569846
1202	0.606061	0.493671	0.761905	0.581673	0.764706	0.708333	0.621333	0.519569	0.652725	0.616457
1203	0.560976	0.502924	0.793103	0.553719	0.823529	0.666667	0.605333	0.504922	0.650153	0.604662
1204	0.555556	0.407186	0.738462	0.516667	0.852941	0.608696	0.562667	0.45062	0.613251	0.557869
1205	0.413793	0.477987	0.745763	0.538153	0.746269	0.666667	0.568	0.456202	0.598105	0.57164
1206	0.492754	0.469136	0.71875	0.54918	0.818182	0.717241	0.597333	0.492194	0.62754	0.592758
1207	0.484848	0.433862	0.806452	0.504202	0.757576	0.682171	0.562667	0.44901	0.611518	0.563908
1208	0.582278	0.465409	0.84375	0.620968	0.835821	0.631579	0.624	0.526655	0.663301	0.621723
1209	0.589744	0.463277	0.736842	0.528926	0.8	0.59542	0.570667	0.458805	0.619035	0.570356
1210	0.54321	0.5	0.705882	0.542373	0.825397	0.686567	0.597333	0.498388	0.633905	0.595143
1211	0.666667	0.440252	0.761905	0.624506	0.757576	0.671429	0.621333	0.518692	0.653722	0.618331
1212	0.545455	0.49697	0.761905	0.55	0.80597	0.711409	0.610667	0.510557	0.645285	0.604702
1213	0.542857	0.494253	0.714286	0.547826	0.753623	0.627737	0.584	0.483304	0.61343	0.58025
1214	0.6	0.459627	0.676923	0.59144	0.787879	0.687023	0.605333	0.496855	0.633815	0.603553
1215	0.567568	0.505747	0.787879	0.561983	0.83871	0.666667	0.610667	0.510022	0.654759	0.609655
1216	0.65625	0.5	0.740741	0.555556	0.788732	0.637037	0.6	0.498355	0.646386	0.600043
1217	0.571429	0.428571	0.764706	0.608	0.84375	0.656934	0.610667	0.509085	0.645565	0.606955
1218	0.512195	0.474359	0.793651	0.585938	0.825397	0.661538	0.605333	0.499664	0.64218	0.605655
1219	0.556962	0.452381	0.8	0.512397	0.787879	0.637037	0.573333	0.463466	0.624443	0.570717
1220	0.533333	0.443114	0.782609	0.523207	0.727273	0.676471	0.576	0.470148	0.614334	0.571313
1221	0.575	0.54902	0.806452	0.590164	0.769231	0.69863	0.634667	0.542573	0.664749	0.63126
1222	0.571429	0.451613	0.71875	0.623482	0.84375	0.661765	0.616	0.518086	0.645131	0.614762
1223	0.552632	0.384106	0.733333	0.569231	0.757576	0.671533	0.578667	0.462962	0.611402	0.574619
1224	0.518519	0.461538	0.825397	0.561983	0.75	0.694444	0.6	0.499234	0.635314	0.596739
1225	0.459459	0.503226	0.806452	0.631148	0.823529	0.666667	0.626667	0.531358	0.648413	0.625961
1226	0.428571	0.436364	0.738462	0.526316	0.857143	0.606897	0.557333	0.452532	0.598959	0.557569
1227	0.506329	0.484848	0.763636	0.577406	0.78125	0.635135	0.592	0.488214	0.624767	0.593637
1228	0.556962	0.388235	0.819672	0.533333	0.716418	0.691729	0.570667	0.46131	0.617725	0.569802
1229	0.575	0.516556	0.757576	0.553719	0.882353	0.685315	0.621333	0.527798	0.661753	0.614031
1230	0.415584	0.43038	0.666667	0.612903	0.830769	0.690141	0.592	0.484649	0.607741	0.593598
1231	0.575342	0.45283	0.709677	0.614173	0.787879	0.632353	0.602667	0.494979	0.628709	0.601416
1232	0.540541	0.435294	0.761905	0.522449	0.761905	0.592593	0.557333	0.440294	0.602448	0.556368
1233	0.675676	0.547771	0.714286	0.582996	0.835821	0.657718	0.632	0.535717	0.669045	0.627356
1234	0.545455	0.506024	0.727273	0.650206	0.888889	0.696296	0.642667	0.551416	0.669024	0.644691
1235	0.583333	0.436364	0.766667	0.566802	0.818182	0.628571	0.589333	0.480115	0.63332	0.587591
1236	0.65	0.519481	0.774194	0.637795	0.818182	0.686567	0.650667	0.558367	0.681036	0.647623
1237	0.611111	0.496815	0.612903	0.593496	0.830769	0.716216	0.621333	0.522592	0.643552	0.616788
1238	0.56	0.379085	0.757576	0.516393	0.746269	0.675862	0.565333	0.454215	0.605864	0.556587
1239	0.615385	0.531792	0.735294	0.556017	0.782609	0.671642	0.613333	0.513669	0.64879	0.608957
1240	0.575758	0.515337	0.741935	0.600791	0.806452	0.680556	0.624	0.520592	0.653471	0.622662
1241	0.535211	0.427673	0.774194	0.537549	0.830769	0.6	0.570667	0.453958	0.617566	0.567791
1242	0.493827	0.428571	0.825397	0.518519	0.8125	0.610687	0.562667	0.450093	0.614917	0.562189
1243	0.5	0.506329	0.741935	0.611765	0.8	0.686567	0.618667	0.515592	0.641099	0.619189
1244	0.538462	0.493506	0.8125	0.610442	0.787879	0.733813	0.634667	0.539958	0.662767	0.631971
1245	0.57971	0.508671	0.779661	0.598361	0.746269	0.710145	0.624	0.524787	0.653803	0.623901
1246	0.645161	0.508287	0.742857	0.556522	0.787879	0.624113	0.602667	0.505027	0.644137	0.599123
1247	0.707692	0.508876	0.766667	0.65625	0.861538	0.681481	0.658667	0.563293	0.697084	0.658777
1248	0.521739	0.566265	0.736842	0.526749	0.80597	0.72973	0.616	0.51545	0.647883	0.610498
1249	0.5	0.42236	0.8	0.495726	0.80597	0.685315	0.570667	0.466124	0.618229	0.563577
1250	0.547945	0.51462	0.766667	0.584362	0.818182	0.671533	0.616	0.515866	0.650551	0.61564
1251	0.493506	0.390244	0.776119	0.473029	0.8	0.676471	0.549333	0.434362	0.601562	0.543868
1252	0.597015	0.552147	0.75	0.594378	0.8	0.666667	0.632	0.535639	0.660034	0.627638
1253	0.552632	0.435897	0.721311	0.577075	0.835821	0.686131	0.6	0.492989	0.634811	0.596748
1254	0.533333	0.51462	0.716418	0.525862	0.764706	0.686131	0.592	0.492792	0.623512	0.587228
1255	0.57971	0.505882	0.761905	0.565401	0.757576	0.703448	0.613333	0.515326	0.645654	0.609593
1256	0.545455	0.485207	0.666667	0.558704	0.8125	0.621212	0.584	0.473723	0.614957	0.582388
1257	0.507042	0.4625	0.71875	0.578313	0.738462	0.70922	0.597333	0.490128	0.619048	0.595109
1258	0.540541	0.448485	0.753623	0.587234	0.848485	0.666667	0.605333	0.508368	0.640839	0.602417
1259	0.533333	0.409938	0.655172	0.537549	0.741935	0.723404	0.570667	0.45349	0.600222	0.568664
1260	0.513514	0.473373	0.709677	0.526316	0.848485	0.622517	0.576	0.473812	0.615647	0.572089
1261	0.533333	0.525	0.724138	0.583333	0.746269	0.666667	0.605333	0.494351	0.62979	0.606134
1262	0.583333	0.530864	0.779661	0.59761	0.776119	0.690647	0.629333	0.529644	0.659706	0.627746
1263	0.520548	0.485207	0.733333	0.560345	0.782609	0.639456	0.589333	0.488353	0.62025	0.587068
1264	0.492754	0.407407	0.8125	0.544747	0.8	0.676692	0.578667	0.462038	0.62235	0.576666
1265	0.575342	0.439024	0.646154	0.537815	0.771429	0.614286	0.565333	0.455883	0.597342	0.560916
1266	0.65	0.469136	0.8	0.580645	0.848485	0.641791	0.616	0.515651	0.665009	0.612559
1267	0.48	0.46988	0.806452	0.561983	0.787879	0.676259	0.594667	0.49019	0.630409	0.593874
1268	0.584615	0.464286	0.787879	0.561983	0.823529	0.723404	0.616	0.516344	0.657616	0.610794
1269	0.481013	0.518519	0.676923	0.576132	0.75	0.656934	0.592	0.487694	0.60992	0.592735
1270	0.465753	0.465116	0.75	0.599156	0.782609	0.696296	0.602667	0.502919	0.626488	0.603861
1271	0.626866	0.483146	0.741935	0.586777	0.794118	0.646617	0.608	0.50543	0.646576	0.607684
1272	0.507042	0.47191	0.8125	0.558704	0.830769	0.608	0.586667	0.476585	0.631488	0.587294
1273	0.648649	0.506173	0.84058	0.570213	0.716418	0.671329	0.621333	0.529102	0.658893	0.614167
1274	0.57971	0.463415	0.75	0.614108	0.818182	0.69863	0.624	0.527508	0.654007	0.621424
1275	0.597701	0.475	0.766667	0.60251	0.825397	0.666667	0.618667	0.524845	0.655657	0.617433
1276	0.567164	0.515723	0.766667	0.617761	0.8	0.714286	0.637333	0.535769	0.6636	0.635639
1277	0.45	0.518519	0.738462	0.595918	0.8125	0.716418	0.616	0.517504	0.638636	0.618042
1278	0.575	0.467532	0.655738	0.54251	0.787879	0.676056	0.586667	0.479804	0.617453	0.58176
1279	0.564103	0.515723	0.714286	0.497817	0.8	0.694444	0.594667	0.500381	0.631062	0.583892
1280	0.589744	0.449704	0.741935	0.566524	0.835821	0.624113	0.592	0.492064	0.63464	0.589579
1281	0.527778	0.448485	0.819672	0.576132	0.742857	0.676259	0.597333	0.493072	0.631864	0.59558
1282	0.5	0.432099	0.75	0.614786	0.794118	0.677165	0.602667	0.494039	0.628028	0.602763
1283	0.60274	0.511364	0.77193	0.566667	0.764706	0.617647	0.6	0.496645	0.639175	0.599372
1284	0.564103	0.491018	0.678571	0.564516	0.865672	0.716418	0.610667	0.50763	0.646716	0.609362
1285	0.578947	0.444444	0.819672	0.555102	0.730159	0.685315	0.594667	0.488726	0.635607	0.591662
1286	0.441176	0.469136	0.727273	0.59751	0.787879	0.680272	0.6	0.497299	0.617208	0.597959
1287	0.494118	0.49697	0.877193	0.596639	0.8	0.671429	0.616	0.520886	0.656058	0.619327
1288	0.535211	0.402439	0.75	0.539063	0.705882	0.582677	0.549333	0.425853	0.585879	0.547585
1289	0.588235	0.493976	0.727273	0.561983	0.8125	0.625	0.597333	0.492651	0.634828	0.594417
1290	0.571429	0.559006	0.866667	0.580645	0.8125	0.671429	0.634667	0.538601	0.676946	0.63326
1291	0.641975	0.516129	0.758621	0.633745	0.869565	0.666667	0.648	0.559981	0.681117	0.644277
1292	0.485714	0.397727	0.705882	0.515021	0.8	0.601504	0.544	0.430638	0.584308	0.541389
1293	0.519481	0.526946	0.779661	0.528926	0.656716	0.73913	0.597333	0.493655	0.625143	0.595361
1294	0.473684	0.472727	0.757576	0.538462	0.8	0.666667	0.584	0.481631	0.618186	0.580795
1295	0.493506	0.481928	0.75	0.510638	0.8125	0.647059	0.576	0.471984	0.615939	0.571179
1296	0.513514	0.5	0.825397	0.561983	0.769231	0.619718	0.594667	0.490184	0.63164	0.593084
1297	0.465753	0.494624	0.688525	0.45	0.8125	0.619048	0.541333	0.421644	0.588408	0.5397
1298	0.57971	0.460606	0.666667	0.626984	0.794118	0.617647	0.602667	0.494567	0.624289	0.602612
1299	0.621622	0.490566	0.787879	0.560669	0.753623	0.727273	0.621333	0.527176	0.656939	0.613853
1300	0.531646	0.484076	0.709677	0.548387	0.818182	0.695652	0.597333	0.492424	0.63127	0.594282
1301	0.520548	0.468354	0.688525	0.584	0.794118	0.728571	0.608	0.503884	0.630686	0.605121
1302	0.571429	0.544379	0.709677	0.612245	0.78125	0.685714	0.629333	0.531484	0.650782	0.629017
1303	0.481013	0.525714	0.677966	0.495726	0.776119	0.602941	0.56	0.450276	0.593247	0.557655
1304	0.592593	0.447205	0.830769	0.557377	0.757576	0.646617	0.594667	0.491506	0.638689	0.590524
1305	0.57971	0.36	0.776119	0.562249	0.80597	0.72973	0.597333	0.492039	0.63563	0.586694
1306	0.547945	0.412121	0.716418	0.557377	0.727273	0.622222	0.565333	0.452382	0.597226	0.563428
1307	0.608696	0.432099	0.738462	0.584615	0.825397	0.59542	0.589333	0.474312	0.630781	0.587712
1308	0.535211	0.508876	0.655738	0.566667	0.818182	0.657343	0.597333	0.493481	0.623669	0.595544
1309	0.555556	0.525	0.786885	0.616	0.8125	0.685315	0.634667	0.536999	0.663543	0.633623
1310	0.611111	0.515337	0.757576	0.520661	0.776119	0.657143	0.597333	0.49404	0.639658	0.590839
1311	0.533333	0.542169	0.666667	0.579592	0.742857	0.70073	0.610667	0.509065	0.627558	0.609591
1312	0.575342	0.43038	0.805556	0.579592	0.794118	0.641791	0.6	0.497938	0.637796	0.59378
1313	0.630137	0.472727	0.75	0.603922	0.80597	0.650794	0.616	0.511785	0.652258	0.614319
1314	0.535211	0.502994	0.8	0.567797	0.818182	0.68	0.613333	0.516193	0.650697	0.610215
1315	0.550725	0.488095	0.819672	0.598361	0.724638	0.647482	0.608	0.505219	0.638162	0.607522
1316	0.575342	0.474576	0.830769	0.548523	0.753623	0.635659	0.592	0.489466	0.636416	0.589567
1317	0.589744	0.487179	0.866667	0.580645	0.852941	0.7	0.632	0.536521	0.679529	0.627582
1318	0.547945	0.493671	0.761905	0.604082	0.80597	0.694444	0.624	0.526821	0.651336	0.620961
1319	0.481013	0.48366	0.727273	0.632	0.830769	0.686131	0.621333	0.523041	0.640141	0.62146
1320	0.567568	0.54321	0.819672	0.54251	0.782609	0.671533	0.613333	0.512015	0.654517	0.609395
1321	0.594595	0.485549	0.78125	0.577406	0.830769	0.681481	0.616	0.518393	0.658508	0.614509
1322	0.578947	0.45122	0.833333	0.553719	0.823529	0.728571	0.613333	0.514357	0.661553	0.609045
1323	0.657895	0.431138	0.758621	0.56917	0.8125	0.651515	0.597333	0.487681	0.646806	0.596217
1324	0.638889	0.475138	0.645161	0.553191	0.84375	0.617647	0.586667	0.481985	0.628963	0.585909
1325	0.506667	0.457831	0.75	0.546218	0.818182	0.652482	0.584	0.478992	0.621897	0.58145
1326	0.545455	0.461538	0.730159	0.579592	0.818182	0.646154	0.594667	0.489209	0.63018	0.594845
1327	0.588235	0.534161	0.721311	0.595238	0.742857	0.695652	0.624	0.522495	0.646243	0.621447
1328	0.578947	0.481928	0.724138	0.595041	0.788732	0.656934	0.608	0.507633	0.63762	0.606554
1329	0.551724	0.44898	0.738462	0.562249	0.8	0.656934	0.592	0.488836	0.626391	0.587357
1330	0.558824	0.512195	0.885246	0.610039	0.787879	0.651515	0.629333	0.525523	0.667616	0.628825
1331	0.527778	0.472727	0.8	0.540984	0.8125	0.628571	0.586667	0.478658	0.630427	0.583766
1332	0.487179	0.493827	0.764706	0.548523	0.830769	0.614286	0.586667	0.484423	0.623215	0.584003
1333	0.623377	0.485876	0.754098	0.552301	0.80597	0.620155	0.594667	0.491708	0.640296	0.592695
1334	0.514286	0.441718	0.769231	0.580645	0.746269	0.671533	0.592	0.48377	0.620613	0.590103
1335	0.666667	0.567901	0.8125	0.653226	0.835821	0.726027	0.68	0.595144	0.710357	0.676521
1336	0.578947	0.538922	0.721311	0.640316	0.738462	0.75	0.645333	0.549803	0.661326	0.647403
1337	0.519481	0.465116	0.736842	0.531646	0.764706	0.676259	0.578667	0.472008	0.615675	0.577436
1338	0.531646	0.484848	0.786885	0.556017	0.776119	0.642336	0.592	0.488258	0.629642	0.590551
1339	0.545455	0.45977	0.716418	0.543103	0.78125	0.691176	0.586667	0.485678	0.622862	0.584904
1340	0.493506	0.493827	0.730159	0.66129	0.794118	0.681818	0.629333	0.532748	0.642453	0.631798
1341	0.535211	0.52459	0.77193	0.578947	0.742857	0.624113	0.6	0.502871	0.629608	0.600645
1342	0.538462	0.458599	0.656716	0.540984	0.818182	0.710145	0.589333	0.484771	0.620515	0.584933
1343	0.506667	0.4625	0.71875	0.547718	0.865672	0.699301	0.597333	0.495156	0.633434	0.592672
1344	0.586667	0.453988	0.733333	0.554622	0.865672	0.693878	0.605333	0.506087	0.648026	0.599968
1345	0.531646	0.44586	0.636364	0.555102	0.787879	0.656934	0.576	0.467393	0.602297	0.573295
1346	0.538462	0.480519	0.69697	0.563025	0.788732	0.643357	0.592	0.492262	0.618511	0.586751
1347	0.512821	0.5	0.766667	0.532751	0.823529	0.755245	0.610667	0.517673	0.648502	0.605992
1348	0.611111	0.52439	0.69697	0.567797	0.764706	0.694444	0.616	0.52094	0.643236	0.610788
1349	0.5	0.456376	0.666667	0.611765	0.78125	0.638298	0.594667	0.48631	0.609059	0.592332
1350	0.564103	0.450331	0.736842	0.592	0.777778	0.647887	0.6	0.495797	0.628157	0.595949
1351	0.5625	0.519337	0.71875	0.555556	0.818182	0.680851	0.608	0.50896	0.642529	0.605106
1352	0.634921	0.471264	0.704225	0.567901	0.865672	0.712121	0.616	0.516001	0.659351	0.613294
1353	0.591549	0.556962	0.78125	0.582677	0.741935	0.666667	0.624	0.521745	0.653507	0.621666
1354	0.384615	0.534161	0.774194	0.600823	0.794118	0.652174	0.605333	0.504667	0.623348	0.608014
1355	0.513514	0.462428	0.877193	0.529915	0.828571	0.676056	0.594667	0.493654	0.647946	0.592218
1356	0.512821	0.419162	0.724138	0.483051	0.782609	0.661972	0.552	0.439535	0.597292	0.547173
1357	0.56338	0.490798	0.733333	0.553719	0.777778	0.676056	0.6	0.497188	0.632511	0.595324
1358	0.634146	0.520231	0.806452	0.541485	0.848485	0.666667	0.618667	0.52859	0.669578	0.612915
1359	0.646154	0.582857	0.75	0.639004	0.848485	0.719424	0.669333	0.583971	0.697654	0.667799
1360	0.619718	0.506024	0.779661	0.616601	0.8	0.691176	0.634667	0.534792	0.668863	0.634297
1361	0.519481	0.450867	0.769231	0.538462	0.806452	0.705036	0.589333	0.487401	0.631588	0.587955
1362	0.575	0.506024	0.745763	0.586777	0.80597	0.691176	0.618667	0.521562	0.651785	0.617605
1363	0.538462	0.4625	0.754098	0.592593	0.776119	0.695035	0.608	0.507879	0.636468	0.606284
1364	0.666667	0.52439	0.786885	0.589212	0.811594	0.714286	0.642667	0.55225	0.682172	0.637617
1365	0.53012	0.559006	0.774194	0.53617	0.848485	0.671329	0.613333	0.519759	0.653217	0.609267
1366	0.428571	0.511905	0.707692	0.543933	0.787879	0.690141	0.589333	0.484288	0.611687	0.586786
1367	0.552632	0.463415	0.676923	0.570281	0.738462	0.671756	0.586667	0.477403	0.612245	0.58608
1368	0.571429	0.465116	0.915254	0.604839	0.8	0.641221	0.618667	0.516884	0.66631	0.619356
1369	0.533333	0.4625	0.764706	0.528455	0.793651	0.652174	0.581333	0.472349	0.62247	0.577197
1370	0.520548	0.471338	0.769231	0.566929	0.848485	0.637037	0.597333	0.488878	0.635595	0.594369
1371	0.492754	0.490323	0.656716	0.565737	0.746269	0.666667	0.586667	0.476613	0.603077	0.583575
1372	0.555556	0.416667	0.774194	0.539419	0.818182	0.695035	0.586667	0.479759	0.633175	0.58341
1373	0.459459	0.467066	0.721311	0.550607	0.769231	0.647059	0.573333	0.459927	0.602456	0.573975
1374	0.526316	0.493976	0.75	0.577586	0.833333	0.671429	0.610667	0.517183	0.642107	0.606876
1375	0.529412	0.432099	0.75	0.522088	0.8	0.656934	0.573333	0.459554	0.615089	0.568176
1376	0.540541	0.485549	0.807018	0.524194	0.823529	0.6	0.578667	0.465888	0.630138	0.577867
1377	0.542857	0.440252	0.712329	0.537815	0.84058	0.624113	0.578667	0.474045	0.616324	0.571323
1378	0.525	0.467836	0.727273	0.45815	0.753623	0.554745	0.536	0.425761	0.581104	0.528546
1379	0.582278	0.494253	0.842105	0.548523	0.724638	0.641791	0.594667	0.492929	0.638931	0.593962
1380	0.493506	0.502994	0.83871	0.587755	0.835821	0.621212	0.608	0.506277	0.646666	0.608378
1381	0.619718	0.453488	0.745763	0.523207	0.782609	0.71831	0.594667	0.491629	0.640516	0.589455
1382	0.5	0.477987	0.852459	0.63035	0.84058	0.636364	0.624	0.52117	0.65629	0.623218
1383	0.517647	0.434211	0.833333	0.565737	0.865672	0.592593	0.586667	0.479397	0.634865	0.584409
1384	0.450704	0.453988	0.764706	0.622047	0.818182	0.71875	0.616	0.512412	0.638063	0.616685
1385	0.558824	0.465116	0.666667	0.525	0.830769	0.62069	0.570667	0.458438	0.611178	0.568223
1386	0.594595	0.491228	0.793651	0.600858	0.794118	0.666667	0.621333	0.528669	0.656853	0.619659
1387	0.613333	0.512195	0.787879	0.537815	0.818182	0.652482	0.608	0.509975	0.653648	0.601686
1388	0.513514	0.5375	0.644068	0.581673	0.805556	0.671642	0.608	0.503835	0.625659	0.606013
1389	0.459459	0.444444	0.787879	0.491667	0.771429	0.666667	0.562667	0.452029	0.603591	0.556514
1390	0.571429	0.538922	0.757576	0.619247	0.852941	0.685714	0.642667	0.552639	0.670971	0.640155
1391	0.684932	0.469274	0.603175	0.52766	0.80597	0.691729	0.589333	0.486293	0.630456	0.585554
1392	0.60274	0.481928	0.727273	0.624	0.852941	0.661417	0.626667	0.527956	0.658383	0.625385
1393	0.56338	0.488372	0.761905	0.604082	0.84375	0.666667	0.618667	0.518029	0.654693	0.619286
1394	0.594595	0.49711	0.709677	0.57384	0.769231	0.661871	0.602667	0.502121	0.634387	0.601439
1395	0.5	0.466258	0.75	0.510121	0.8	0.633803	0.570667	0.456336	0.61003	0.564759
1396	0.512195	0.481013	0.8	0.516129	0.716418	0.592593	0.562667	0.448739	0.603058	0.560954
1397	0.578947	0.454545	0.666667	0.593496	0.727273	0.676056	0.597333	0.49377	0.616164	0.593762
1398	0.475	0.45	0.675676	0.486486	0.78125	0.733333	0.570667	0.474428	0.600291	0.560634
1399	0.591549	0.464088	0.806452	0.521008	0.818182	0.590909	0.576	0.466968	0.632031	0.574061
1400	0.5	0.484076	0.738462	0.545455	0.769231	0.666667	0.586667	0.482351	0.617315	0.583833
1401	0.606742	0.481928	0.833333	0.517544	0.787879	0.652482	0.594667	0.500629	0.646651	0.588347
1402	0.520548	0.482353	0.813559	0.525	0.80597	0.666667	0.589333	0.483447	0.635683	0.586677
1403	0.583333	0.431138	0.793651	0.6	0.774194	0.661765	0.602667	0.495436	0.64068	0.602955
1404	0.558824	0.505495	0.733333	0.57377	0.878788	0.630769	0.605333	0.500634	0.64683	0.605839
1405	0.416667	0.526946	0.786885	0.58498	0.823529	0.666667	0.608	0.501656	0.634279	0.609229
1406	0.56	0.509091	0.758621	0.640625	0.8	0.717557	0.64	0.541165	0.664316	0.641918
1407	0.619718	0.426829	0.786885	0.570312	0.774194	0.691176	0.6	0.489055	0.644853	0.598725
1408	0.6	0.453333	0.761905	0.580153	0.75	0.652482	0.6	0.488571	0.632979	0.595658
1409	0.582278	0.472727	0.847458	0.583333	0.830769	0.704225	0.624	0.528934	0.670132	0.62222
1410	0.592593	0.4375	0.78125	0.544715	0.830769	0.597015	0.581333	0.473341	0.63064	0.577162
1411	0.520548	0.434783	0.637681	0.51046	0.782609	0.633094	0.554667	0.442675	0.586529	0.54918
1412	0.625	0.49711	0.786885	0.506438	0.80597	0.647059	0.592	0.492125	0.644744	0.585854
1413	0.506667	0.506329	0.754098	0.577406	0.811594	0.702703	0.616	0.520147	0.643133	0.611941
1414	0.422535	0.414201	0.774194	0.506329	0.776119	0.708333	0.562667	0.451219	0.600285	0.559011
1415	0.41791	0.465116	0.769231	0.575	0.848485	0.642857	0.589333	0.482952	0.619767	0.588787
1416	0.54321	0.503145	0.741935	0.593496	0.776119	0.681481	0.613333	0.514138	0.639898	0.612415
1417	0.578947	0.479042	0.786885	0.566802	0.716418	0.636364	0.592	0.484561	0.62741	0.591035
1418	0.634921	0.508475	0.793651	0.619048	0.818182	0.682171	0.637333	0.537698	0.676074	0.637973
1419	0.55	0.487179	0.761905	0.545455	0.788732	0.684564	0.602667	0.509385	0.636306	0.595141
1420	0.520548	0.47205	0.724138	0.553719	0.811594	0.693878	0.597333	0.493719	0.629321	0.593044
1421	0.60274	0.503067	0.746269	0.53617	0.78125	0.621622	0.592	0.490972	0.631853	0.586453
1422	0.457143	0.4625	0.705882	0.545455	0.794118	0.641221	0.573333	0.458713	0.601053	0.570717
1423	0.619718	0.494253	0.6875	0.613546	0.80597	0.634146	0.613333	0.509408	0.642522	0.613721
1424	0.537313	0.467066	0.823529	0.618474	0.852941	0.59542	0.613333	0.510421	0.649124	0.611006
1425	0.459016	0.529412	0.84375	0.596774	0.75	0.699301	0.624	0.522131	0.646376	0.621673
1426	0.567568	0.509091	0.69697	0.571429	0.794118	0.633094	0.6	0.499825	0.628711	0.59696
1427	0.521739	0.427673	0.716418	0.55144	0.782609	0.685315	0.584	0.476971	0.614199	0.5782
1428	0.648649	0.514286	0.786885	0.559671	0.738462	0.606061	0.6	0.495528	0.642335	0.598108
1429	0.56338	0.508876	0.707692	0.581673	0.8	0.635659	0.602667	0.495561	0.63288	0.602117
1430	0.567164	0.460606	0.738462	0.532787	0.742857	0.647482	0.578667	0.468506	0.614893	0.573952
1431	0.506667	0.5	0.813559	0.626984	0.80597	0.729927	0.637333	0.540196	0.663851	0.63777
1432	0.512821	0.521739	0.761905	0.546185	0.776119	0.666667	0.597333	0.491681	0.630906	0.595706
1433	0.534884	0.471338	0.833333	0.559322	0.84375	0.653061	0.602667	0.506431	0.649281	0.600294
1434	0.575342	0.484848	0.753623	0.553719	0.782609	0.621212	0.592	0.488209	0.628559	0.587366
1435	0.571429	0.434211	0.656716	0.585366	0.782609	0.69863	0.6	0.497001	0.621493	0.593549
1436	0.617647	0.531792	0.75	0.567901	0.794118	0.597015	0.605333	0.502162	0.643079	0.602474
1437	0.4	0.508876	0.774194	0.566802	0.8	0.715328	0.602667	0.496598	0.627533	0.602955
1438	0.564103	0.474359	0.727273	0.591093	0.8	0.681159	0.610667	0.510244	0.639664	0.607735
1439	0.555556	0.526316	0.7	0.572549	0.830769	0.582677	0.594667	0.482887	0.627978	0.594528
1440	0.656716	0.490566	0.716418	0.610687	0.78125	0.641221	0.618667	0.511575	0.649476	0.616356
1441	0.609756	0.433735	0.806452	0.538462	0.769231	0.695035	0.594667	0.495739	0.642112	0.589617
1442	0.529412	0.419162	0.676471	0.521368	0.742857	0.615385	0.552	0.440431	0.584109	0.5472
1443	0.571429	0.55814	0.761905	0.614754	0.875	0.671533	0.642667	0.548961	0.67546	0.642338
1444	0.634921	0.488095	0.776119	0.615385	0.769231	0.685714	0.629333	0.530378	0.661577	0.627408

## Sheet: LASSO-KNN
Number of features	COVID-19 patients with mild symptoms	COVID-19 patients with moderate symptoms	non-COVID-19 patients with mild symptoms	COVID-19 patients with severe symptoms	non-COVID-19 patients with severe symptoms	Healthy control	ACC	MCC	Macro F1	Weighed F1
1	0.186667	0.395062	0.463768	0.391304	0.512821	0.382353	0.389333	0.240988	0.388662	0.390012
2	0.236842	0.392157	0.623377	0.410256	0.630137	0.49635	0.448	0.314837	0.464853	0.442853
3	0.32	0.434783	0.613333	0.381395	0.695652	0.567742	0.477333	0.360912	0.502151	0.465346
4	0.454545	0.477987	0.64	0.40724	0.675	0.52349	0.501333	0.38795	0.52971	0.487521
5	0.481013	0.547619	0.647059	0.433962	0.657895	0.653061	0.549333	0.453455	0.570101	0.536397
6	0.571429	0.523256	0.684932	0.438356	0.675325	0.60274	0.549333	0.446848	0.582673	0.535587
7	0.516129	0.449704	0.623377	0.421525	0.746667	0.611111	0.525333	0.41455	0.561419	0.511574
8	0.508475	0.485549	0.632911	0.45283	0.72	0.592105	0.538667	0.438098	0.565312	0.525354
9	0.571429	0.491018	0.72973	0.450704	0.716049	0.618421	0.56	0.465692	0.596225	0.542845
10	0.521739	0.46988	0.676056	0.460829	0.773333	0.657895	0.56	0.462492	0.593289	0.545392
11	0.550725	0.5	0.647887	0.445455	0.75	0.633803	0.554667	0.454502	0.587978	0.540178
12	0.465753	0.551724	0.788732	0.462264	0.810811	0.657534	0.586667	0.499052	0.622803	0.571165
13	0.545455	0.525714	0.74359	0.444444	0.753623	0.616438	0.565333	0.468806	0.604877	0.549841
14	0.558824	0.526316	0.734177	0.436019	0.783784	0.680272	0.581333	0.493849	0.619899	0.560937
15	0.529412	0.51462	0.710526	0.474886	0.734177	0.671533	0.576	0.482409	0.605859	0.562726
16	0.507042	0.526316	0.693333	0.442308	0.763158	0.644295	0.565333	0.47573	0.596075	0.547788
17	0.521739	0.488095	0.712329	0.470046	0.682353	0.681159	0.565333	0.471275	0.59262	0.552169
18	0.454545	0.479042	0.736842	0.453704	0.8	0.64	0.56	0.463404	0.594022	0.54331
19	0.463768	0.502994	0.794118	0.513274	0.675	0.571429	0.56	0.457217	0.586764	0.553165
20	0.410256	0.506173	0.794118	0.506787	0.710526	0.57931	0.557333	0.458309	0.584528	0.551525
21	0.535211	0.523256	0.742857	0.506912	0.75	0.594595	0.576	0.481721	0.608805	0.567109
22	0.5	0.503067	0.8	0.481481	0.736842	0.614379	0.570667	0.477484	0.605962	0.557607
23	0.526316	0.459627	0.794521	0.493274	0.777778	0.565517	0.56	0.46035	0.602839	0.548983
24	0.48	0.4625	0.722222	0.472222	0.74359	0.61745	0.552	0.455468	0.582997	0.538738
25	0.56	0.538922	0.788732	0.460094	0.756757	0.586667	0.573333	0.482594	0.615195	0.558205
26	0.470588	0.5	0.794521	0.527273	0.75	0.624113	0.581333	0.486322	0.611082	0.573683
27	0.514286	0.493827	0.823529	0.544643	0.753623	0.598726	0.586667	0.491321	0.621439	0.580343
28	0.506667	0.484472	0.811594	0.571429	0.84058	0.631579	0.605333	0.515838	0.641053	0.599515
29	0.594595	0.574713	0.865672	0.58296	0.828571	0.605634	0.634667	0.551873	0.675357	0.629021
30	0.542857	0.518519	0.823529	0.565217	0.823529	0.631579	0.613333	0.521249	0.650872	0.60704
31	0.578947	0.51462	0.787879	0.549356	0.819672	0.615385	0.6	0.501474	0.64431	0.597269
32	0.527778	0.5	0.782609	0.563877	0.787879	0.583333	0.589333	0.49162	0.624246	0.586632
33	0.470588	0.516854	0.8	0.5625	0.830769	0.593103	0.594667	0.49918	0.628969	0.591851
34	0.56	0.538922	0.794118	0.561086	0.828571	0.630872	0.616	0.530371	0.652262	0.609249
35	0.556962	0.4625	0.823529	0.547009	0.746269	0.605634	0.584	0.483394	0.62365	0.578463
36	0.611111	0.578035	0.818182	0.587719	0.823529	0.643357	0.64	0.555073	0.676989	0.635222
37	0.450704	0.494118	0.823529	0.553571	0.816901	0.643836	0.597333	0.504089	0.630443	0.591752
38	0.555556	0.5	0.865672	0.56	0.760563	0.609272	0.602667	0.51096	0.641844	0.59639
39	0.555556	0.457831	0.835821	0.53913	0.80597	0.662162	0.597333	0.500438	0.642745	0.590331
40	0.438356	0.453488	0.656716	0.45815	0.810811	0.613139	0.536	0.425272	0.571777	0.527876
41	0.478873	0.485549	0.777778	0.463636	0.810811	0.642857	0.568	0.470326	0.609917	0.554962
42	0.459459	0.476744	0.716418	0.442478	0.810811	0.613139	0.544	0.436184	0.586508	0.533638
43	0.542857	0.479532	0.685714	0.462222	0.810811	0.614286	0.557333	0.453445	0.599237	0.545871
44	0.512821	0.47619	0.746269	0.471616	0.777778	0.617647	0.557333	0.452123	0.600387	0.548883
45	0.506667	0.493976	0.75	0.481818	0.833333	0.689655	0.586667	0.494877	0.625908	0.573525
46	0.487179	0.494253	0.704225	0.453704	0.837838	0.613139	0.557333	0.460487	0.59839	0.544998
47	0.52381	0.473373	0.686567	0.459459	0.777778	0.632353	0.552	0.450765	0.592223	0.542525
48	0.485714	0.488889	0.724638	0.446429	0.810811	0.586466	0.546667	0.43994	0.590491	0.535768
49	0.473684	0.502857	0.821918	0.456621	0.816901	0.632353	0.570667	0.474858	0.617389	0.557909
50	0.657895	0.470588	0.704225	0.472727	0.777778	0.652482	0.576	0.481063	0.622616	0.562453
51	0.536585	0.494253	0.707692	0.472727	0.810811	0.637037	0.568	0.471391	0.609851	0.558149
52	0.531646	0.476744	0.634921	0.479638	0.837838	0.638298	0.562667	0.463121	0.599847	0.553131
53	0.467532	0.5	0.735294	0.471111	0.777778	0.657143	0.565333	0.464459	0.601476	0.556292
54	0.526316	0.49711	0.727273	0.481818	0.810811	0.638298	0.573333	0.476983	0.613604	0.563054
55	0.619718	0.468571	0.704225	0.463636	0.783784	0.618705	0.562667	0.463282	0.609773	0.550194
56	0.533333	0.502994	0.756757	0.457399	0.810811	0.686131	0.581333	0.486989	0.624571	0.566743
57	0.53012	0.482353	0.666667	0.465116	0.783784	0.719424	0.573333	0.482287	0.607911	0.561265
58	0.481928	0.511905	0.735294	0.462222	0.794521	0.691729	0.573333	0.476191	0.612933	0.564239
59	0.560976	0.505747	0.794118	0.461538	0.794521	0.666667	0.581333	0.488031	0.630594	0.569278
60	0.552632	0.534091	0.776119	0.486239	0.794521	0.714286	0.602667	0.515109	0.642981	0.590698
61	0.493827	0.493976	0.777778	0.473214	0.833333	0.696296	0.584	0.490423	0.628071	0.572745
62	0.638889	0.52514	0.746269	0.479263	0.821918	0.676056	0.6	0.511495	0.647922	0.586265
63	0.55	0.484848	0.787879	0.513043	0.849315	0.691176	0.6	0.506207	0.646044	0.591047
64	0.607595	0.491018	0.794118	0.493151	0.849315	0.708333	0.608	0.522587	0.657255	0.593238
65	0.582278	0.54023	0.84375	0.497738	0.833333	0.685714	0.613333	0.526886	0.663841	0.602187
66	0.545455	0.497041	0.818182	0.497817	0.861111	0.70073	0.602667	0.508991	0.653389	0.592835
67	0.605263	0.485207	0.852941	0.495495	0.873239	0.736111	0.618667	0.533198	0.67471	0.604225
68	0.564103	0.497041	0.764706	0.515021	0.861111	0.646154	0.594667	0.497395	0.641356	0.586728
69	0.564103	0.418605	0.8	0.502203	0.861111	0.671756	0.581333	0.483975	0.636296	0.572432
70	0.591549	0.491228	0.811594	0.517857	0.84507	0.680556	0.608	0.517649	0.656309	0.597184
71	0.571429	0.52071	0.83871	0.515837	0.833333	0.690141	0.613333	0.52802	0.661693	0.604091
72	0.589744	0.468571	0.830769	0.497778	0.849315	0.686567	0.597333	0.504441	0.653791	0.587753
73	0.545455	0.514286	0.865672	0.506912	0.861111	0.704225	0.616	0.532659	0.666277	0.604297
74	0.586667	0.491429	0.8	0.508772	0.861111	0.676923	0.602667	0.509656	0.65415	0.593277
75	0.575	0.5	0.80597	0.502283	0.833333	0.714286	0.608	0.522095	0.655145	0.596582
76	0.545455	0.539326	0.769231	0.522523	0.833333	0.647059	0.602667	0.512405	0.642821	0.595335
77	0.575	0.491429	0.735294	0.493151	0.837838	0.686567	0.592	0.502317	0.636546	0.581234
78	0.526316	0.545455	0.830769	0.513274	0.849315	0.686567	0.613333	0.523677	0.658616	0.604947
79	0.520548	0.535519	0.753623	0.504587	0.861111	0.696296	0.605333	0.517955	0.645281	0.595682
80	0.607595	0.5	0.830769	0.524017	0.861111	0.715328	0.621333	0.532942	0.673137	0.611593
81	0.493506	0.497041	0.764706	0.473684	0.852941	0.685714	0.581333	0.482212	0.627932	0.572266
82	0.486486	0.508671	0.828571	0.495495	0.84507	0.714286	0.602667	0.512631	0.64643	0.591672
83	0.552632	0.51462	0.830769	0.517544	0.857143	0.714286	0.616	0.525607	0.664499	0.607477
84	0.575	0.541176	0.823529	0.517857	0.873239	0.715328	0.626667	0.542866	0.674355	0.616053
85	0.589744	0.494253	0.892308	0.515556	0.873239	0.671533	0.613333	0.524347	0.672772	0.60405
86	0.594595	0.522727	0.84375	0.527273	0.84507	0.689655	0.621333	0.536448	0.670512	0.611845
87	0.657534	0.472727	0.782609	0.506667	0.861111	0.684932	0.608	0.518093	0.66093	0.594156
88	0.5	0.458101	0.782609	0.488688	0.873239	0.690141	0.584	0.488087	0.63213	0.573745
89	0.605263	0.519774	0.794118	0.511013	0.823529	0.656716	0.602667	0.509222	0.651736	0.594572
90	0.58427	0.485207	0.870968	0.513761	0.873239	0.70922	0.616	0.53423	0.672778	0.605928
91	0.623377	0.505882	0.757576	0.519824	0.857143	0.742857	0.621333	0.533328	0.667776	0.611256
92	0.571429	0.485207	0.746269	0.508929	0.833333	0.751773	0.608	0.518717	0.64949	0.59735
93	0.613333	0.562874	0.788732	0.547085	0.885714	0.736111	0.648	0.569966	0.688975	0.636389
94	0.632911	0.555556	0.857143	0.570175	0.84058	0.746479	0.658667	0.581482	0.700474	0.648377
95	0.675325	0.555556	0.777778	0.572687	0.835821	0.758621	0.658667	0.581765	0.695964	0.648082
96	0.684932	0.593023	0.777778	0.567568	0.885714	0.723404	0.664	0.590239	0.705403	0.652999
97	0.684211	0.559006	0.805556	0.570213	0.869565	0.70073	0.653333	0.570854	0.698213	0.643457
98	0.658228	0.601227	0.823529	0.577586	0.865672	0.737589	0.669333	0.592164	0.710638	0.660795
99	0.742857	0.595238	0.811594	0.55794	0.869565	0.723404	0.666667	0.586696	0.716766	0.655965
100	0.712329	0.606061	0.794521	0.556522	0.84058	0.742857	0.666667	0.589607	0.708811	0.655004
101	0.657895	0.596491	0.816901	0.530973	0.84058	0.729927	0.650667	0.571391	0.695461	0.638763
102	0.710526	0.593939	0.816901	0.593886	0.885714	0.733813	0.68	0.607331	0.722463	0.669822
103	0.708861	0.550898	0.823529	0.555066	0.857143	0.733813	0.656	0.578068	0.704885	0.644378
104	0.658228	0.614458	0.852941	0.595556	0.869565	0.769231	0.688	0.619599	0.726663	0.678461
105	0.666667	0.598802	0.811594	0.573913	0.873239	0.725926	0.666667	0.590053	0.708357	0.657223
106	0.666667	0.559006	0.80597	0.575107	0.852941	0.728571	0.656	0.575346	0.698044	0.647401
107	0.625	0.576687	0.805556	0.572687	0.852941	0.728571	0.656	0.578943	0.693574	0.646969
108	0.710526	0.593939	0.823529	0.565217	0.873239	0.742857	0.672	0.59638	0.718218	0.660439
109	0.691358	0.5625	0.852941	0.567686	0.873239	0.751773	0.669333	0.594988	0.716583	0.656938
110	0.698795	0.593939	0.865672	0.548673	0.873239	0.73913	0.669333	0.596457	0.719908	0.656171
111	0.684932	0.606061	0.794118	0.561404	0.84507	0.772414	0.672	0.597026	0.710666	0.660136
112	0.74359	0.60241	0.84058	0.552036	0.869565	0.761905	0.68	0.611837	0.728348	0.664511
113	0.682927	0.613497	0.783784	0.531532	0.84058	0.757143	0.661333	0.589382	0.701577	0.646783
114	0.641026	0.63354	0.8	0.518182	0.828571	0.780822	0.664	0.593707	0.700357	0.647356
115	0.647059	0.622754	0.740741	0.537037	0.861111	0.739726	0.658667	0.588634	0.691405	0.643113
116	0.691358	0.622754	0.8	0.536364	0.857143	0.788732	0.674667	0.606342	0.716059	0.659449
117	0.682353	0.618182	0.767123	0.523364	0.857143	0.769231	0.664	0.598003	0.702899	0.64693
118	0.690476	0.571429	0.771429	0.520548	0.852941	0.765957	0.650667	0.576956	0.695463	0.635873
119	0.698795	0.5875	0.783784	0.522523	0.852941	0.741259	0.653333	0.579713	0.6978	0.637373
120	0.641975	0.611765	0.74359	0.516129	0.857143	0.716418	0.642667	0.56904	0.68117	0.628492
121	0.694444	0.638554	0.783784	0.539823	0.852941	0.791667	0.677333	0.605137	0.716869	0.663244
122	0.666667	0.646707	0.759494	0.525822	0.849315	0.783217	0.672	0.608046	0.705203	0.653938
123	0.710526	0.71345	0.701299	0.561905	0.873239	0.8	0.701333	0.646249	0.726737	0.685322
124	0.74359	0.634731	0.736842	0.571429	0.84058	0.811189	0.690667	0.628564	0.72306	0.676555
125	0.739726	0.615385	0.717949	0.567568	0.857143	0.768116	0.674667	0.604915	0.710981	0.662934
126	0.763158	0.624277	0.767123	0.554545	0.873239	0.729927	0.674667	0.605667	0.718712	0.660515
127	0.767123	0.580247	0.74359	0.561086	0.857143	0.767123	0.672	0.602772	0.712719	0.657045
128	0.684211	0.632184	0.692308	0.563636	0.878788	0.735294	0.664	0.592429	0.697737	0.654647
129	0.72	0.655172	0.753623	0.6	0.895522	0.813793	0.706667	0.644927	0.739685	0.695865
130	0.736842	0.601227	0.72	0.568889	0.895522	0.763889	0.674667	0.603295	0.714395	0.662721
131	0.742857	0.643275	0.777778	0.557522	0.911765	0.769231	0.688	0.617694	0.733738	0.675037
132	0.693333	0.598802	0.777778	0.553571	0.895522	0.758621	0.669333	0.596151	0.712938	0.656815
133	0.746667	0.632184	0.833333	0.559633	0.882353	0.825175	0.701333	0.639832	0.746557	0.685576
134	0.746667	0.609195	0.810811	0.564815	0.885714	0.737589	0.68	0.614604	0.725798	0.665565
135	0.756757	0.619883	0.794521	0.538813	0.885714	0.797203	0.685333	0.619351	0.732148	0.66837
136	0.708861	0.628571	0.865672	0.55814	0.885714	0.763889	0.688	0.625052	0.735141	0.673304
137	0.759494	0.610778	0.756757	0.547945	0.898551	0.788732	0.682667	0.617119	0.727043	0.666508
138	0.74359	0.655172	0.816901	0.56338	0.885714	0.777778	0.698667	0.64014	0.740423	0.682286
139	0.727273	0.62069	0.84507	0.534562	0.885714	0.794326	0.685333	0.620616	0.734606	0.66817
140	0.716049	0.642857	0.869565	0.558559	0.885714	0.714286	0.682667	0.615052	0.731172	0.6687
141	0.684932	0.644444	0.794521	0.54717	0.898551	0.783217	0.685333	0.623157	0.725472	0.669582
142	0.736842	0.613636	0.787879	0.563636	0.885714	0.71831	0.672	0.601062	0.71767	0.66008
143	0.666667	0.632184	0.794521	0.55814	0.885714	0.757143	0.677333	0.612216	0.715728	0.66383
144	0.746667	0.595238	0.8	0.543779	0.885714	0.773333	0.677333	0.610577	0.724122	0.660291
145	0.769231	0.666667	0.821918	0.588785	0.898551	0.802817	0.717333	0.663224	0.757995	0.701971
146	0.693333	0.643678	0.760563	0.522523	0.865672	0.765957	0.666667	0.593333	0.708621	0.652612
147	0.683544	0.643678	0.833333	0.547945	0.885714	0.735294	0.677333	0.609869	0.721585	0.663198
148	0.682927	0.613497	0.805556	0.555556	0.885714	0.77551	0.68	0.616407	0.719793	0.664266
149	0.701299	0.658683	0.816901	0.550459	0.885714	0.789116	0.693333	0.630599	0.733695	0.676936
150	0.816901	0.564706	0.816901	0.570136	0.911765	0.778523	0.688	0.620792	0.743155	0.673363
151	0.794521	0.598802	0.811594	0.607143	0.911765	0.791946	0.706667	0.642903	0.752629	0.694395
152	0.782609	0.593939	0.84507	0.61674	0.911765	0.826667	0.717333	0.654659	0.762798	0.704687
153	0.794521	0.581395	0.8	0.625	0.911765	0.839161	0.714667	0.652693	0.75864	0.704541
154	0.72	0.581818	0.805556	0.610619	0.911765	0.819444	0.701333	0.635721	0.741534	0.690392
155	0.767123	0.580247	0.777778	0.595556	0.895522	0.794702	0.693333	0.626292	0.735155	0.680399
156	0.84507	0.625	0.857143	0.604444	0.895522	0.808511	0.72	0.658383	0.772615	0.708328
157	0.788732	0.583333	0.878788	0.600897	0.898551	0.836601	0.714667	0.653269	0.764484	0.700451
158	0.794521	0.642424	0.882353	0.632035	0.882353	0.786207	0.725333	0.662596	0.769982	0.71513
159	0.794118	0.596491	0.828571	0.58296	0.898551	0.751678	0.690667	0.622528	0.742061	0.678207
160	0.828571	0.604651	0.833333	0.571429	0.882353	0.768212	0.696	0.633325	0.748092	0.680465
161	0.810811	0.57485	0.8	0.584475	0.898551	0.754967	0.688	0.622697	0.737276	0.673715
162	0.816901	0.547619	0.857143	0.547085	0.898551	0.738255	0.672	0.599469	0.734259	0.656291
163	0.84507	0.625	0.835821	0.579186	0.898551	0.712329	0.693333	0.626793	0.749326	0.680717
164	0.852941	0.622222	0.828571	0.588785	0.898551	0.738255	0.701333	0.641253	0.754888	0.688237
165	0.794521	0.632184	0.857143	0.580645	0.898551	0.748299	0.701333	0.640067	0.75189	0.686795
166	0.788732	0.648045	0.84058	0.592593	0.898551	0.794521	0.714667	0.657052	0.760503	0.700932
167	0.794118	0.584795	0.821918	0.570093	0.898551	0.774194	0.690667	0.628748	0.740611	0.674411
168	0.777778	0.640449	0.875	0.594595	0.898551	0.744828	0.704	0.639504	0.7552	0.693154
169	0.835821	0.601156	0.895522	0.568889	0.898551	0.738255	0.693333	0.624175	0.756366	0.680404
170	0.823529	0.666667	0.892308	0.56338	0.869565	0.765101	0.709333	0.65161	0.763425	0.69363
171	0.857143	0.641304	0.895522	0.570093	0.898551	0.739726	0.706667	0.647851	0.767057	0.691481
172	0.80597	0.666667	0.895522	0.583333	0.898551	0.731034	0.709333	0.64968	0.763513	0.696173
173	0.852941	0.632184	0.909091	0.586667	0.882353	0.751678	0.709333	0.644361	0.769152	0.69708
174	0.811594	0.641304	0.90625	0.590909	0.898551	0.736111	0.706667	0.643703	0.76412	0.695664
175	0.816901	0.628571	0.882353	0.594595	0.898551	0.731034	0.704	0.639848	0.758668	0.691879
176	0.835821	0.625	0.882353	0.591928	0.898551	0.761905	0.709333	0.645581	0.765926	0.69708
177	0.811594	0.699454	0.895522	0.6	0.882353	0.755245	0.725333	0.667594	0.774028	0.712716
178	0.764706	0.655556	0.923077	0.58216	0.898551	0.722581	0.704	0.645087	0.757772	0.690759
179	0.787879	0.648352	0.848485	0.616822	0.885714	0.763158	0.714667	0.657812	0.758402	0.703834
180	0.865672	0.64	0.882353	0.594595	0.882353	0.773333	0.717333	0.656373	0.773051	0.704355
181	0.892308	0.597826	0.882353	0.546296	0.898551	0.72973	0.688	0.622478	0.757844	0.673396
182	0.794521	0.624277	0.861538	0.593886	0.911765	0.760563	0.704	0.63577	0.757759	0.693527
183	0.816901	0.67033	0.861538	0.601852	0.911765	0.743243	0.717333	0.660011	0.767605	0.705126
184	0.788732	0.629834	0.909091	0.571429	0.911765	0.734694	0.698667	0.635731	0.757591	0.685311
185	0.805556	0.65896	0.835821	0.603604	0.911765	0.756757	0.714667	0.653452	0.762077	0.702724
186	0.816901	0.623529	0.888889	0.584071	0.895522	0.732026	0.698667	0.630632	0.756823	0.687393
187	0.84058	0.636364	0.865672	0.577778	0.878788	0.761905	0.704	0.637483	0.760181	0.691778
188	0.857143	0.670391	0.909091	0.608295	0.911765	0.76	0.730667	0.676374	0.786114	0.717466
189	0.788732	0.636872	0.892308	0.594595	0.911765	0.717241	0.701333	0.635964	0.756919	0.69088
190	0.816901	0.62069	0.882353	0.599078	0.911765	0.75	0.709333	0.649823	0.763465	0.696245
191	0.811594	0.588235	0.882353	0.584071	0.911765	0.724832	0.690667	0.620627	0.750475	0.678898
192	0.8	0.621469	0.869565	0.577982	0.911765	0.732026	0.696	0.631699	0.752134	0.683168
193	0.742857	0.640449	0.835821	0.59633	0.898551	0.756757	0.701333	0.638636	0.745128	0.68996
194	0.818182	0.681564	0.869565	0.600897	0.865672	0.753425	0.717333	0.655493	0.764884	0.70593
195	0.811594	0.677778	0.852941	0.595349	0.898551	0.751678	0.717333	0.660813	0.764648	0.703639
196	0.805556	0.655556	0.84058	0.595349	0.911765	0.739726	0.709333	0.650942	0.758088	0.696356
197	0.84058	0.648649	0.909091	0.601852	0.895522	0.721088	0.712	0.653022	0.769464	0.7009
198	0.794118	0.718232	0.852941	0.616071	0.878788	0.741259	0.725333	0.665047	0.766901	0.715082
199	0.794521	0.674699	0.823529	0.610329	0.869565	0.720497	0.709333	0.653925	0.748857	0.696844
200	0.882353	0.662983	0.852941	0.570048	0.911765	0.746835	0.714667	0.66306	0.771154	0.697101
201	0.794521	0.631579	0.882353	0.590909	0.882353	0.693333	0.693333	0.628028	0.745841	0.681418
202	0.760563	0.670588	0.811594	0.592593	0.898551	0.722581	0.701333	0.640909	0.742745	0.688568
203	0.773333	0.64	0.816901	0.578199	0.882353	0.72	0.690667	0.630757	0.735131	0.676355
204	0.821918	0.689266	0.895522	0.591549	0.882353	0.710526	0.714667	0.659171	0.765189	0.700383
205	0.830769	0.625	0.8	0.585586	0.878788	0.728477	0.690667	0.622358	0.741437	0.680254
206	0.78125	0.639053	0.794521	0.593607	0.898551	0.74359	0.698667	0.635578	0.741762	0.686114
207	0.760563	0.57485	0.852941	0.575221	0.861538	0.705882	0.669333	0.593935	0.721833	0.658851
208	0.776119	0.632184	0.794521	0.583333	0.895522	0.69281	0.682667	0.61675	0.729082	0.671279
209	0.875	0.674419	0.84058	0.576577	0.911765	0.722581	0.709333	0.646465	0.76682	0.69611
210	0.794118	0.630952	0.805556	0.573991	0.911765	0.715232	0.688	0.619598	0.738602	0.675211
211	0.823529	0.643678	0.811594	0.575472	0.898551	0.759494	0.704	0.64652	0.752053	0.688034
212	0.84058	0.670588	0.805556	0.580645	0.895522	0.722581	0.704	0.643607	0.752579	0.689871
213	0.83871	0.659091	0.777778	0.571429	0.895522	0.717949	0.693333	0.629182	0.743413	0.680833
214	0.8	0.65896	0.852941	0.574163	0.885714	0.7125	0.698667	0.642172	0.74738	0.68295
215	0.823529	0.647727	0.84058	0.588235	0.898551	0.734694	0.704	0.640211	0.755553	0.691526
216	0.828571	0.613636	0.865672	0.561905	0.857143	0.738854	0.690667	0.630862	0.744297	0.674263
217	0.819672	0.681319	0.84058	0.561905	0.873239	0.738854	0.704	0.647206	0.752595	0.687494
218	0.835821	0.619883	0.816901	0.561086	0.852941	0.671053	0.672	0.600087	0.726281	0.659711
219	0.84058	0.677966	0.869565	0.56338	0.857143	0.75	0.709333	0.65232	0.759772	0.691931
220	0.84058	0.65896	0.869565	0.560748	0.869565	0.717949	0.698667	0.638457	0.752894	0.68225
221	0.835821	0.627907	0.84507	0.567442	0.885714	0.709677	0.690667	0.627784	0.745272	0.675527
222	0.810811	0.619048	0.835821	0.564815	0.873239	0.714286	0.685333	0.621128	0.736337	0.669693
223	0.816901	0.654971	0.852459	0.579186	0.885714	0.692308	0.693333	0.627063	0.746923	0.681683
224	0.828571	0.67052	0.869565	0.600939	0.898551	0.705128	0.712	0.656119	0.762212	0.698609
225	0.816901	0.618182	0.828571	0.574074	0.898551	0.716981	0.690667	0.628235	0.74221	0.675362
226	0.865672	0.674419	0.852941	0.56338	0.873239	0.754717	0.712	0.656204	0.764061	0.694003
227	0.869565	0.658824	0.84507	0.586047	0.852941	0.738854	0.709333	0.651735	0.75855	0.694127
228	0.8	0.627219	0.892308	0.572727	0.869565	0.700637	0.688	0.621211	0.743743	0.675296
229	0.816901	0.635294	0.865672	0.577982	0.898551	0.709677	0.696	0.632691	0.750679	0.682169
230	0.794118	0.625	0.84507	0.560748	0.857143	0.741722	0.688	0.62474	0.7373	0.672395
231	0.811594	0.655367	0.869565	0.56872	0.873239	0.745098	0.704	0.647016	0.753931	0.68715
232	0.782609	0.560976	0.882353	0.540541	0.869565	0.708861	0.664	0.590281	0.724151	0.648489
233	0.782609	0.608187	0.84058	0.57277	0.885714	0.721519	0.685333	0.622565	0.73523	0.670682
234	0.810811	0.623529	0.895522	0.589862	0.885714	0.723684	0.701333	0.640386	0.754854	0.687273
235	0.753623	0.625	0.882353	0.584475	0.852941	0.72	0.688	0.621118	0.736399	0.676636
236	0.763158	0.588235	0.84058	0.55814	0.885714	0.72	0.674667	0.608341	0.725971	0.659204
237	0.811594	0.655172	0.857143	0.578199	0.857143	0.705128	0.696	0.637187	0.744063	0.681211
238	0.848485	0.623529	0.882353	0.584475	0.869565	0.721519	0.698667	0.63524	0.754988	0.685549
239	0.789474	0.658683	0.865672	0.60274	0.882353	0.75817	0.714667	0.656409	0.759515	0.701267
240	0.8	0.647059	0.835821	0.577982	0.898551	0.74359	0.701333	0.639404	0.7505	0.686938
241	0.794521	0.643678	0.84058	0.586047	0.898551	0.733333	0.701333	0.641302	0.749451	0.687292
242	0.779221	0.608187	0.857143	0.570093	0.898551	0.738255	0.690667	0.62927	0.741908	0.674765
243	0.794521	0.639535	0.865672	0.575472	0.898551	0.751592	0.704	0.646916	0.754224	0.687754
244	0.811594	0.617143	0.878788	0.608295	0.898551	0.74026	0.706667	0.646183	0.759105	0.69533
245	0.80597	0.674286	0.865672	0.586047	0.898551	0.764331	0.717333	0.661098	0.765809	0.702282
246	0.782609	0.682081	0.8	0.595349	0.898551	0.74026	0.709333	0.65132	0.749808	0.696005
247	0.816901	0.666667	0.882353	0.590909	0.882353	0.723684	0.709333	0.648138	0.760478	0.696129
248	0.756757	0.610778	0.823529	0.587156	0.873239	0.710526	0.682667	0.616595	0.726998	0.670099
249	0.816901	0.616279	0.84058	0.579439	0.885714	0.753247	0.698667	0.638709	0.748693	0.683194
250	0.828571	0.651429	0.865672	0.574074	0.911765	0.753247	0.709333	0.650309	0.764126	0.69392
251	0.823529	0.639053	0.852941	0.584475	0.898551	0.738854	0.704	0.642199	0.756234	0.69
252	0.714286	0.619048	0.84058	0.588235	0.885714	0.710526	0.682667	0.614145	0.726398	0.671277
253	0.794118	0.616279	0.857143	0.59633	0.911765	0.74026	0.701333	0.639153	0.752649	0.688735
254	0.811594	0.643275	0.882353	0.600939	0.885714	0.742138	0.712	0.656362	0.761002	0.697842
255	0.75	0.576687	0.878788	0.586667	0.898551	0.735484	0.685333	0.615623	0.737696	0.672922
256	0.8	0.65896	0.865672	0.595349	0.869565	0.754967	0.712	0.654966	0.757419	0.697848
257	0.782609	0.677966	0.84058	0.591549	0.898551	0.745098	0.712	0.655663	0.756059	0.697826
258	0.84507	0.643678	0.882353	0.601852	0.885714	0.715232	0.709333	0.650586	0.762317	0.696205
259	0.878788	0.666667	0.852941	0.577982	0.898551	0.710526	0.706667	0.645276	0.764242	0.693027
260	0.882353	0.651163	0.857143	0.585586	0.911765	0.72	0.709333	0.646671	0.768001	0.695837
261	0.875	0.604651	0.84058	0.576577	0.885714	0.718954	0.690667	0.622821	0.750246	0.678249
262	0.830769	0.65896	0.869565	0.58216	0.898551	0.720497	0.706667	0.649306	0.760084	0.692132
263	0.788732	0.639535	0.895522	0.590909	0.898551	0.741722	0.706667	0.644641	0.759162	0.693582
264	0.811594	0.639535	0.865672	0.586047	0.885714	0.738854	0.704	0.644603	0.754569	0.68968
265	0.794521	0.628571	0.892308	0.562212	0.882353	0.723684	0.690667	0.626068	0.747275	0.676422
266	0.816901	0.624277	0.895522	0.581818	0.898551	0.72	0.698667	0.634403	0.756178	0.685396
267	0.828571	0.632768	0.895522	0.575342	0.911765	0.751678	0.706667	0.644753	0.765941	0.692465
268	0.739726	0.601156	0.852941	0.59434	0.857143	0.727273	0.685333	0.623207	0.728763	0.673252
269	0.74359	0.622754	0.861538	0.584475	0.898551	0.710526	0.688	0.622821	0.736906	0.675786
270	0.767123	0.610778	0.857143	0.571429	0.869565	0.748299	0.688	0.619436	0.73739	0.674216
271	0.753247	0.643275	0.882353	0.588235	0.865672	0.739726	0.698667	0.634564	0.745418	0.686451
272	0.72973	0.608187	0.865672	0.6	0.898551	0.738255	0.693333	0.628123	0.740066	0.682414
273	0.769231	0.627219	0.857143	0.585586	0.898551	0.746479	0.698667	0.634653	0.747368	0.685184
274	0.736842	0.639053	0.869565	0.603604	0.898551	0.758621	0.706667	0.644347	0.751039	0.694862
275	0.727273	0.613636	0.878788	0.599078	0.885714	0.736111	0.693333	0.630075	0.7401	0.682668
276	0.759494	0.638037	0.895522	0.597285	0.869565	0.781457	0.712	0.652656	0.756893	0.697846
277	0.84507	0.658683	0.869565	0.603604	0.885714	0.754967	0.72	0.660976	0.769601	0.706056
278	0.810811	0.659091	0.857143	0.59633	0.869565	0.741259	0.709333	0.649584	0.7557	0.696005
279	0.746667	0.646707	0.869565	0.603604	0.898551	0.77027	0.712	0.651162	0.755894	0.699351
280	0.811594	0.595238	0.84058	0.606335	0.885714	0.69281	0.688	0.620832	0.738712	0.677413
281	0.763158	0.619883	0.857143	0.605505	0.898551	0.739726	0.701333	0.640015	0.747328	0.689202
282	0.74359	0.627219	0.882353	0.581818	0.869565	0.753425	0.696	0.632277	0.742995	0.682599
283	0.833333	0.658824	0.869565	0.603604	0.885714	0.77551	0.722667	0.664108	0.771092	0.708763
284	0.810811	0.604651	0.852941	0.607477	0.873239	0.781457	0.709333	0.652434	0.755096	0.69536
285	0.805556	0.639535	0.835821	0.59633	0.898551	0.776316	0.712	0.652795	0.758685	0.698221
286	0.722222	0.635838	0.869565	0.589862	0.885714	0.751678	0.698667	0.63665	0.74248	0.685695
287	0.779221	0.643678	0.882353	0.599078	0.895522	0.789116	0.717333	0.660497	0.764828	0.703738
288	0.736842	0.643275	0.84058	0.575342	0.869565	0.753425	0.693333	0.629171	0.736505	0.67982
289	0.767123	0.64	0.861538	0.575342	0.885714	0.702703	0.688	0.621498	0.738737	0.675619
290	0.777778	0.595238	0.857143	0.580357	0.898551	0.734694	0.688	0.619216	0.740627	0.674975
291	0.771429	0.640449	0.84058	0.601852	0.882353	0.765101	0.706667	0.646797	0.750294	0.694773
292	0.760563	0.681564	0.882353	0.59434	0.869565	0.768212	0.717333	0.663053	0.759433	0.702873
293	0.8	0.639535	0.878788	0.581818	0.869565	0.797297	0.712	0.651718	0.761167	0.697209
294	0.8	0.662983	0.823529	0.598131	0.857143	0.721088	0.701333	0.641287	0.743812	0.689373
295	0.805556	0.616279	0.857143	0.577982	0.885714	0.716216	0.690667	0.626046	0.743148	0.676561
296	0.753247	0.627219	0.878788	0.59633	0.873239	0.751678	0.701333	0.640161	0.74675	0.688384
297	0.857143	0.666667	0.852941	0.593301	0.885714	0.784314	0.725333	0.675264	0.773347	0.708818
298	0.805556	0.648045	0.869565	0.605505	0.898551	0.713287	0.706667	0.645761	0.756751	0.695017
299	0.773333	0.634731	0.857143	0.604651	0.869565	0.792208	0.714667	0.659207	0.755272	0.699752
300	0.746667	0.635838	0.835821	0.614679	0.885714	0.748299	0.704	0.642923	0.744503	0.693422
301	0.794521	0.637363	0.882353	0.600939	0.898551	0.717241	0.704	0.64555	0.755161	0.691878
302	0.75	0.576687	0.857143	0.579439	0.885714	0.745098	0.685333	0.624	0.732347	0.669181
303	0.8	0.674286	0.84058	0.597285	0.885714	0.744828	0.712	0.650671	0.757115	0.699409
304	0.767123	0.6	0.892308	0.604444	0.898551	0.783784	0.706667	0.641762	0.757702	0.695404
305	0.8	0.704545	0.869565	0.611872	0.898551	0.748299	0.728	0.672069	0.772139	0.715265
306	0.763158	0.64	0.865672	0.580645	0.885714	0.731034	0.696	0.633441	0.744371	0.682557
307	0.828571	0.659091	0.84507	0.607477	0.885714	0.751678	0.717333	0.662043	0.762934	0.703701
308	0.767123	0.666667	0.865672	0.604651	0.882353	0.748299	0.712	0.654269	0.755794	0.700165
309	0.777778	0.654971	0.857143	0.600897	0.869565	0.772414	0.712	0.649934	0.755461	0.699624
310	0.8	0.594286	0.878788	0.599078	0.873239	0.739726	0.696	0.633314	0.74752	0.683912
311	0.75	0.619048	0.865672	0.599034	0.885714	0.78481	0.709333	0.658484	0.750713	0.693161
312	0.725	0.631579	0.878788	0.599078	0.869565	0.734694	0.696	0.634133	0.739784	0.684778
313	0.779221	0.634146	0.84058	0.571429	0.84507	0.776316	0.698667	0.638281	0.741127	0.681812
314	0.816901	0.662857	0.848485	0.590476	0.861111	0.782051	0.717333	0.664881	0.760314	0.700955
315	0.789474	0.651163	0.84058	0.603774	0.885714	0.781457	0.717333	0.664123	0.758694	0.70239
316	0.8	0.632184	0.909091	0.599078	0.885714	0.72973	0.706667	0.646801	0.7593	0.693794
317	0.783784	0.644068	0.909091	0.598131	0.898551	0.746667	0.712	0.655181	0.763382	0.698759
318	0.771429	0.636364	0.857143	0.584906	0.869565	0.745098	0.698667	0.639655	0.744084	0.684447
319	0.805556	0.631579	0.865672	0.579186	0.84507	0.756757	0.698667	0.634181	0.747303	0.684763
320	0.779221	0.642857	0.882353	0.605505	0.898551	0.72	0.706667	0.647013	0.754748	0.693994
321	0.72973	0.659218	0.852941	0.626168	0.911765	0.761905	0.717333	0.661907	0.756954	0.707233
322	0.810811	0.65896	0.852941	0.603604	0.885714	0.699301	0.704	0.640418	0.751888	0.692248
323	0.783784	0.607143	0.869565	0.614679	0.885714	0.754967	0.706667	0.646821	0.752642	0.694067
324	0.789474	0.625	0.878788	0.589862	0.84058	0.739726	0.696	0.633217	0.743905	0.683637
325	0.8	0.609195	0.882353	0.584475	0.873239	0.713287	0.690667	0.625557	0.743758	0.677429
326	0.777778	0.64	0.895522	0.575342	0.861111	0.744828	0.698667	0.63524	0.749097	0.684571
327	0.779221	0.650602	0.882353	0.597285	0.873239	0.789116	0.717333	0.658942	0.761969	0.702736
328	0.8	0.674286	0.923077	0.598131	0.873239	0.76	0.722667	0.669	0.771455	0.707957
329	0.783784	0.635838	0.882353	0.614679	0.885714	0.721088	0.706667	0.646259	0.753909	0.695325
330	0.8	0.634731	0.878788	0.581818	0.857143	0.789474	0.709333	0.648944	0.756992	0.693767
331	0.833333	0.610778	0.882353	0.572727	0.873239	0.723684	0.693333	0.628589	0.749353	0.677976
332	0.756757	0.593023	0.875	0.589862	0.873239	0.75	0.690667	0.626577	0.739647	0.678318
333	0.740741	0.620253	0.857143	0.612613	0.873239	0.77027	0.706667	0.646674	0.74571	0.693369
334	0.736842	0.654971	0.869565	0.592593	0.84507	0.77551	0.706667	0.648106	0.745759	0.692829
335	0.756757	0.651429	0.865672	0.60274	0.911765	0.748299	0.709333	0.648646	0.75611	0.697777
336	0.783784	0.688889	0.865672	0.59434	0.849315	0.75	0.714667	0.660159	0.755333	0.700099
337	0.734177	0.583333	0.878788	0.615385	0.885714	0.753425	0.696	0.631815	0.741804	0.68568
338	0.732394	0.625698	0.869565	0.6	0.869565	0.746479	0.696	0.630893	0.740617	0.685772
339	0.74359	0.677966	0.875	0.611872	0.857143	0.746479	0.712	0.65243	0.752008	0.701703
340	0.736842	0.651429	0.869565	0.614679	0.869565	0.741259	0.706667	0.646419	0.747223	0.696129
341	0.84507	0.707865	0.923077	0.597156	0.84507	0.805195	0.741333	0.694273	0.787239	0.724085
342	0.789474	0.708571	0.923077	0.609524	0.885714	0.779221	0.738667	0.692135	0.782597	0.723097
343	0.739726	0.609195	0.909091	0.576744	0.857143	0.776316	0.696	0.634426	0.744703	0.681684
344	0.756757	0.624277	0.878788	0.567442	0.833333	0.773333	0.693333	0.631367	0.738988	0.677988
345	0.717949	0.650888	0.90625	0.592593	0.873239	0.789474	0.712	0.655009	0.755065	0.698157
346	0.753247	0.611765	0.865672	0.56621	0.849315	0.777778	0.690667	0.626229	0.737331	0.675609
347	0.72	0.62069	0.861538	0.599078	0.857143	0.765101	0.696	0.633232	0.737258	0.68497
348	0.736842	0.650888	0.878788	0.589862	0.857143	0.763158	0.704	0.644023	0.746113	0.690511
349	0.716049	0.585366	0.9375	0.58216	0.861111	0.74359	0.688	0.627866	0.737629	0.673462
350	0.693333	0.647727	0.892308	0.588785	0.861111	0.756757	0.698667	0.638609	0.740004	0.686238
351	0.753247	0.651429	0.923077	0.584906	0.873239	0.733333	0.704	0.646944	0.753205	0.689754
352	0.821918	0.648352	0.923077	0.560386	0.849315	0.746667	0.704	0.649794	0.758286	0.685995
353	0.8	0.635294	0.830769	0.581818	0.84507	0.751678	0.696	0.631725	0.740772	0.682397
354	0.763158	0.655367	0.875	0.56338	0.849315	0.721088	0.690667	0.629243	0.737885	0.675555
355	0.716049	0.64	0.923077	0.598131	0.873239	0.75	0.704	0.646181	0.750083	0.692075
356	0.698795	0.639535	0.909091	0.587678	0.861111	0.767123	0.701333	0.645478	0.743889	0.687668
357	0.760563	0.613636	0.852941	0.604651	0.857143	0.76	0.698667	0.63758	0.741489	0.687142
358	0.74359	0.60241	0.909091	0.570093	0.857143	0.75641	0.690667	0.62985	0.739789	0.674594
359	0.708861	0.654971	0.909091	0.539535	0.84507	0.77027	0.690667	0.628708	0.737966	0.673447
360	0.760563	0.633333	0.892308	0.563636	0.857143	0.736111	0.688	0.620412	0.740516	0.675358
361	0.734177	0.674419	0.90625	0.578199	0.849315	0.768212	0.709333	0.654982	0.751762	0.693559
362	0.740741	0.619048	0.892308	0.557078	0.873239	0.726027	0.682667	0.616539	0.73474	0.667846
363	0.763158	0.67052	0.882353	0.576923	0.869565	0.769231	0.712	0.660084	0.755292	0.694511
364	0.769231	0.673913	0.865672	0.564356	0.861111	0.77551	0.709333	0.660733	0.751632	0.690211
365	0.763158	0.630952	0.84058	0.591549	0.885714	0.779221	0.706667	0.650417	0.748529	0.691059
366	0.746667	0.643275	0.869565	0.574074	0.857143	0.778523	0.701333	0.641171	0.744875	0.685852
367	0.732394	0.647399	0.909091	0.574074	0.857143	0.779221	0.704	0.643841	0.749887	0.688885
368	0.763158	0.643678	0.909091	0.568807	0.869565	0.734694	0.696	0.632698	0.748166	0.681809
369	0.756757	0.681818	0.909091	0.574074	0.873239	0.748299	0.709333	0.650664	0.757213	0.694157
370	0.731707	0.619883	0.909091	0.595349	0.869565	0.77551	0.704	0.645857	0.750184	0.691033
371	0.783784	0.681319	0.9375	0.567442	0.885714	0.758621	0.714667	0.65767	0.769063	0.698909
372	0.708861	0.559006	0.878788	0.568807	0.849315	0.75817	0.674667	0.607978	0.720491	0.659209
373	0.717949	0.643678	0.869565	0.556604	0.873239	0.753425	0.690667	0.630573	0.735743	0.674172
374	0.725	0.614458	0.865672	0.578199	0.861111	0.766234	0.693333	0.635684	0.735112	0.677254
375	0.777778	0.677966	0.861538	0.626168	0.869565	0.797386	0.730667	0.678678	0.7684	0.71857
376	0.794521	0.693182	0.892308	0.617512	0.885714	0.778523	0.733333	0.680203	0.77696	0.72051
377	0.769231	0.60241	0.90625	0.600897	0.885714	0.778523	0.706667	0.64402	0.757171	0.693926
378	0.74359	0.647399	0.909091	0.58216	0.873239	0.791946	0.712	0.656712	0.757904	0.696305
379	0.74359	0.655367	0.90625	0.600939	0.885714	0.72973	0.706667	0.649511	0.753598	0.694741
380	0.783784	0.674157	0.90625	0.577982	0.84507	0.744828	0.706667	0.645781	0.755345	0.692925
381	0.691358	0.5375	0.892308	0.604651	0.861111	0.764331	0.682667	0.620467	0.72521	0.6694
382	0.683544	0.65896	0.935484	0.597156	0.861111	0.784314	0.712	0.658156	0.753428	0.699243
383	0.753247	0.707865	0.9375	0.613953	0.895522	0.791946	0.738667	0.688408	0.783339	0.725869
384	0.675676	0.647727	0.848485	0.566038	0.861111	0.76	0.688	0.626408	0.726506	0.67358
385	0.731707	0.639053	0.84375	0.584906	0.857143	0.797386	0.704	0.648077	0.742324	0.688955
386	0.701299	0.618182	0.895522	0.590909	0.885714	0.754967	0.696	0.632606	0.741099	0.683245
387	0.763158	0.635294	0.909091	0.603774	0.885714	0.782051	0.717333	0.664264	0.76318	0.702442
388	0.717949	0.638037	0.9375	0.616822	0.898551	0.740741	0.712	0.657423	0.758267	0.700248
389	0.7	0.635838	0.952381	0.588785	0.885714	0.72	0.696	0.63584	0.74712	0.684573
390	0.789474	0.666667	0.95082	0.59633	0.898551	0.776316	0.725333	0.669693	0.779693	0.711995
391	0.783784	0.635838	0.935484	0.601852	0.882353	0.738854	0.709333	0.650702	0.763027	0.697738
392	0.734177	0.666667	0.920635	0.609524	0.895522	0.768212	0.72	0.668272	0.765789	0.708299
393	0.731707	0.643275	0.923077	0.589862	0.882353	0.734694	0.701333	0.641049	0.750828	0.689074
394	0.698795	0.630952	0.920635	0.609524	0.898551	0.751592	0.706667	0.653124	0.751675	0.69508
395	0.690476	0.655172	0.9375	0.600939	0.898551	0.753425	0.709333	0.653904	0.75601	0.698181
396	0.779221	0.654971	0.952381	0.616822	0.898551	0.730769	0.72	0.666117	0.772119	0.708243
397	0.740741	0.636364	0.909091	0.609524	0.911765	0.778523	0.717333	0.665519	0.764335	0.704513
398	0.753247	0.643678	0.9375	0.591549	0.882353	0.766234	0.712	0.656311	0.762427	0.698205
399	0.72973	0.659091	0.888889	0.601852	0.852941	0.784314	0.712	0.65376	0.752803	0.700279
400	0.789474	0.658824	0.952381	0.601852	0.898551	0.769231	0.725333	0.671527	0.778385	0.711196
401	0.740741	0.674286	0.952381	0.598131	0.898551	0.77027	0.722667	0.669525	0.772393	0.70946
402	0.689655	0.626506	0.920635	0.616114	0.885714	0.771242	0.709333	0.656614	0.751644	0.698193
403	0.736842	0.689655	0.952381	0.607477	0.873239	0.776316	0.728	0.675886	0.772652	0.714854
404	0.716049	0.642424	0.923077	0.613953	0.873239	0.75817	0.712	0.656604	0.754486	0.699817
405	0.725	0.638554	0.9375	0.591549	0.898551	0.721519	0.701333	0.644202	0.752112	0.688308
406	0.7	0.666667	0.875	0.603774	0.861111	0.764331	0.709333	0.655286	0.745147	0.696286
407	0.714286	0.647059	0.952381	0.609524	0.898551	0.727273	0.709333	0.656329	0.758179	0.698058
408	0.714286	0.658824	0.920635	0.597156	0.873239	0.728477	0.704	0.648958	0.748769	0.69166
409	0.707317	0.654971	0.888889	0.579439	0.861111	0.72973	0.693333	0.633092	0.736909	0.680476
410	0.689655	0.638037	0.952381	0.574163	0.861111	0.74359	0.696	0.64179	0.743156	0.680997
411	0.725	0.700565	0.935484	0.600939	0.873239	0.734694	0.717333	0.66328	0.761654	0.705198
412	0.74359	0.670659	0.9375	0.574074	0.873239	0.753247	0.709333	0.651905	0.758718	0.693837
413	0.773333	0.685714	0.9375	0.587678	0.885714	0.709677	0.712	0.657531	0.76327	0.697801
414	0.710526	0.662921	0.920635	0.593301	0.873239	0.771242	0.712	0.658814	0.755311	0.698363
415	0.650602	0.601227	0.903226	0.576744	0.84507	0.74359	0.677333	0.613298	0.720077	0.665606
416	0.727273	0.716763	0.920635	0.593607	0.882353	0.746667	0.72	0.662447	0.76455	0.707872
417	0.690476	0.658683	0.892308	0.586538	0.885714	0.75641	0.704	0.65153	0.745022	0.689527
418	0.716049	0.701754	0.95082	0.592593	0.84507	0.693333	0.704	0.64495	0.749937	0.693308
419	0.666667	0.630952	0.935484	0.598039	0.857143	0.716981	0.690667	0.637937	0.734211	0.679987
420	0.691358	0.682353	0.923077	0.6	0.885714	0.753247	0.714667	0.662772	0.755958	0.701534
421	0.682927	0.674419	0.95082	0.595349	0.873239	0.751678	0.709333	0.652416	0.754739	0.698358
422	0.74359	0.697143	0.923077	0.6	0.873239	0.741722	0.72	0.668707	0.763128	0.705847
423	0.736842	0.701754	0.923077	0.6	0.873239	0.751592	0.722667	0.672363	0.764418	0.708041
424	0.675	0.650602	0.9375	0.580952	0.882353	0.753086	0.701333	0.646457	0.746582	0.687256
425	0.717949	0.694118	0.923077	0.59434	0.898551	0.74359	0.717333	0.66439	0.761937	0.703496
426	0.689655	0.658537	0.918033	0.587678	0.84507	0.769231	0.704	0.650227	0.744701	0.690801
427	0.731707	0.678363	0.952381	0.592233	0.84507	0.764331	0.717333	0.669123	0.760681	0.701997
428	0.707317	0.666667	0.95082	0.58216	0.873239	0.776316	0.712	0.657256	0.75942	0.698153
429	0.635294	0.634146	0.90625	0.586538	0.849315	0.730769	0.685333	0.628669	0.723719	0.673407
430	0.714286	0.662722	0.95082	0.583732	0.885714	0.751592	0.709333	0.657242	0.758144	0.695112
431	0.72973	0.627907	0.892308	0.578199	0.869565	0.754717	0.696	0.637545	0.742071	0.681341
432	0.681818	0.666667	0.888889	0.571429	0.861111	0.75	0.696	0.640893	0.736652	0.681604
433	0.658228	0.651163	0.923077	0.56872	0.885714	0.745098	0.693333	0.634601	0.738667	0.679284
434	0.708861	0.682353	0.909091	0.582524	0.885714	0.742138	0.709333	0.658857	0.75178	0.693475
435	0.674157	0.63354	0.885246	0.578199	0.849315	0.735484	0.685333	0.627561	0.72599	0.672488
436	0.698795	0.670659	0.952381	0.59434	0.885714	0.735484	0.709333	0.655212	0.756229	0.696753
437	0.682927	0.686391	0.892308	0.592233	0.849315	0.774194	0.712	0.662713	0.746228	0.69711
438	0.753247	0.678788	0.935484	0.586047	0.84507	0.7375	0.709333	0.652895	0.756023	0.695478
439	0.650602	0.647059	0.90625	0.606635	0.873239	0.741722	0.698667	0.642104	0.737585	0.688668
440	0.716049	0.654971	0.90625	0.58216	0.857143	0.728477	0.696	0.636895	0.740842	0.683009
441	0.674157	0.641509	0.90625	0.601852	0.885714	0.736842	0.698667	0.64116	0.741054	0.687778
442	0.658824	0.67052	0.933333	0.6	0.861111	0.733333	0.701333	0.646132	0.742854	0.691657
443	0.698795	0.662722	0.952381	0.59434	0.885714	0.745098	0.709333	0.65493	0.756508	0.69673
444	0.753247	0.678571	0.920635	0.586047	0.869565	0.721519	0.706667	0.648946	0.754931	0.693456
445	0.74359	0.630303	0.952381	0.583333	0.857143	0.734177	0.698667	0.638694	0.750155	0.685007
446	0.7	0.662651	0.9375	0.597156	0.869565	0.7375	0.706667	0.652438	0.750729	0.693978
447	0.74359	0.689655	0.920635	0.592233	0.873239	0.746835	0.717333	0.668395	0.761031	0.702097
448	0.740741	0.670659	0.967742	0.591549	0.873239	0.717949	0.709333	0.654306	0.760313	0.6962
449	0.697674	0.712644	0.9375	0.586538	0.84507	0.748299	0.714667	0.664544	0.754621	0.700587
450	0.698795	0.711864	0.967742	0.607843	0.885714	0.766234	0.730667	0.686961	0.773032	0.717227
451	0.698795	0.690476	0.90625	0.590476	0.873239	0.779221	0.717333	0.666662	0.75641	0.702598
452	0.710526	0.674556	0.909091	0.606635	0.857143	0.746835	0.712	0.658396	0.750798	0.699198
453	0.707317	0.690058	0.9375	0.606635	0.885714	0.789474	0.728	0.678897	0.76945	0.714428
454	0.707317	0.638554	0.9375	0.59434	0.873239	0.722581	0.698667	0.641805	0.745588	0.686007
455	0.722892	0.704545	0.967742	0.591549	0.885714	0.739726	0.72	0.667093	0.768695	0.706956
456	0.753247	0.712644	0.9375	0.597156	0.873239	0.771242	0.730667	0.681474	0.774171	0.715278
457	0.674699	0.643275	0.888889	0.575472	0.885714	0.741722	0.690667	0.631083	0.734962	0.678035
458	0.652174	0.63354	0.935484	0.597156	0.873239	0.718954	0.690667	0.634711	0.735091	0.680742
459	0.740741	0.682353	0.952381	0.607477	0.857143	0.736842	0.717333	0.663279	0.762823	0.705311
460	0.75	0.674556	0.95082	0.599034	0.861111	0.770186	0.722667	0.675341	0.767618	0.707355
461	0.740741	0.646341	0.967742	0.584906	0.898551	0.753086	0.712	0.658967	0.765228	0.696797
462	0.725	0.670588	0.935484	0.590476	0.873239	0.726115	0.706667	0.652571	0.753484	0.69339
463	0.716049	0.694118	0.952381	0.615385	0.861111	0.769231	0.728	0.681168	0.768046	0.714794
464	0.722892	0.686391	0.923077	0.610329	0.869565	0.741722	0.717333	0.664354	0.758996	0.705338
465	0.731707	0.65	0.90625	0.597156	0.885714	0.748466	0.709333	0.657215	0.753216	0.694547
466	0.682353	0.647059	0.935484	0.589372	0.861111	0.727273	0.696	0.641903	0.740442	0.683694
467	0.7	0.674419	0.952381	0.586538	0.861111	0.748387	0.709333	0.657187	0.753806	0.695048
468	0.691358	0.670659	0.888889	0.58216	0.885714	0.769231	0.706667	0.6509	0.748002	0.692568
469	0.666667	0.666667	0.95082	0.596154	0.873239	0.711409	0.698667	0.644371	0.744159	0.68859
470	0.666667	0.611765	0.885246	0.552995	0.861111	0.69863	0.664	0.594367	0.712736	0.652466
471	0.691358	0.686047	0.952381	0.615385	0.898551	0.751592	0.722667	0.674104	0.765886	0.711066
472	0.707317	0.650602	0.952381	0.603774	0.885714	0.738854	0.709333	0.655264	0.75644	0.697142
473	0.690476	0.67052	0.9375	0.599034	0.885714	0.75	0.712	0.661592	0.755541	0.699137
474	0.708861	0.666667	0.952381	0.583732	0.885714	0.734177	0.706667	0.653058	0.755255	0.69259
475	0.7	0.670588	0.892308	0.600939	0.885714	0.763158	0.712	0.657154	0.752118	0.69931
476	0.658824	0.620253	0.952381	0.578199	0.873239	0.740741	0.690667	0.634344	0.737273	0.676665
477	0.701299	0.696629	0.95082	0.583732	0.869565	0.74359	0.712	0.658844	0.757606	0.698654
478	0.690476	0.709302	0.920635	0.591133	0.873239	0.789809	0.725333	0.681644	0.762432	0.709253
479	0.717949	0.67052	0.909091	0.606635	0.873239	0.728477	0.709333	0.654719	0.750985	0.697019
480	0.666667	0.646707	0.935484	0.58216	0.898551	0.774194	0.704	0.647841	0.750627	0.691081
481	0.712329	0.651685	0.920635	0.587678	0.873239	0.753247	0.704	0.646983	0.749802	0.690859
482	0.689655	0.666667	0.903226	0.579439	0.873239	0.741722	0.698667	0.641219	0.742325	0.68585
483	0.691358	0.694118	0.920635	0.587678	0.873239	0.753247	0.712	0.658687	0.753379	0.698346
484	0.697674	0.690476	0.920635	0.599034	0.885714	0.769231	0.72	0.672597	0.760461	0.706058
485	0.734177	0.674556	0.888889	0.59434	0.885714	0.764331	0.714667	0.661261	0.757001	0.700423
486	0.666667	0.643275	0.90625	0.578199	0.885714	0.784314	0.701333	0.645043	0.74407	0.687274
487	0.658537	0.65896	0.9375	0.561905	0.857143	0.741722	0.690667	0.632174	0.735961	0.676701
488	0.708861	0.690058	0.9375	0.590476	0.857143	0.74359	0.712	0.65906	0.754605	0.698211
489	0.651685	0.607595	0.923077	0.586047	0.885714	0.75817	0.690667	0.631965	0.735381	0.677981
490	0.652174	0.690476	0.95082	0.596154	0.885714	0.728477	0.706667	0.655951	0.750636	0.696608
491	0.708861	0.670588	0.90625	0.602871	0.873239	0.726115	0.706667	0.653213	0.747987	0.694289
492	0.74359	0.724138	0.90625	0.604878	0.885714	0.792453	0.738667	0.696197	0.77617	0.722074
493	0.727273	0.662651	0.909091	0.595349	0.885714	0.730769	0.706667	0.649297	0.751808	0.693377
494	0.734177	0.682353	0.909091	0.597156	0.885714	0.727273	0.712	0.658489	0.755961	0.69823
495	0.731707	0.670732	0.920635	0.6	0.873239	0.75	0.714667	0.66388	0.757719	0.700453
496	0.769231	0.651163	0.892308	0.576577	0.857143	0.699301	0.690667	0.623908	0.740954	0.678151
497	0.756757	0.693642	0.909091	0.591549	0.869565	0.735484	0.714667	0.659627	0.759348	0.700536
498	0.74359	0.634731	0.895522	0.577982	0.885714	0.706667	0.690667	0.627023	0.740701	0.676979
499	0.74359	0.721893	0.892308	0.600939	0.885714	0.76129	0.728	0.677328	0.767622	0.71355
500	0.725	0.682353	0.878788	0.593301	0.873239	0.727273	0.706667	0.653333	0.746659	0.692632
501	0.691358	0.697143	0.909091	0.601942	0.885714	0.75	0.717333	0.668553	0.755875	0.703747
502	0.75	0.670659	0.878788	0.607477	0.869565	0.766234	0.717333	0.663587	0.75712	0.703838
503	0.717949	0.654762	0.892308	0.587156	0.869565	0.736842	0.698667	0.636852	0.743097	0.686325
504	0.716049	0.686747	0.878788	0.616114	0.885714	0.730769	0.714667	0.662643	0.752364	0.702846
505	0.759494	0.708571	0.923077	0.590476	0.869565	0.736842	0.72	0.668729	0.764671	0.704946
506	0.691358	0.72093	0.909091	0.61165	0.885714	0.787097	0.733333	0.689109	0.76764	0.718961
507	0.716049	0.694118	0.923077	0.584906	0.852941	0.74026	0.709333	0.654532	0.751892	0.695541
508	0.725	0.694611	0.875	0.607477	0.869565	0.705128	0.706667	0.650066	0.74613	0.695954
509	0.714286	0.744186	0.920635	0.605769	0.885714	0.745098	0.730667	0.684566	0.769281	0.717202
510	0.756757	0.678161	0.878788	0.590476	0.885714	0.74359	0.712	0.65833	0.755581	0.697138
511	0.740741	0.678788	0.892308	0.597156	0.885714	0.772152	0.72	0.669559	0.761143	0.704541
512	0.708861	0.662857	0.90625	0.604651	0.898551	0.743243	0.709333	0.651741	0.754069	0.698376
513	0.691358	0.693642	0.923077	0.599034	0.898551	0.735484	0.714667	0.664591	0.756857	0.701554
514	0.75	0.666667	0.903226	0.590909	0.898551	0.741722	0.709333	0.649182	0.758512	0.69696
515	0.734177	0.651429	0.923077	0.591549	0.898551	0.724832	0.704	0.64638	0.753936	0.691252
516	0.777778	0.736842	0.888889	0.613208	0.885714	0.765432	0.738667	0.691103	0.777977	0.724451
517	0.692308	0.635294	0.861538	0.597156	0.873239	0.722581	0.690667	0.631416	0.730353	0.679054
518	0.716049	0.682081	0.878788	0.584906	0.869565	0.738255	0.704	0.647546	0.744941	0.690419
519	0.7	0.65896	0.861538	0.606635	0.885714	0.701987	0.696	0.637992	0.735806	0.685651
520	0.75	0.682353	0.84375	0.602871	0.885714	0.726115	0.709333	0.656656	0.748467	0.696152
521	0.7	0.710843	0.909091	0.623256	0.885714	0.745098	0.725333	0.673179	0.762334	0.714322
522	0.691358	0.642424	0.878788	0.613208	0.873239	0.76129	0.706667	0.652	0.743385	0.694575
523	0.763158	0.704545	0.903226	0.607477	0.882353	0.779221	0.730667	0.679002	0.77333	0.717508
524	0.753247	0.71345	0.895522	0.635071	0.898551	0.8	0.746667	0.702055	0.78264	0.7331
525	0.717949	0.658683	0.895522	0.613208	0.869565	0.751592	0.712	0.658113	0.751086	0.699543
526	0.708861	0.654321	0.875	0.599078	0.873239	0.751592	0.704	0.645398	0.743682	0.691374
527	0.773333	0.682635	0.861538	0.616114	0.873239	0.732919	0.717333	0.665466	0.75663	0.704507
528	0.722892	0.687117	0.923077	0.607477	0.885714	0.774194	0.725333	0.674675	0.766745	0.711503
529	0.736842	0.697674	0.9375	0.606635	0.885714	0.751592	0.725333	0.67486	0.769326	0.711768
530	0.753247	0.666667	0.878788	0.613208	0.885714	0.77707	0.722667	0.671381	0.762449	0.708571
531	0.716049	0.662577	0.888889	0.604651	0.869565	0.767296	0.712	0.656907	0.751504	0.699339
532	0.763158	0.654545	0.875	0.613208	0.885714	0.760736	0.717333	0.665178	0.758727	0.703568
533	0.75	0.697674	0.923077	0.615385	0.885714	0.774194	0.733333	0.687509	0.774341	0.718841
534	0.717949	0.686391	0.909091	0.606635	0.885714	0.769231	0.722667	0.672033	0.762502	0.708651
535	0.769231	0.712644	0.909091	0.618357	0.898551	0.769231	0.738667	0.69461	0.779517	0.723768
536	0.736842	0.678363	0.920635	0.616822	0.898551	0.738854	0.72	0.66605	0.765011	0.708789
537	0.714286	0.670659	0.909091	0.606635	0.885714	0.697368	0.704	0.649377	0.747292	0.692312
538	0.727273	0.678363	0.920635	0.599078	0.869565	0.745098	0.712	0.653883	0.756669	0.700244
539	0.710526	0.678571	0.892308	0.593607	0.885714	0.736842	0.706667	0.646152	0.749595	0.694566
540	0.7	0.662577	0.920635	0.610329	0.885714	0.757764	0.714667	0.661681	0.75617	0.702326
541	0.746667	0.698225	0.923077	0.607477	0.898551	0.772152	0.730667	0.67979	0.774358	0.716506
542	0.740741	0.685714	0.90625	0.61165	0.885714	0.753247	0.722667	0.675267	0.763886	0.70912
543	0.833333	0.702381	0.923077	0.607477	0.885714	0.770186	0.738667	0.690019	0.787028	0.72293
544	0.779221	0.622754	0.909091	0.601852	0.869565	0.709677	0.698667	0.638287	0.748693	0.686244
545	0.75	0.682081	0.892308	0.616114	0.898551	0.736842	0.72	0.668315	0.762649	0.707765
546	0.779221	0.662577	0.923077	0.601852	0.885714	0.742138	0.717333	0.662624	0.765763	0.703012
547	0.714286	0.654762	0.892308	0.607477	0.898551	0.746667	0.709333	0.653821	0.752342	0.697581
548	0.708861	0.678571	0.892308	0.608295	0.898551	0.723684	0.709333	0.651132	0.751712	0.698544
549	0.717949	0.670455	0.920635	0.602871	0.885714	0.753247	0.714667	0.662508	0.758478	0.701944
550	0.789474	0.690909	0.90625	0.601852	0.885714	0.72956	0.72	0.665578	0.767293	0.706392
551	0.8	0.678363	0.90625	0.589862	0.882353	0.748387	0.717333	0.660467	0.767536	0.70318
552	0.759494	0.693642	0.888889	0.610329	0.885714	0.75	0.722667	0.670172	0.764678	0.70989
553	0.698795	0.666667	0.892308	0.604651	0.885714	0.75	0.709333	0.653442	0.749689	0.697407
554	0.727273	0.634146	0.895522	0.6	0.882353	0.753247	0.704	0.642788	0.748757	0.691512
555	0.746667	0.650888	0.888889	0.597285	0.885714	0.75	0.706667	0.644558	0.75324	0.694863
556	0.74359	0.638554	0.909091	0.603774	0.885714	0.746835	0.709333	0.654911	0.754593	0.695383
557	0.731707	0.646341	0.892308	0.611111	0.882353	0.735484	0.706667	0.649349	0.749884	0.695177
558	0.773333	0.686391	0.878788	0.59434	0.898551	0.767296	0.722667	0.671113	0.76645	0.706886
559	0.682927	0.666667	0.923077	0.595349	0.885714	0.746667	0.706667	0.649538	0.750067	0.694613
560	0.727273	0.681818	0.895522	0.61165	0.898551	0.76129	0.722667	0.674819	0.762684	0.70882
561	0.74359	0.666667	0.909091	0.614679	0.898551	0.779221	0.725333	0.671054	0.768633	0.7122
562	0.763158	0.666667	0.892308	0.608295	0.885714	0.753247	0.717333	0.661003	0.761565	0.704458
563	0.731707	0.670659	0.923077	0.616822	0.898551	0.732026	0.717333	0.663789	0.76214	0.705708
564	0.708861	0.666667	0.909091	0.603774	0.885714	0.745342	0.712	0.659131	0.753241	0.698414
565	0.698795	0.678571	0.90625	0.593607	0.885714	0.739726	0.706667	0.647042	0.750444	0.69525
566	0.725	0.717647	0.90625	0.623256	0.898551	0.776316	0.736	0.686078	0.774503	0.72412
567	0.722892	0.678161	0.909091	0.606635	0.898551	0.734694	0.714667	0.661943	0.758337	0.702252
568	0.708861	0.654762	0.888889	0.619718	0.885714	0.751592	0.712	0.65731	0.751589	0.701152
569	0.717949	0.651163	0.878788	0.613208	0.885714	0.75	0.709333	0.654067	0.74947	0.697634
570	0.701299	0.678571	0.878788	0.586047	0.873239	0.745098	0.704	0.645662	0.74384	0.690406
571	0.75	0.705882	0.923077	0.598131	0.869565	0.723684	0.717333	0.663166	0.761723	0.704086
572	0.789474	0.682081	0.923077	0.595349	0.885714	0.754967	0.722667	0.668534	0.771777	0.707928
573	0.759494	0.650602	0.895522	0.606635	0.885714	0.77707	0.72	0.669219	0.762506	0.704539
574	0.705882	0.604938	0.878788	0.608295	0.873239	0.765101	0.698667	0.639486	0.739374	0.686516
575	0.658824	0.646707	0.918033	0.592593	0.873239	0.746667	0.696	0.635879	0.739344	0.685932
576	0.740741	0.679012	0.892308	0.599078	0.869565	0.769231	0.717333	0.66241	0.758323	0.703443
577	0.708861	0.608696	0.892308	0.587156	0.898551	0.759494	0.696	0.634735	0.742511	0.68203
578	0.725	0.682081	0.903226	0.590476	0.885714	0.76129	0.714667	0.662284	0.757965	0.700514
579	0.783784	0.686747	0.892308	0.619718	0.885714	0.740741	0.725333	0.674268	0.768169	0.712418
580	0.722892	0.697143	0.90625	0.618357	0.898551	0.75	0.725333	0.678106	0.765532	0.713101
581	0.783784	0.674699	0.909091	0.604651	0.898551	0.7625	0.725333	0.672766	0.772213	0.710544
582	0.674699	0.678788	0.875	0.604651	0.885714	0.75817	0.709333	0.653415	0.74617	0.69815
583	0.698795	0.654762	0.923077	0.583333	0.898551	0.738255	0.701333	0.642219	0.749462	0.688503
584	0.682927	0.639053	0.909091	0.594595	0.882353	0.713287	0.690667	0.624706	0.736884	0.681102
585	0.794521	0.72	0.909091	0.619718	0.911765	0.787097	0.746667	0.699923	0.790365	0.732114
586	0.694444	0.709302	0.909091	0.619048	0.885714	0.7875	0.733333	0.685581	0.767517	0.71947
587	0.734177	0.682635	0.90625	0.608295	0.885714	0.732026	0.714667	0.658029	0.758183	0.702969
588	0.734177	0.67052	0.923077	0.59434	0.898551	0.763158	0.717333	0.664122	0.76397	0.703141
589	0.763158	0.701754	0.909091	0.589862	0.911765	0.723684	0.717333	0.660587	0.766552	0.703596
590	0.746667	0.705202	0.923077	0.59633	0.898551	0.746667	0.722667	0.666386	0.769416	0.709456
591	0.682927	0.678363	0.909091	0.613208	0.898551	0.72	0.709333	0.654615	0.750356	0.698913
592	0.74359	0.701754	0.90625	0.600939	0.898551	0.787097	0.730667	0.68042	0.77303	0.715918
593	0.753247	0.706587	0.90625	0.600939	0.869565	0.775	0.728	0.677603	0.768598	0.71321
594	0.779221	0.643275	0.875	0.583333	0.873239	0.741722	0.701333	0.641172	0.749298	0.687127
595	0.666667	0.632911	0.920635	0.61165	0.885714	0.746988	0.704	0.655346	0.744094	0.691838
596	0.740741	0.678571	0.918033	0.595349	0.885714	0.735484	0.712	0.656089	0.758982	0.699438
597	0.759494	0.686391	0.923077	0.613208	0.898551	0.75641	0.728	0.678118	0.772855	0.7143
598	0.734177	0.646341	0.878788	0.592593	0.898551	0.717949	0.698667	0.638959	0.744733	0.68578
599	0.727273	0.642857	0.90625	0.626168	0.898551	0.734177	0.712	0.656417	0.755879	0.701794
600	0.74359	0.72	0.909091	0.613953	0.882353	0.743243	0.728	0.675295	0.768705	0.715784
601	0.7	0.666667	0.920635	0.595349	0.885714	0.766234	0.712	0.655982	0.755766	0.699228
602	0.734177	0.662577	0.923077	0.59633	0.869565	0.730769	0.706667	0.647851	0.752749	0.694056
603	0.682927	0.71345	0.888889	0.619718	0.885714	0.768212	0.725333	0.674106	0.759818	0.714679
604	0.72	0.666667	0.90625	0.611111	0.885714	0.713376	0.706667	0.648109	0.75052	0.696132
605	0.740741	0.670588	0.90625	0.613208	0.869565	0.792208	0.725333	0.67479	0.765427	0.711944
606	0.72973	0.674419	0.852941	0.610329	0.885714	0.784314	0.72	0.666579	0.756241	0.70652
607	0.682353	0.621951	0.892308	0.610329	0.898551	0.753247	0.701333	0.645111	0.743123	0.690139
608	0.763158	0.72093	0.909091	0.598131	0.882353	0.766234	0.730667	0.679431	0.773316	0.715816
609	0.763158	0.650307	0.9375	0.595349	0.885714	0.753086	0.714667	0.659957	0.764186	0.699782
610	0.734177	0.678571	0.909091	0.600939	0.869565	0.722581	0.709333	0.653931	0.752487	0.696634
611	0.698795	0.710059	0.892308	0.610329	0.873239	0.751678	0.72	0.667829	0.756068	0.708118
612	0.779221	0.67052	0.923077	0.591549	0.898551	0.718954	0.712	0.656463	0.763645	0.697945
613	0.746667	0.705882	0.909091	0.623256	0.885714	0.766234	0.733333	0.682315	0.772807	0.720704
614	0.789474	0.72	0.920635	0.616114	0.898551	0.74359	0.736	0.688029	0.781394	0.722568
615	0.716049	0.686391	0.923077	0.601852	0.885714	0.738255	0.714667	0.65873	0.758556	0.702419
616	0.734177	0.635838	0.923077	0.595349	0.898551	0.765101	0.709333	0.65194	0.758682	0.69636
617	0.666667	0.65896	0.861538	0.592593	0.885714	0.703448	0.688	0.624678	0.728153	0.678111
618	0.759494	0.708571	0.892308	0.622642	0.873239	0.756757	0.730667	0.680932	0.768835	0.718044
619	0.698795	0.670659	0.923077	0.59434	0.885714	0.745098	0.709333	0.65524	0.752947	0.6961
620	0.716049	0.674286	0.923077	0.586047	0.898551	0.731034	0.706667	0.648727	0.754841	0.69382
621	0.789474	0.686391	0.9375	0.6	0.911765	0.745098	0.725333	0.66891	0.778371	0.712128
622	0.739726	0.677778	0.892308	0.613208	0.869565	0.741722	0.714667	0.659635	0.755718	0.703415
623	0.682927	0.674699	0.903226	0.590909	0.869565	0.741722	0.701333	0.639576	0.743841	0.690933
624	0.725	0.705202	0.895522	0.606635	0.885714	0.751678	0.722667	0.671812	0.761625	0.709104
625	0.731707	0.6625	0.90625	0.614679	0.885714	0.769231	0.72	0.665589	0.76168	0.707303
626	0.773333	0.674556	0.909091	0.603774	0.885714	0.721519	0.714667	0.660977	0.761331	0.701083
627	0.727273	0.690058	0.875	0.611111	0.873239	0.781457	0.722667	0.668175	0.75969	0.710218
628	0.725	0.659091	0.875	0.585366	0.873239	0.74026	0.701333	0.648834	0.742993	0.686691
629	0.725	0.685714	0.861538	0.590476	0.895522	0.75817	0.712	0.658651	0.752737	0.698226
630	0.734177	0.674286	0.888889	0.580952	0.885714	0.75817	0.709333	0.655216	0.753698	0.694389
631	0.763158	0.621951	0.90625	0.574074	0.885714	0.7375	0.696	0.635362	0.748108	0.680642
632	0.697674	0.670588	0.918033	0.590476	0.885714	0.771242	0.712	0.66	0.755621	0.698782
633	0.698795	0.689655	0.90625	0.586538	0.885714	0.728477	0.706667	0.653887	0.749238	0.693082
634	0.666667	0.678571	0.861538	0.590476	0.873239	0.723684	0.696	0.639863	0.732363	0.684105
635	0.769231	0.647059	0.90625	0.591549	0.869565	0.769231	0.712	0.656909	0.758814	0.697185
636	0.763158	0.659218	0.90625	0.572816	0.869565	0.730769	0.701333	0.647375	0.750296	0.685712
637	0.717949	0.618182	0.909091	0.580952	0.885714	0.732919	0.693333	0.636347	0.740801	0.678145
638	0.697674	0.662651	0.870968	0.609524	0.885714	0.769231	0.712	0.660569	0.749294	0.699907
639	0.7	0.685393	0.892308	0.589372	0.898551	0.768212	0.714667	0.664022	0.755639	0.700232
640	0.74359	0.704545	0.895522	0.603774	0.898551	0.756757	0.725333	0.67398	0.767123	0.711359
641	0.716049	0.682081	0.875	0.608696	0.873239	0.701299	0.704	0.651137	0.742727	0.692607
642	0.740741	0.678571	0.895522	0.593301	0.898551	0.769231	0.72	0.670541	0.762653	0.70389
643	0.666667	0.662722	0.861538	0.59633	0.885714	0.748299	0.698667	0.637206	0.736878	0.688183
644	0.773333	0.678161	0.923077	0.593301	0.869565	0.772152	0.722667	0.672647	0.768265	0.706731
645	0.734177	0.625767	0.875	0.564815	0.885714	0.746835	0.690667	0.629017	0.738718	0.674908
646	0.74359	0.662722	0.888889	0.562212	0.873239	0.710526	0.690667	0.627306	0.740196	0.676381
647	0.707317	0.662722	0.923077	0.571429	0.885714	0.721088	0.696	0.634636	0.745225	0.682472
648	0.74359	0.627219	0.920635	0.59434	0.885714	0.708861	0.696	0.637536	0.746726	0.683728
649	0.707317	0.67052	0.90625	0.584906	0.885714	0.711409	0.698667	0.640905	0.744353	0.68603
650	0.734177	0.651163	0.875	0.59434	0.873239	0.75	0.704	0.647412	0.74632	0.690705
651	0.725	0.654762	0.9375	0.59434	0.885714	0.717949	0.704	0.647995	0.752544	0.691139
652	0.674419	0.658385	0.895522	0.57971	0.885714	0.754717	0.701333	0.650264	0.741411	0.685643
653	0.734177	0.690058	0.923077	0.609524	0.885714	0.722581	0.717333	0.665817	0.760855	0.704706
654	0.731707	0.729412	0.923077	0.605769	0.885714	0.76129	0.733333	0.687957	0.772828	0.71845
655	0.74359	0.647059	0.90625	0.590476	0.911765	0.7375	0.706667	0.65237	0.756107	0.692645
656	0.708861	0.674419	0.895522	0.583333	0.911765	0.756757	0.709333	0.651421	0.755109	0.695698
657	0.794521	0.65896	0.892308	0.606635	0.873239	0.751592	0.717333	0.664438	0.762876	0.703374
658	0.753247	0.613497	0.892308	0.587678	0.873239	0.736196	0.696	0.639334	0.742694	0.680616
659	0.810811	0.729282	0.923077	0.590476	0.885714	0.773333	0.738667	0.691575	0.785449	0.721282
660	0.7	0.662651	0.895522	0.606635	0.885714	0.75641	0.712	0.659192	0.751155	0.698746
661	0.698795	0.617284	0.90625	0.591549	0.885714	0.708861	0.688	0.628384	0.734742	0.675828
662	0.759494	0.650602	0.861538	0.606635	0.911765	0.770186	0.717333	0.665876	0.760037	0.702762
663	0.702703	0.666667	0.909091	0.578199	0.898551	0.767296	0.709333	0.654601	0.753751	0.693503
664	0.75	0.686047	0.923077	0.604651	0.898551	0.751678	0.722667	0.669029	0.769001	0.709507
665	0.72	0.704545	0.903226	0.588785	0.898551	0.766234	0.72	0.665404	0.763557	0.70628
666	0.773333	0.704545	0.878788	0.590476	0.873239	0.723684	0.714667	0.661614	0.757344	0.699628
667	0.725	0.682635	0.90625	0.608295	0.885714	0.723684	0.712	0.654767	0.755263	0.700767
668	0.7	0.635838	0.920635	0.591549	0.898551	0.763158	0.704	0.646603	0.751622	0.6917
669	0.7	0.630303	0.909091	0.579439	0.869565	0.769231	0.698667	0.640297	0.742938	0.68383
670	0.756757	0.666667	0.892308	0.604651	0.885714	0.746835	0.714667	0.658904	0.758822	0.701486
671	0.722892	0.662651	0.920635	0.600939	0.857143	0.748387	0.709333	0.654651	0.752108	0.696731
672	0.779221	0.704545	0.909091	0.58216	0.898551	0.751678	0.722667	0.669752	0.770874	0.706505
673	0.717949	0.686391	0.878788	0.588785	0.882353	0.735484	0.706667	0.649589	0.748291	0.693488
674	0.7	0.681818	0.892308	0.604878	0.898551	0.787097	0.722667	0.675812	0.760775	0.708449
675	0.773333	0.666667	0.878788	0.586047	0.873239	0.751678	0.709333	0.651566	0.754959	0.694755
676	0.731707	0.677966	0.923077	0.601942	0.898551	0.754967	0.72	0.671824	0.764702	0.705887
677	0.753247	0.666667	0.909091	0.588785	0.898551	0.75641	0.714667	0.659796	0.762125	0.699498
678	0.707317	0.654545	0.888889	0.59434	0.885714	0.734177	0.701333	0.645316	0.744164	0.688645
679	0.698795	0.62963	0.892308	0.598131	0.882353	0.734177	0.696	0.637751	0.739232	0.683962
680	0.769231	0.658824	0.90625	0.597156	0.885714	0.77707	0.72	0.668514	0.765708	0.704489
681	0.714286	0.694611	0.892308	0.587678	0.885714	0.784314	0.72	0.669558	0.759818	0.70452
682	0.736842	0.650888	0.90625	0.584906	0.885714	0.704403	0.696	0.637391	0.744834	0.682919
683	0.734177	0.662791	0.892308	0.587678	0.885714	0.771242	0.712	0.658224	0.755652	0.696937
684	0.731707	0.694611	0.920635	0.584906	0.873239	0.748387	0.714667	0.661873	0.758914	0.699813
685	0.716049	0.686047	0.923077	0.591549	0.885714	0.724832	0.709333	0.653704	0.754545	0.696218
686	0.769231	0.686047	0.892308	0.623256	0.895522	0.705882	0.717333	0.661978	0.762041	0.70707
687	0.763158	0.705882	0.895522	0.623256	0.895522	0.696774	0.72	0.665475	0.763353	0.709523
688	0.698795	0.658683	0.888889	0.614679	0.909091	0.745098	0.709333	0.650942	0.752539	0.700142
689	0.740741	0.686047	0.903226	0.59633	0.909091	0.741722	0.714667	0.65682	0.762859	0.703257
690	0.716049	0.674556	0.952381	0.632075	0.911765	0.726115	0.722667	0.671553	0.768824	0.713266
691	0.734177	0.662651	0.870968	0.615385	0.898551	0.732026	0.709333	0.648682	0.752293	0.699481
692	0.734177	0.646341	0.875	0.607477	0.911765	0.757764	0.712	0.657285	0.755421	0.699014
693	0.789474	0.697674	0.903226	0.623853	0.909091	0.75641	0.733333	0.680033	0.779955	0.722308
694	0.734177	0.662651	0.90625	0.60274	0.925373	0.722581	0.709333	0.649991	0.758962	0.698239
695	0.779221	0.666667	0.920635	0.607143	0.878788	0.75	0.717333	0.656332	0.767076	0.706444
696	0.759494	0.625767	0.9375	0.59633	0.898551	0.713376	0.701333	0.641093	0.75517	0.688619
697	0.777778	0.694118	0.892308	0.613953	0.898551	0.716981	0.72	0.66527	0.765615	0.708303
698	0.756757	0.666667	0.90625	0.597285	0.895522	0.705128	0.704	0.641162	0.754602	0.693381
699	0.75	0.705882	0.920635	0.609091	0.882353	0.751678	0.725333	0.669202	0.76994	0.713879
700	0.727273	0.662651	0.952381	0.6	0.911765	0.692308	0.704	0.642383	0.757729	0.693924
701	0.773333	0.670455	0.920635	0.62037	0.898551	0.715232	0.717333	0.660648	0.766429	0.707139
702	0.734177	0.702381	0.90625	0.60274	0.885714	0.733333	0.717333	0.659944	0.760766	0.705435
703	0.746667	0.71345	0.920635	0.60274	0.925373	0.76129	0.730667	0.676003	0.778359	0.718175
704	0.705882	0.646707	0.90625	0.608295	0.898551	0.716216	0.701333	0.64195	0.746983	0.691224
705	0.698795	0.694118	0.9375	0.613208	0.898551	0.75	0.722667	0.671651	0.765362	0.711138
706	0.725	0.685714	0.888889	0.610329	0.911765	0.728477	0.714667	0.659893	0.758362	0.703783
707	0.725	0.628931	0.935484	0.581818	0.898551	0.725	0.696	0.633862	0.749131	0.683126
708	0.756757	0.674556	0.923077	0.603774	0.911765	0.740741	0.72	0.667744	0.768445	0.706412
709	0.769231	0.666667	0.90625	0.62037	0.925373	0.726115	0.72	0.66519	0.769001	0.708974
710	0.769231	0.686391	0.90625	0.605505	0.895522	0.766234	0.725333	0.670412	0.771522	0.712397
711	0.717949	0.627219	0.90625	0.592593	0.882353	0.709677	0.690667	0.62788	0.73934	0.679753
712	0.736842	0.694118	0.952381	0.59434	0.882353	0.770186	0.725333	0.674466	0.771703	0.710693
713	0.779221	0.686747	0.909091	0.618182	0.911765	0.75817	0.730667	0.6762	0.777196	0.718055
714	0.708861	0.695122	0.90625	0.608295	0.911765	0.746835	0.72	0.66524	0.762855	0.708401
715	0.725	0.682635	0.9375	0.586047	0.882353	0.730769	0.709333	0.652716	0.757384	0.696108
716	0.691358	0.682353	0.920635	0.62037	0.909091	0.714286	0.712	0.655038	0.756349	0.703855
717	0.769231	0.634146	0.920635	0.592593	0.898551	0.7125	0.701333	0.642253	0.754609	0.688339
718	0.698795	0.716763	0.920635	0.607477	0.885714	0.77551	0.728	0.676771	0.767482	0.716016
719	0.753247	0.678363	0.923077	0.610329	0.898551	0.683871	0.709333	0.653322	0.757906	0.698247
720	0.759494	0.698225	0.9375	0.604651	0.898551	0.714286	0.72	0.665849	0.768784	0.70747
721	0.763158	0.686047	0.878788	0.619718	0.898551	0.74026	0.722667	0.670021	0.76442	0.710511
722	0.725	0.682353	0.920635	0.613208	0.898551	0.692308	0.709333	0.654432	0.755342	0.699191
723	0.763158	0.658824	0.952381	0.590909	0.911765	0.718954	0.709333	0.648484	0.765998	0.697336
724	0.734177	0.642857	0.9375	0.601852	0.882353	0.735484	0.706667	0.648389	0.755704	0.694854
725	0.708861	0.678161	0.918033	0.595349	0.898551	0.763158	0.714667	0.658496	0.760352	0.702731
726	0.759494	0.662651	0.903226	0.593607	0.895522	0.738854	0.709333	0.649993	0.758892	0.697083
727	0.701299	0.670455	0.892308	0.610329	0.898551	0.72	0.706667	0.649439	0.748823	0.69628
728	0.705882	0.666667	0.888889	0.604651	0.885714	0.724832	0.704	0.646542	0.746106	0.69327
729	0.759494	0.678788	0.909091	0.625592	0.911765	0.732919	0.725333	0.67618	0.769608	0.713021
730	0.779221	0.682353	0.920635	0.617512	0.878788	0.726115	0.72	0.664127	0.767437	0.709417
731	0.779221	0.712644	0.90625	0.611111	0.909091	0.745098	0.730667	0.677862	0.777236	0.718317
732	0.763158	0.733728	0.920635	0.613953	0.911765	0.754717	0.738667	0.689316	0.782993	0.725689
733	0.708861	0.709302	0.835821	0.626168	0.911765	0.773333	0.728	0.676371	0.760875	0.717023
734	0.783784	0.762431	0.920635	0.622642	0.898551	0.741722	0.746667	0.700256	0.788294	0.733334
735	0.683544	0.694118	0.923077	0.62037	0.911765	0.723684	0.717333	0.66165	0.759426	0.707842
736	0.675	0.678788	0.90625	0.62037	0.911765	0.77707	0.722667	0.669223	0.761541	0.711897
737	0.736842	0.635294	0.90625	0.606335	0.909091	0.69281	0.696	0.630878	0.74777	0.687271
738	0.727273	0.686391	0.888889	0.605505	0.911765	0.774194	0.722667	0.666957	0.765669	0.710395
739	0.7	0.634731	0.888889	0.589862	0.898551	0.701299	0.688	0.624328	0.735555	0.677418
740	0.740741	0.694611	0.920635	0.60274	0.911765	0.723684	0.717333	0.660201	0.765696	0.705888
741	0.753247	0.694611	0.9375	0.604651	0.882353	0.72956	0.72	0.666003	0.766987	0.707539
742	0.708861	0.670659	0.9375	0.605505	0.911765	0.727273	0.712	0.653913	0.76026	0.701155
743	0.810811	0.658683	0.909091	0.585586	0.895522	0.714286	0.706667	0.644066	0.76233	0.693546
744	0.75	0.594937	0.923077	0.611872	0.911765	0.7375	0.704	0.644883	0.754858	0.691062
745	0.773333	0.662722	0.923077	0.611872	0.911765	0.74026	0.72	0.662755	0.770505	0.708056
746	0.725	0.654971	0.923077	0.613208	0.911765	0.779221	0.722667	0.671177	0.767873	0.70986
747	0.75	0.674556	0.923077	0.629108	0.911765	0.76129	0.730667	0.680852	0.774966	0.718744
748	0.783784	0.674419	0.9375	0.603774	0.911765	0.775	0.730667	0.680813	0.78104	0.715728
749	0.682927	0.686747	0.9375	0.6	0.898551	0.754717	0.717333	0.666854	0.760074	0.704282
750	0.75	0.693642	0.903226	0.616114	0.885714	0.753247	0.725333	0.675071	0.76699	0.712962
751	0.734177	0.655172	0.923077	0.592593	0.898551	0.707483	0.701333	0.64108	0.751842	0.689389
752	0.75	0.695122	0.903226	0.618182	0.878788	0.746835	0.722667	0.666658	0.765359	0.712336
753	0.666667	0.646341	0.9375	0.623256	0.911765	0.734177	0.709333	0.653325	0.753284	0.700227
754	0.75	0.706587	0.9375	0.607477	0.898551	0.731707	0.725333	0.673371	0.77197	0.712615
755	0.75	0.646707	0.9375	0.6	0.911765	0.754967	0.714667	0.656071	0.766823	0.702135
756	0.74359	0.654762	0.920635	0.605505	0.882353	0.76129	0.714667	0.657043	0.761356	0.702706
757	0.753247	0.666667	0.885246	0.584475	0.898551	0.705882	0.698667	0.635604	0.749011	0.687123
758	0.674419	0.674847	0.920635	0.601852	0.898551	0.75817	0.712	0.656772	0.754745	0.700966
759	0.666667	0.682353	0.895522	0.632075	0.911765	0.709677	0.712	0.657652	0.749677	0.703557
760	0.717949	0.662791	0.920635	0.607477	0.911765	0.709677	0.706667	0.649151	0.755049	0.696457
761	0.682927	0.670588	0.903226	0.607477	0.852941	0.714286	0.698667	0.639685	0.738574	0.689895
762	0.7	0.642424	0.909091	0.605505	0.911765	0.732026	0.704	0.644246	0.750135	0.692911
763	0.717949	0.626506	0.935484	0.585586	0.911765	0.701299	0.690667	0.624227	0.746431	0.680335
764	0.740741	0.681818	0.888889	0.610329	0.895522	0.693333	0.706667	0.649766	0.751772	0.696673
765	0.731707	0.678571	0.920635	0.617512	0.925373	0.718954	0.717333	0.661505	0.765459	0.70739
766	0.734177	0.698225	0.90625	0.60274	0.911765	0.754967	0.722667	0.666488	0.768021	0.710498
767	0.72973	0.674556	0.9375	0.605505	0.925373	0.759494	0.722667	0.666766	0.772026	0.710462
768	0.759494	0.666667	0.920635	0.611872	0.898551	0.735484	0.717333	0.660312	0.76545	0.705673
769	0.708861	0.622754	0.875	0.593607	0.898551	0.697368	0.685333	0.619522	0.73269	0.675105
770	0.716049	0.6125	0.923077	0.608295	0.895522	0.7125	0.696	0.635816	0.744657	0.68509
771	0.75	0.670732	0.918033	0.605505	0.911765	0.716981	0.712	0.654538	0.762169	0.701093
772	0.740741	0.674699	0.935484	0.607477	0.911765	0.742138	0.72	0.667234	0.768717	0.707753
773	0.717949	0.686047	0.9375	0.615385	0.909091	0.644295	0.701333	0.637653	0.751711	0.69399
774	0.72973	0.666667	0.909091	0.597285	0.898551	0.709677	0.704	0.641708	0.751833	0.692497
775	0.722892	0.650307	0.923077	0.600939	0.898551	0.726115	0.706667	0.651782	0.753647	0.693763
776	0.722892	0.701149	0.9375	0.619048	0.925373	0.763158	0.733333	0.686103	0.778187	0.721252
777	0.739726	0.694118	0.90625	0.593607	0.882353	0.782051	0.722667	0.66587	0.766351	0.709054
778	0.736842	0.6125	0.90625	0.611872	0.909091	0.727273	0.701333	0.6409	0.750638	0.690436
779	0.707317	0.634146	0.935484	0.594595	0.911765	0.697368	0.693333	0.628392	0.746779	0.683734
780	0.779221	0.64557	0.9375	0.591928	0.898551	0.72956	0.709333	0.648666	0.763722	0.695715
781	0.763158	0.674419	0.90625	0.595349	0.911765	0.76129	0.72	0.66519	0.768705	0.706087
782	0.716049	0.674419	0.9375	0.611111	0.925373	0.773333	0.725333	0.671746	0.772964	0.713822
783	0.777778	0.697143	0.9375	0.612613	0.895522	0.72	0.722667	0.663255	0.773426	0.712363
784	0.779221	0.718563	0.9375	0.608295	0.925373	0.759494	0.738667	0.688246	0.788074	0.724946
785	0.75	0.674419	0.920635	0.616822	0.925373	0.727273	0.72	0.666231	0.769087	0.709169
786	0.74359	0.697674	0.888889	0.62963	0.898551	0.736842	0.725333	0.671445	0.765863	0.715285
787	0.707317	0.642857	0.918033	0.599078	0.882353	0.714286	0.696	0.634491	0.743987	0.686404
788	0.727273	0.582278	0.90625	0.600897	0.895522	0.745342	0.693333	0.62839	0.742927	0.681192
789	0.769231	0.662722	0.923077	0.603774	0.925373	0.767296	0.725333	0.674688	0.775245	0.710653
790	0.753247	0.686747	0.923077	0.607477	0.898551	0.779874	0.730667	0.680396	0.774829	0.715913
791	0.731707	0.662651	0.920635	0.617512	0.911765	0.74026	0.717333	0.661811	0.764088	0.706576
792	0.734177	0.666667	0.90625	0.608295	0.911765	0.738854	0.714667	0.658304	0.761001	0.702875
793	0.698795	0.666667	0.9375	0.635514	0.911765	0.767296	0.728	0.678246	0.769589	0.717495
794	0.759494	0.710059	0.935484	0.613953	0.898551	0.75641	0.733333	0.682752	0.778992	0.720677
795	0.74359	0.710059	0.920635	0.608295	0.898551	0.714286	0.72	0.664366	0.765903	0.708736
796	0.74359	0.701754	0.920635	0.611872	0.911765	0.715232	0.72	0.662751	0.767475	0.709508
797	0.736842	0.682353	0.892308	0.613208	0.895522	0.775	0.725333	0.674426	0.765872	0.712175
798	0.714286	0.658683	0.920635	0.613953	0.909091	0.722581	0.709333	0.653132	0.756538	0.699692
799	0.716049	0.674556	0.861538	0.607477	0.898551	0.723684	0.706667	0.649914	0.746976	0.695491
800	0.794521	0.690058	0.952381	0.610329	0.898551	0.732919	0.728	0.676827	0.779793	0.715052
801	0.717949	0.658824	0.923077	0.62037	0.898551	0.75	0.717333	0.661577	0.761462	0.70651
802	0.731707	0.621118	0.90625	0.611111	0.911765	0.704403	0.698667	0.639788	0.747726	0.687805
803	0.769231	0.714286	0.923077	0.62037	0.925373	0.730769	0.733333	0.68208	0.780518	0.721425
804	0.773333	0.686747	0.9375	0.606335	0.911765	0.730769	0.722667	0.665229	0.774408	0.710706
805	0.779221	0.63354	0.923077	0.594595	0.909091	0.704403	0.701333	0.638562	0.757321	0.68938
806	0.717949	0.666667	0.920635	0.623853	0.895522	0.75817	0.72	0.66339	0.763799	0.710469
807	0.753247	0.662722	0.903226	0.6	0.895522	0.76129	0.714667	0.655442	0.762668	0.702883
808	0.727273	0.646707	0.920635	0.626168	0.882353	0.732919	0.712	0.656622	0.756009	0.702216
809	0.708861	0.732558	0.9375	0.616114	0.911765	0.74359	0.733333	0.685197	0.775065	0.721273
810	0.769231	0.670659	0.935484	0.599078	0.898551	0.751592	0.72	0.664673	0.770766	0.706663
811	0.75	0.666667	0.90625	0.614679	0.909091	0.748466	0.72	0.665718	0.765859	0.707944
812	0.773333	0.666667	0.909091	0.59633	0.895522	0.703704	0.706667	0.647804	0.757441	0.694335
813	0.691358	0.711656	0.923077	0.6	0.911765	0.718954	0.714667	0.656805	0.759468	0.703981
814	0.658824	0.654088	0.892308	0.628571	0.911765	0.736196	0.709333	0.658464	0.746959	0.699955
815	0.74359	0.654545	0.888889	0.59633	0.895522	0.742138	0.706667	0.647398	0.753503	0.694486
816	0.727273	0.733728	0.923077	0.611111	0.911765	0.735484	0.730667	0.67848	0.77374	0.71859
817	0.625	0.690058	0.878788	0.605769	0.898551	0.705128	0.698667	0.643758	0.733882	0.689046
818	0.714286	0.658385	0.923077	0.607477	0.925373	0.754717	0.717333	0.665047	0.763886	0.704459
819	0.74359	0.706587	0.90625	0.62963	0.925373	0.759494	0.736	0.685636	0.778487	0.724803
820	0.759494	0.682353	0.909091	0.611111	0.898551	0.733333	0.72	0.6651	0.765655	0.707481
821	0.716049	0.695122	0.875	0.613953	0.911765	0.734177	0.717333	0.663453	0.757678	0.706316
822	0.716049	0.70303	0.918033	0.611111	0.898551	0.759494	0.725333	0.672751	0.767711	0.713791
823	0.690476	0.696203	0.923077	0.619718	0.911765	0.740741	0.722667	0.6732	0.763663	0.711611
824	0.746667	0.670807	0.923077	0.597285	0.898551	0.72956	0.712	0.652641	0.760991	0.699365
825	0.666667	0.654545	0.920635	0.613953	0.911765	0.720497	0.704	0.646173	0.74801	0.694844
826	0.707317	0.654545	0.9	0.611111	0.895522	0.7375	0.706667	0.649226	0.750999	0.697056
827	0.769231	0.694611	0.920635	0.595349	0.898551	0.746835	0.722667	0.669458	0.770869	0.708449
828	0.783784	0.705202	0.923077	0.601852	0.911765	0.727273	0.725333	0.671006	0.775492	0.712122
829	0.717949	0.654321	0.9375	0.617512	0.911765	0.745342	0.717333	0.662204	0.764065	0.705919
830	0.725	0.682927	0.892308	0.601852	0.911765	0.726115	0.712	0.655895	0.756661	0.699942
831	0.717949	0.646341	0.920635	0.594595	0.895522	0.717949	0.698667	0.634682	0.748832	0.68831
832	0.727273	0.735632	0.90625	0.607477	0.898551	0.776316	0.736	0.686053	0.77525	0.722422
833	0.763158	0.626506	0.90625	0.606335	0.911765	0.709677	0.701333	0.638255	0.753948	0.690668
834	0.698795	0.68323	0.9375	0.610329	0.898551	0.725	0.714667	0.662311	0.758901	0.703335
835	0.666667	0.679012	0.90625	0.608295	0.898551	0.738854	0.709333	0.652289	0.749605	0.699049
836	0.731707	0.641509	0.920635	0.590909	0.898551	0.726115	0.701333	0.640789	0.751571	0.688709
837	0.722892	0.666667	0.903226	0.598131	0.869565	0.725	0.704	0.647911	0.74758	0.692091
838	0.763158	0.678788	0.9375	0.614679	0.895522	0.7375	0.722667	0.667558	0.771191	0.711063
839	0.769231	0.654545	0.9375	0.590909	0.895522	0.75641	0.714667	0.656143	0.767353	0.700957
840	0.72	0.650888	0.895522	0.608295	0.925373	0.722581	0.706667	0.647253	0.753776	0.695736
841	0.767123	0.690909	0.920635	0.608295	0.911765	0.743902	0.725333	0.671621	0.773772	0.712787
842	0.769231	0.682635	0.923077	0.616822	0.909091	0.775	0.733333	0.68372	0.779309	0.719731
843	0.727273	0.690058	0.888889	0.588235	0.885714	0.72973	0.706667	0.644563	0.75165	0.694899
844	0.708861	0.662651	0.920635	0.60274	0.911765	0.735484	0.709333	0.649999	0.757022	0.698511
845	0.708861	0.694611	0.923077	0.604651	0.911765	0.717949	0.714667	0.659382	0.760152	0.703222
846	0.769231	0.686391	0.9375	0.598131	0.892308	0.6875	0.709333	0.652982	0.761843	0.69808
847	0.75	0.699387	0.888889	0.591928	0.882353	0.69281	0.704	0.641183	0.750895	0.693306
848	0.681818	0.654088	0.9375	0.605505	0.882353	0.732026	0.704	0.646297	0.748882	0.693817
849	0.707317	0.6375	0.920635	0.612613	0.925373	0.74359	0.709333	0.649338	0.757838	0.699113
850	0.740741	0.6	0.923077	0.606335	0.925373	0.75641	0.706667	0.646538	0.758656	0.693845
851	0.736842	0.646707	0.90625	0.611111	0.925373	0.7125	0.706667	0.648329	0.756464	0.696293
852	0.727273	0.721893	0.9375	0.6	0.911765	0.723684	0.722667	0.665621	0.770353	0.711052
853	0.717949	0.609756	0.952381	0.59633	0.911765	0.716981	0.696	0.63406	0.75086	0.684754
854	0.725	0.666667	0.878788	0.594595	0.878788	0.714286	0.698667	0.635277	0.74302	0.687889
855	0.698795	0.707317	0.90625	0.632558	0.911765	0.74359	0.728	0.677141	0.766712	0.718523
856	0.714286	0.650307	0.9375	0.604651	0.911765	0.679487	0.698667	0.640328	0.749666	0.688471
857	0.75	0.690476	0.920635	0.607477	0.898551	0.75641	0.725333	0.673547	0.770591	0.712134
858	0.722892	0.670732	0.903226	0.599078	0.882353	0.679487	0.696	0.635245	0.742961	0.686362
859	0.734177	0.705882	0.857143	0.619048	0.895522	0.757764	0.725333	0.676156	0.761589	0.713331
860	0.682927	0.686391	0.918033	0.601852	0.898551	0.75817	0.714667	0.658718	0.757654	0.703932
861	0.691358	0.662577	0.90625	0.610329	0.895522	0.728395	0.706667	0.651636	0.749072	0.696126
862	0.731707	0.646341	0.935484	0.62037	0.911765	0.721519	0.712	0.656106	0.761198	0.701987
863	0.773333	0.717647	0.923077	0.629108	0.895522	0.7375	0.736	0.687173	0.779365	0.724389
864	0.716049	0.694611	0.903226	0.62037	0.911765	0.705128	0.714667	0.65887	0.758525	0.705695
865	0.783784	0.716763	0.903226	0.60274	0.925373	0.748387	0.730667	0.675708	0.780045	0.718196
866	0.74359	0.662722	0.935484	0.614679	0.911765	0.709677	0.712	0.65352	0.762986	0.702312
867	0.760563	0.674699	0.90625	0.609865	0.925373	0.754717	0.722667	0.663713	0.771911	0.711212
868	0.717949	0.654545	0.909091	0.621005	0.923077	0.713376	0.709333	0.650088	0.756507	0.70028
869	0.740741	0.68323	0.923077	0.6	0.911765	0.735484	0.717333	0.660529	0.765716	0.704701
870	0.708861	0.694118	0.90625	0.616822	0.909091	0.751592	0.722667	0.669783	0.764456	0.711916
871	0.734177	0.63354	0.923077	0.572687	0.895522	0.675497	0.682667	0.611887	0.739083	0.671564
872	0.702703	0.698795	0.9375	0.611872	0.909091	0.68323	0.709333	0.649676	0.757198	0.701093
873	0.731707	0.662577	0.920635	0.587156	0.882353	0.717949	0.701333	0.64137	0.750396	0.689112
874	0.725	0.632911	0.909091	0.609091	0.925373	0.742138	0.709333	0.650937	0.757267	0.697071
875	0.722892	0.678788	0.903226	0.613953	0.898551	0.74359	0.717333	0.663499	0.760167	0.706157
876	0.714286	0.632911	0.935484	0.611872	0.895522	0.7625	0.712	0.655429	0.758763	0.700458
877	0.753247	0.666667	0.920635	0.611111	0.898551	0.711656	0.712	0.656149	0.760311	0.700702
878	0.736842	0.71345	0.9375	0.623853	0.895522	0.753247	0.733333	0.680133	0.776736	0.722568
879	0.773333	0.628931	0.920635	0.611872	0.882353	0.73494	0.709333	0.651256	0.758677	0.697194
880	0.674699	0.65	0.9375	0.609091	0.925373	0.74359	0.709333	0.650797	0.756709	0.699266
881	0.682927	0.682927	0.920635	0.626168	0.911765	0.704403	0.712	0.65753	0.754804	0.703905
882	0.727273	0.698795	0.920635	0.592593	0.885714	0.708861	0.709333	0.651957	0.755645	0.697245
883	0.666667	0.674419	0.920635	0.616822	0.925373	0.730769	0.712	0.655903	0.755781	0.703117
884	0.779221	0.674847	0.935484	0.621005	0.911765	0.770186	0.733333	0.680872	0.782084	0.720742
885	0.727273	0.682353	0.920635	0.601852	0.898551	0.735484	0.714667	0.658078	0.761025	0.702823
886	0.725	0.654321	0.888889	0.598131	0.898551	0.790123	0.717333	0.664542	0.759169	0.702304
887	0.773333	0.725146	0.888889	0.611872	0.885714	0.710526	0.722667	0.665917	0.765914	0.711418
888	0.725	0.711656	0.923077	0.601852	0.911765	0.759494	0.728	0.676333	0.772141	0.714484
889	0.692308	0.678571	0.920635	0.611111	0.911765	0.751592	0.717333	0.661819	0.760997	0.706519
890	0.763158	0.68323	0.90625	0.60274	0.882353	0.728395	0.714667	0.65751	0.761021	0.70247
891	0.753247	0.62963	0.923077	0.605505	0.882353	0.7125	0.701333	0.641134	0.751052	0.689658
892	0.769231	0.705882	0.892308	0.610329	0.898551	0.748387	0.728	0.677174	0.770781	0.714363
893	0.777778	0.682635	0.923077	0.593607	0.882353	0.691824	0.706667	0.645993	0.758546	0.695084
894	0.769231	0.701754	0.9375	0.598131	0.911765	0.735484	0.725333	0.672939	0.775644	0.711452
895	0.716049	0.711656	0.90625	0.626168	0.911765	0.725	0.725333	0.674508	0.766148	0.715234
896	0.722892	0.674699	0.918033	0.588235	0.909091	0.705882	0.701333	0.638928	0.753139	0.691298
897	0.727273	0.642424	0.920635	0.617512	0.925373	0.720497	0.709333	0.65144	0.758952	0.699499
898	0.740741	0.693642	0.923077	0.603774	0.911765	0.728477	0.72	0.667697	0.766912	0.707095
899	0.769231	0.682635	0.923077	0.59434	0.898551	0.716981	0.714667	0.661488	0.764136	0.700435
900	0.725	0.690058	0.888889	0.608295	0.882353	0.781457	0.722667	0.667684	0.762675	0.710872
901	0.74359	0.67052	0.870968	0.608295	0.925373	0.745098	0.714667	0.657072	0.760641	0.703862
902	0.75	0.686391	0.920635	0.593607	0.869565	0.72	0.709333	0.649743	0.7567	0.69738
903	0.74359	0.658537	0.9375	0.589286	0.911765	0.710526	0.704	0.640185	0.758534	0.692442
904	0.697674	0.573248	0.923077	0.599078	0.911765	0.700637	0.682667	0.620156	0.734247	0.67103
905	0.75	0.72093	0.920635	0.611111	0.911765	0.768212	0.736	0.685143	0.780442	0.723209
906	0.682353	0.690476	0.861538	0.609524	0.882353	0.701299	0.701333	0.646618	0.737924	0.691703
907	0.698795	0.701149	0.888889	0.597156	0.898551	0.72	0.709333	0.655055	0.750757	0.697624
908	0.725	0.690058	0.918033	0.608295	0.878788	0.709677	0.709333	0.650728	0.754975	0.700275
909	0.777778	0.693642	0.892308	0.599078	0.865672	0.74359	0.717333	0.660039	0.762011	0.704731
910	0.717949	0.686747	0.90625	0.60274	0.895522	0.769231	0.72	0.663418	0.763073	0.707889
911	0.725	0.662722	0.920635	0.593607	0.898551	0.733333	0.706667	0.646367	0.755641	0.69501
912	0.734177	0.710059	0.923077	0.62963	0.939394	0.735484	0.733333	0.68202	0.778637	0.72308
913	0.769231	0.699387	0.892308	0.598131	0.882353	0.740741	0.72	0.667552	0.763692	0.705819
914	0.779221	0.682635	0.90625	0.613953	0.898551	0.721519	0.72	0.665997	0.767021	0.707852
915	0.717949	0.62963	0.895522	0.599078	0.911765	0.734177	0.701333	0.641919	0.74802	0.688529
916	0.722892	0.634146	0.952381	0.599078	0.898551	0.727273	0.704	0.645402	0.75572	0.692141
917	0.7	0.621118	0.923077	0.60274	0.925373	0.708861	0.696	0.634106	0.746861	0.685466
918	0.740741	0.690058	0.920635	0.62037	0.911765	0.688742	0.714667	0.658347	0.762052	0.705196
919	0.674699	0.666667	0.920635	0.614679	0.898551	0.748387	0.712	0.655181	0.753936	0.702186
920	0.789474	0.645963	0.90625	0.597285	0.911765	0.75	0.714667	0.656091	0.766789	0.700767
921	0.72	0.678788	0.923077	0.591928	0.898551	0.705882	0.704	0.640446	0.753038	0.692831
922	0.74359	0.694118	0.935484	0.608295	0.882353	0.735484	0.72	0.664215	0.766554	0.708872
923	0.7	0.682635	0.920635	0.630631	0.925373	0.715232	0.717333	0.658095	0.762418	0.709869
924	0.725	0.687117	0.923077	0.619718	0.898551	0.75	0.725333	0.675137	0.767244	0.712947
925	0.740741	0.613497	0.90625	0.579186	0.885714	0.701987	0.685333	0.619112	0.737896	0.672639
926	0.7	0.686047	0.9375	0.610329	0.882353	0.75817	0.72	0.66696	0.7624	0.708539
927	0.691358	0.705202	0.903226	0.629108	0.895522	0.74026	0.722667	0.67031	0.760779	0.71404
928	0.717949	0.699387	0.923077	0.606635	0.882353	0.727273	0.717333	0.666478	0.759445	0.704915
929	0.740741	0.690476	0.923077	0.613953	0.911765	0.732026	0.722667	0.66956	0.768673	0.710755
930	0.705882	0.6625	0.90625	0.594595	0.852941	0.728477	0.698667	0.636286	0.741774	0.688018
931	0.769231	0.706587	0.923077	0.600939	0.898551	0.759494	0.730667	0.68101	0.776313	0.715501
932	0.769231	0.682927	0.923077	0.59633	0.885714	0.735484	0.717333	0.661106	0.76546	0.70342
933	0.736842	0.674699	0.90625	0.603604	0.898551	0.732026	0.712	0.651142	0.758662	0.700816
934	0.725	0.650307	0.878788	0.607477	0.898551	0.696203	0.698667	0.640656	0.742721	0.687513
935	0.707317	0.658385	0.903226	0.60274	0.895522	0.742138	0.706667	0.647823	0.751555	0.695902
936	0.693333	0.694118	0.920635	0.601852	0.898551	0.713376	0.709333	0.651173	0.753644	0.698758
937	0.725	0.70303	0.9375	0.600939	0.869565	0.779874	0.728	0.678144	0.769318	0.71354
938	0.717949	0.686747	0.903226	0.603604	0.925373	0.709677	0.709333	0.647873	0.757763	0.699949
939	0.725	0.706587	0.903226	0.601852	0.885714	0.76129	0.722667	0.668935	0.763945	0.709964
940	0.722892	0.654762	0.90625	0.604651	0.885714	0.773333	0.714667	0.659751	0.757934	0.701985
941	0.7	0.666667	0.892308	0.597285	0.898551	0.718954	0.701333	0.639364	0.745627	0.690409
942	0.705882	0.687117	0.920635	0.60274	0.878788	0.714286	0.706667	0.647778	0.751575	0.6971
943	0.675	0.702381	0.892308	0.608295	0.895522	0.75817	0.717333	0.661307	0.755279	0.706797
944	0.740741	0.674847	0.918033	0.607477	0.898551	0.728395	0.714667	0.661098	0.76134	0.702878
945	0.769231	0.686747	0.903226	0.588235	0.898551	0.727273	0.712	0.651959	0.76221	0.699316
946	0.682353	0.670659	0.90625	0.613953	0.895522	0.763158	0.714667	0.660045	0.755316	0.704594
947	0.769231	0.646341	0.90625	0.604651	0.898551	0.7125	0.706667	0.649719	0.756254	0.694228
948	0.698795	0.698795	0.9375	0.613953	0.898551	0.718954	0.717333	0.663344	0.761091	0.706957
949	0.759494	0.698795	0.935484	0.615385	0.885714	0.727273	0.725333	0.678458	0.770357	0.712578
950	0.74359	0.654762	0.920635	0.6	0.898551	0.697368	0.701333	0.638838	0.752484	0.690784
951	0.74359	0.682635	0.888889	0.600939	0.873239	0.734177	0.712	0.657413	0.753911	0.698993
952	0.740741	0.695122	0.920635	0.609524	0.911765	0.743902	0.725333	0.677397	0.770281	0.712035
953	0.675	0.674699	0.892308	0.593607	0.898551	0.688742	0.693333	0.62995	0.737151	0.683483
954	0.692308	0.693642	0.920635	0.590909	0.898551	0.721088	0.706667	0.645088	0.752855	0.695933
955	0.698795	0.641509	0.923077	0.607477	0.898551	0.7375	0.706667	0.651877	0.751151	0.694327
956	0.75	0.658537	0.920635	0.587156	0.911765	0.764331	0.714667	0.657874	0.765404	0.700297
957	0.734177	0.694118	0.9375	0.619718	0.911765	0.730769	0.725333	0.673873	0.771341	0.714055
958	0.697674	0.666667	0.888889	0.595349	0.898551	0.75	0.706667	0.650405	0.749522	0.694706
959	0.722892	0.694118	0.888889	0.623256	0.882353	0.728477	0.717333	0.662775	0.756664	0.707721
960	0.731707	0.690058	0.935484	0.613953	0.895522	0.718954	0.717333	0.66249	0.76428	0.707291
961	0.707317	0.650307	0.888889	0.593607	0.911765	0.709677	0.696	0.633935	0.743594	0.685303
962	0.74359	0.674699	0.920635	0.590909	0.911765	0.76129	0.717333	0.659367	0.767148	0.704111
963	0.773333	0.697143	0.952381	0.601852	0.911765	0.718954	0.722667	0.667469	0.775905	0.710425
964	0.731707	0.678788	0.923077	0.604651	0.898551	0.74026	0.717333	0.663391	0.762839	0.704466
965	0.753247	0.674419	0.920635	0.604651	0.885714	0.75817	0.72	0.665312	0.766139	0.707141
966	0.707317	0.650602	0.9375	0.597156	0.885714	0.738854	0.706667	0.652618	0.752857	0.693534
967	0.714286	0.703704	0.918033	0.598131	0.885714	0.767296	0.722667	0.671667	0.764527	0.709366
968	0.767123	0.696629	0.875	0.588785	0.873239	0.76	0.717333	0.66182	0.760129	0.702892
969	0.650602	0.674699	0.885246	0.595349	0.898551	0.730769	0.698667	0.63971	0.739203	0.688999
970	0.7	0.694611	0.903226	0.587156	0.885714	0.69281	0.698667	0.637179	0.74392	0.687955
971	0.740741	0.662651	0.9375	0.599078	0.885714	0.723684	0.709333	0.651653	0.758228	0.696843
972	0.756757	0.646341	0.903226	0.592593	0.873239	0.711656	0.698667	0.638713	0.747302	0.686342
973	0.708861	0.670659	0.885246	0.593607	0.857143	0.714286	0.696	0.633004	0.7383	0.685827
974	0.714286	0.662577	0.923077	0.603774	0.869565	0.751592	0.712	0.65936	0.754145	0.698849
975	0.716049	0.666667	0.903226	0.59434	0.861111	0.721519	0.701333	0.645275	0.743819	0.688847
976	0.753247	0.666667	0.952381	0.595349	0.885714	0.751592	0.717333	0.662474	0.767492	0.70345
977	0.725	0.682927	0.920635	0.607477	0.898551	0.775	0.725333	0.674253	0.768265	0.711775
978	0.707317	0.658537	0.9375	0.585586	0.852941	0.706667	0.693333	0.628468	0.741425	0.682646
979	0.692308	0.727273	0.903226	0.600939	0.885714	0.715232	0.714667	0.659647	0.754115	0.703376
980	0.753247	0.714286	0.952381	0.597156	0.885714	0.745342	0.728	0.678953	0.774688	0.713296
981	0.710526	0.682635	0.923077	0.6	0.857143	0.740741	0.712	0.659519	0.752354	0.698565
982	0.734177	0.694611	0.918033	0.601852	0.857143	0.726115	0.712	0.65535	0.755322	0.700743
983	0.734177	0.670807	0.90625	0.6	0.861111	0.743902	0.712	0.660937	0.752708	0.697441
984	0.753247	0.695122	0.920635	0.604651	0.873239	0.7625	0.725333	0.67333	0.768232	0.711344
985	0.734177	0.645963	0.90625	0.580645	0.873239	0.746835	0.701333	0.642221	0.747852	0.686522
986	0.725	0.626506	0.90625	0.572727	0.857143	0.706667	0.682667	0.615823	0.732382	0.670292
987	0.779221	0.694118	0.935484	0.606635	0.885714	0.75	0.728	0.678651	0.775195	0.713949
988	0.74359	0.682635	0.95082	0.595349	0.861111	0.738854	0.714667	0.659404	0.76206	0.701726
989	0.716049	0.698225	0.967742	0.590909	0.885714	0.743243	0.717333	0.65939	0.76698	0.705429
990	0.698795	0.634146	0.885246	0.589862	0.873239	0.714286	0.688	0.625222	0.732596	0.677097
991	0.707317	0.678571	0.952381	0.610329	0.885714	0.727273	0.714667	0.660982	0.760264	0.70354
992	0.727273	0.670659	0.920635	0.603774	0.873239	0.75	0.714667	0.661471	0.757597	0.701461
993	0.734177	0.686747	0.923077	0.607477	0.869565	0.726115	0.714667	0.660269	0.75786	0.702529
994	0.740741	0.693642	0.952381	0.595349	0.873239	0.721088	0.714667	0.659009	0.76274	0.701876
995	0.72973	0.666667	0.918033	0.588785	0.857143	0.7375	0.704	0.645697	0.749643	0.691581
996	0.740741	0.71345	0.967742	0.613208	0.869565	0.787097	0.738667	0.69156	0.781967	0.725222
997	0.725	0.662577	0.918033	0.589862	0.857143	0.72956	0.701333	0.641928	0.747029	0.689315
998	0.74359	0.714286	0.923077	0.590476	0.885714	0.767296	0.728	0.679695	0.77074	0.711603
999	0.666667	0.678161	0.888889	0.600939	0.857143	0.748387	0.704	0.646047	0.740031	0.693044
1000	0.783784	0.690476	0.892308	0.59434	0.885714	0.732919	0.717333	0.664501	0.763257	0.702575
1001	0.716049	0.682927	0.918033	0.611111	0.885714	0.759494	0.72	0.66618	0.762221	0.708388
1002	0.682353	0.674847	0.935484	0.599078	0.885714	0.718954	0.704	0.645859	0.749405	0.693812
1003	0.705882	0.686747	0.90625	0.609524	0.857143	0.76129	0.717333	0.667177	0.754473	0.704832
1004	0.779221	0.702381	0.903226	0.584475	0.885714	0.779221	0.725333	0.669839	0.772373	0.7102
1005	0.716049	0.687117	0.923077	0.604651	0.898551	0.751592	0.72	0.667006	0.763506	0.707007
1006	0.734177	0.641509	0.935484	0.593607	0.885714	0.732919	0.704	0.644636	0.753902	0.691216
1007	0.74359	0.698225	0.923077	0.602871	0.869565	0.75	0.722667	0.673545	0.764555	0.708283
1008	0.740741	0.675	0.935484	0.593607	0.852941	0.725	0.706667	0.647943	0.753796	0.694872
1009	0.779221	0.678788	0.923077	0.604651	0.911765	0.7375	0.722667	0.669731	0.7725	0.708874
1010	0.692308	0.70303	0.935484	0.588785	0.857143	0.745342	0.712	0.657068	0.753682	0.699218
1011	0.72	0.708571	0.935484	0.607477	0.857143	0.779221	0.728	0.675677	0.767983	0.715422
1012	0.717949	0.690058	0.903226	0.600939	0.857143	0.75641	0.714667	0.660178	0.754288	0.702275
1013	0.698795	0.674847	0.9375	0.589862	0.885714	0.745098	0.709333	0.652363	0.755303	0.696523
1014	0.75	0.695122	0.895522	0.595349	0.898551	0.735484	0.717333	0.663381	0.761671	0.703014
1015	0.753247	0.63354	0.90625	0.599078	0.885714	0.708075	0.698667	0.638696	0.747651	0.686308
1016	0.717949	0.674699	0.878788	0.596154	0.873239	0.757764	0.712	0.661317	0.749765	0.696823
1017	0.717949	0.686747	0.888889	0.60274	0.911765	0.74359	0.714667	0.656668	0.758613	0.70333
1018	0.725	0.666667	0.918033	0.589862	0.873239	0.704403	0.698667	0.638764	0.746201	0.687101
1019	0.666667	0.678788	0.923077	0.584475	0.873239	0.75	0.704	0.643451	0.746041	0.691514
1020	0.773333	0.686047	0.875	0.588785	0.861111	0.732026	0.709333	0.652423	0.752717	0.695177
1021	0.717949	0.666667	0.909091	0.603774	0.885714	0.679739	0.698667	0.640684	0.743822	0.687595
1022	0.736842	0.682353	0.935484	0.605505	0.882353	0.769231	0.722667	0.666753	0.768628	0.710711
1023	0.74359	0.674847	0.90625	0.571429	0.873239	0.738854	0.704	0.645126	0.751368	0.688742
1024	0.763158	0.646341	0.9375	0.589862	0.869565	0.75	0.709333	0.651536	0.759404	0.695043
1025	0.773333	0.674699	0.935484	0.597156	0.861111	0.731707	0.714667	0.662403	0.762248	0.700567
1026	0.736842	0.658537	0.90625	0.592593	0.885714	0.7625	0.712	0.655635	0.757073	0.697604
1027	0.773333	0.666667	0.923077	0.581818	0.869565	0.742138	0.709333	0.649749	0.759433	0.694771
1028	0.746667	0.674157	0.952381	0.595349	0.885714	0.724832	0.712	0.654476	0.763183	0.699832
1029	0.763158	0.706587	0.9375	0.603774	0.885714	0.745342	0.728	0.678299	0.773679	0.713653
1030	0.72	0.662651	0.9375	0.6	0.885714	0.722581	0.706667	0.645661	0.754741	0.695326
1031	0.773333	0.690476	0.923077	0.601852	0.885714	0.730769	0.72	0.665003	0.767537	0.706567
1032	0.707317	0.658385	0.95082	0.59633	0.861111	0.717949	0.701333	0.641858	0.748652	0.690266
1033	0.75	0.658537	0.935484	0.590909	0.873239	0.732026	0.706667	0.646465	0.756699	0.693986
1034	0.756757	0.650602	0.920635	0.595349	0.885714	0.753086	0.712	0.65593	0.760357	0.697984
1035	0.7	0.654088	0.935484	0.573991	0.898551	0.738854	0.698667	0.635188	0.750161	0.686138
1036	0.716049	0.682635	0.888889	0.604651	0.885714	0.766234	0.717333	0.662982	0.757362	0.70482
1048	0.716049	0.658537	0.9375	0.576744	0.885714	0.75641	0.706667	0.649975	0.755159	0.691579
1049	0.722892	0.695122	0.852459	0.587156	0.885714	0.753247	0.709333	0.651491	0.749432	0.696473
1050	0.727273	0.654321	0.923077	0.581818	0.885714	0.717949	0.698667	0.636391	0.748359	0.685497
1051	0.74359	0.670659	0.90625	0.600939	0.873239	0.687898	0.701333	0.643902	0.747096	0.68965
1052	0.698795	0.674699	0.888889	0.564815	0.873239	0.754967	0.698667	0.639134	0.742567	0.684157
1053	0.734177	0.687117	0.9375	0.58296	0.869565	0.736842	0.709333	0.647883	0.758027	0.696694
1054	0.783784	0.705882	0.9375	0.609524	0.885714	0.765432	0.736	0.689392	0.781306	0.720788
1055	0.734177	0.662577	0.923077	0.579439	0.885714	0.72956	0.704	0.64733	0.752424	0.689007
1056	0.725	0.658683	0.9375	0.595349	0.873239	0.745098	0.709333	0.652803	0.755811	0.696101
1057	0.753247	0.678788	0.878788	0.559633	0.873239	0.745098	0.701333	0.640678	0.748132	0.684959
1058	0.716049	0.686747	0.923077	0.590476	0.857143	0.746835	0.712	0.660008	0.753388	0.697488
1059	0.769231	0.679012	0.923077	0.601852	0.885714	0.742138	0.72	0.66626	0.766837	0.705763
1060	0.759494	0.709302	0.9375	0.589372	0.857143	0.746835	0.722667	0.674693	0.766608	0.706586
1061	0.731707	0.642424	0.870968	0.586047	0.885714	0.692308	0.688	0.626285	0.734861	0.676145
1062	0.734177	0.645963	0.857143	0.581818	0.885714	0.713376	0.690667	0.62661	0.736365	0.678164
1063	0.7	0.72619	0.9375	0.586047	0.852941	0.709677	0.709333	0.652564	0.752059	0.697372
1064	0.734177	0.674847	0.90625	0.589862	0.869565	0.708861	0.701333	0.641794	0.74726	0.689141
1065	0.707317	0.670588	0.903226	0.626728	0.895522	0.736842	0.714667	0.657862	0.756704	0.706369
1066	0.666667	0.678788	0.90625	0.57971	0.873239	0.75641	0.704	0.653006	0.743511	0.689555
1067	0.75	0.706587	0.888889	0.595349	0.885714	0.76129	0.722667	0.669629	0.764638	0.708441
1068	0.740741	0.638037	0.90625	0.593607	0.869565	0.753247	0.704	0.643987	0.750241	0.690895
1069	0.710526	0.686391	0.870968	0.59434	0.873239	0.725	0.704	0.647577	0.743411	0.6917
1070	0.7	0.621118	0.923077	0.576577	0.911765	0.727273	0.690667	0.62535	0.743301	0.678023
1071	0.740741	0.601227	0.90625	0.571429	0.873239	0.727273	0.685333	0.621823	0.736693	0.670574
1072	0.72	0.670659	0.935484	0.590909	0.869565	0.726115	0.704	0.642092	0.752122	0.69286
1073	0.731707	0.658683	0.920635	0.601852	0.898551	0.705882	0.704	0.645504	0.752885	0.692855
1074	0.7	0.679012	0.920635	0.614679	0.898551	0.708861	0.709333	0.651504	0.753623	0.69992
1075	0.690476	0.611465	0.920635	0.581818	0.898551	0.713376	0.685333	0.621197	0.736053	0.673357
1076	0.74359	0.674699	0.923077	0.605505	0.882353	0.722581	0.712	0.653985	0.758634	0.700395
1077	0.7	0.674847	0.9375	0.575342	0.885714	0.688312	0.693333	0.630418	0.743619	0.681321
1078	0.753247	0.694611	0.923077	0.581818	0.882353	0.69281	0.704	0.642264	0.754653	0.691575
1079	0.771429	0.682081	0.923077	0.588785	0.885714	0.721519	0.712	0.655355	0.762101	0.698199
1080	0.707317	0.718563	0.920635	0.588235	0.882353	0.724832	0.712	0.652289	0.756989	0.700859
1081	0.658228	0.674556	0.878788	0.607477	0.873239	0.728477	0.701333	0.64307	0.736794	0.690997
1082	0.691358	0.646341	0.875	0.598131	0.885714	0.738854	0.698667	0.640568	0.739233	0.686693
1083	0.767123	0.678363	0.920635	0.583333	0.873239	0.705128	0.704	0.644193	0.754637	0.690948
1084	0.682927	0.678571	0.903226	0.604651	0.885714	0.745098	0.709333	0.652827	0.750031	0.698719
1085	0.717949	0.691358	0.90625	0.615385	0.898551	0.769231	0.725333	0.669528	0.766454	0.713755
1086	0.736842	0.626506	0.892308	0.595349	0.885714	0.721519	0.696	0.63571	0.74304	0.683364
1087	0.7	0.670588	0.920635	0.600939	0.861111	0.763158	0.712	0.657205	0.752739	0.699542
1088	0.740741	0.686747	0.903226	0.583333	0.885714	0.722581	0.706667	0.648936	0.753724	0.693359
1089	0.739726	0.690058	0.892308	0.589862	0.857143	0.74026	0.709333	0.65025	0.751559	0.696254
1090	0.692308	0.670659	0.909091	0.581818	0.885714	0.684564	0.690667	0.625664	0.737359	0.679234
1091	0.75	0.725146	0.9375	0.616114	0.882353	0.769231	0.738667	0.692166	0.780057	0.725044
1092	0.746667	0.751445	0.920635	0.588785	0.873239	0.714286	0.722667	0.66915	0.765843	0.708701
1093	0.753247	0.682081	0.892308	0.600939	0.873239	0.728477	0.712	0.656553	0.755048	0.698917
1094	0.8	0.71345	0.920635	0.617512	0.911765	0.75641	0.738667	0.687537	0.786629	0.725854
1095	0.759494	0.670732	0.888889	0.586047	0.861111	0.751592	0.709333	0.653218	0.752977	0.694316
1096	0.708861	0.654545	0.9375	0.603774	0.873239	0.742138	0.709333	0.655186	0.753343	0.696473
1097	0.727273	0.666667	0.90625	0.572727	0.857143	0.701987	0.690667	0.625308	0.738674	0.678325
1098	0.736842	0.725146	0.9375	0.59434	0.873239	0.74359	0.725333	0.674274	0.768443	0.710771
1099	0.716049	0.654321	0.90625	0.588785	0.861111	0.726115	0.698667	0.640997	0.742105	0.685201
1100	0.725	0.702381	0.9375	0.595349	0.885714	0.718954	0.714667	0.659369	0.760816	0.70197
1101	0.8	0.651163	0.923077	0.59434	0.885714	0.717949	0.709333	0.653785	0.76204	0.695207
1102	0.698795	0.645963	0.952381	0.576744	0.873239	0.687898	0.688	0.627168	0.73917	0.675584
1103	0.731707	0.675	0.920635	0.588235	0.898551	0.696774	0.701333	0.639914	0.751817	0.689802
1104	0.75	0.694118	0.9375	0.586047	0.873239	0.706667	0.709333	0.652433	0.757928	0.695593
1105	0.74359	0.711656	0.952381	0.592593	0.873239	0.72956	0.72	0.666102	0.76717	0.70648
1106	0.734177	0.654545	0.892308	0.577982	0.857143	0.718954	0.693333	0.630687	0.739185	0.68005
1107	0.734177	0.678363	0.903226	0.577982	0.885714	0.706667	0.698667	0.636571	0.747688	0.686267
1108	0.7	0.642424	0.882353	0.579439	0.857143	0.705882	0.685333	0.623563	0.727874	0.672133
1109	0.740741	0.678161	0.909091	0.580952	0.857143	0.711409	0.701333	0.645535	0.74625	0.686776
1110	0.740741	0.718563	0.9375	0.579439	0.885714	0.74026	0.72	0.667061	0.767036	0.704662
1111	0.731707	0.670732	0.923077	0.591549	0.869565	0.738854	0.709333	0.654866	0.754247	0.695296
1112	0.682927	0.682635	0.9375	0.609524	0.885714	0.713376	0.709333	0.656563	0.751946	0.698536
1113	0.736842	0.716763	0.909091	0.621359	0.898551	0.775	0.738667	0.69542	0.776268	0.724179
1114	0.707317	0.666667	0.875	0.564815	0.861111	0.714286	0.688	0.626227	0.731533	0.673831
1115	0.75	0.666667	0.9375	0.592593	0.873239	0.738854	0.712	0.656309	0.759809	0.69772
1116	0.705882	0.628931	0.892308	0.591549	0.861111	0.717949	0.690667	0.632667	0.732955	0.677361
1117	0.690476	0.682353	0.920635	0.607477	0.882353	0.728477	0.709333	0.653475	0.751962	0.699362
1118	0.74359	0.654762	0.90625	0.589862	0.869565	0.727273	0.701333	0.640873	0.74855	0.688796
1119	0.716049	0.678571	0.923077	0.611111	0.885714	0.733333	0.714667	0.658841	0.757976	0.703247
1120	0.763158	0.738636	0.923077	0.6	0.873239	0.776316	0.738667	0.692073	0.779071	0.722464
1121	0.736842	0.674419	0.888889	0.589862	0.885714	0.723684	0.704	0.643577	0.749902	0.691817
1122	0.789474	0.658537	0.9375	0.57277	0.873239	0.740741	0.709333	0.654473	0.762043	0.692212
1123	0.707317	0.709302	0.952381	0.588785	0.873239	0.689189	0.706667	0.649781	0.753369	0.694573
1124	0.727273	0.674699	0.892308	0.570136	0.869565	0.723684	0.696	0.631661	0.742944	0.682843
1125	0.682353	0.701754	0.952381	0.58216	0.873239	0.707483	0.704	0.647655	0.749895	0.691745
1126	0.682927	0.691358	0.923077	0.597156	0.885714	0.7625	0.717333	0.666856	0.757122	0.703394
1127	0.722892	0.636943	0.920635	0.608295	0.911765	0.703704	0.701333	0.643459	0.750705	0.690517
1128	0.753247	0.729412	0.9375	0.592593	0.885714	0.745098	0.728	0.675	0.773927	0.713663
1129	0.717949	0.650602	0.9375	0.600939	0.885714	0.72956	0.706667	0.650809	0.753711	0.694131
1130	0.690476	0.642424	0.892308	0.576744	0.84058	0.697368	0.68	0.616473	0.723317	0.668315
1131	0.722892	0.718563	0.920635	0.59434	0.873239	0.701299	0.712	0.658617	0.755161	0.69944
1132	0.783784	0.704545	0.9375	0.611111	0.857143	0.746667	0.728	0.674158	0.773458	0.715414
1133	0.698795	0.654321	0.9375	0.579439	0.873239	0.730769	0.698667	0.641178	0.745677	0.684729
1134	0.759494	0.674699	0.920635	0.60274	0.885714	0.745098	0.717333	0.660185	0.76473	0.704702
1135	0.690476	0.666667	0.892308	0.603774	0.898551	0.746835	0.709333	0.656181	0.749768	0.696925
1136	0.74359	0.698795	0.9375	0.583333	0.873239	0.722581	0.712	0.655431	0.75984	0.6979
1137	0.74359	0.718563	0.888889	0.583333	0.885714	0.730769	0.714667	0.65862	0.758476	0.700753
1138	0.716049	0.674847	0.90625	0.598131	0.869565	0.742138	0.709333	0.654242	0.751163	0.696568
1139	0.731707	0.678788	0.909091	0.610329	0.898551	0.722581	0.714667	0.661447	0.758508	0.70231
1140	0.714286	0.690909	0.9375	0.606635	0.885714	0.730769	0.717333	0.66649	0.760969	0.704838
1141	0.682353	0.707317	0.909091	0.588785	0.857143	0.728477	0.706667	0.65123	0.745528	0.694268
1142	0.740741	0.666667	0.903226	0.588785	0.873239	0.725	0.704	0.647745	0.74961	0.690408
1143	0.773333	0.732558	0.90625	0.590476	0.861111	0.77707	0.733333	0.685711	0.773466	0.716269
1144	0.722892	0.698225	0.875	0.593301	0.885714	0.735484	0.712	0.660479	0.751769	0.698065
1145	0.698795	0.686747	0.875	0.608295	0.898551	0.754967	0.714667	0.658614	0.753726	0.703626
1146	0.734177	0.698795	0.952381	0.591549	0.873239	0.746835	0.72	0.667786	0.766163	0.705608
1147	0.707317	0.611465	0.920635	0.561086	0.861111	0.683871	0.672	0.603544	0.724248	0.658842
1148	0.708861	0.658537	0.909091	0.576744	0.873239	0.683871	0.688	0.626242	0.735057	0.674933
1149	0.716049	0.662577	0.935484	0.592593	0.869565	0.767296	0.712	0.656209	0.757261	0.698661
1150	0.632911	0.627219	0.878788	0.577982	0.885714	0.716216	0.677333	0.610007	0.719805	0.666844
1151	0.725	0.625767	0.923077	0.592593	0.885714	0.75641	0.704	0.645986	0.751427	0.689853
1152	0.763158	0.698795	0.857143	0.598214	0.885714	0.715232	0.709333	0.646504	0.753043	0.698211
1153	0.714286	0.690476	0.892308	0.576744	0.861111	0.712329	0.698667	0.639911	0.741209	0.684929
1154	0.753247	0.678788	0.909091	0.59434	0.873239	0.754717	0.717333	0.665159	0.76057	0.701755
1155	0.716049	0.658683	0.861538	0.59434	0.885714	0.748387	0.704	0.648261	0.744119	0.69055
1156	0.734177	0.675	0.9375	0.595349	0.885714	0.740741	0.714667	0.660761	0.761414	0.700624
1157	0.779221	0.6625	0.888889	0.583333	0.873239	0.723926	0.704	0.646439	0.751851	0.689259
1158	0.698795	0.638037	0.920635	0.588785	0.885714	0.738854	0.698667	0.64096	0.745137	0.68573
1159	0.75	0.679245	0.923077	0.577982	0.869565	0.704403	0.701333	0.641988	0.750712	0.687578
1160	0.708861	0.650888	0.920635	0.587156	0.873239	0.68	0.688	0.623392	0.736796	0.677327
1161	0.734177	0.694118	0.952381	0.598131	0.873239	0.745098	0.72	0.666473	0.766191	0.706696
1162	0.763158	0.674699	0.888889	0.579439	0.873239	0.7375	0.706667	0.64998	0.752821	0.691575
1163	0.740741	0.654321	0.920635	0.584475	0.869565	0.75641	0.706667	0.647528	0.754358	0.692784
1164	0.708861	0.690476	0.920635	0.611111	0.885714	0.701299	0.709333	0.651809	0.753016	0.699409
1165	0.736842	0.706587	0.9375	0.598131	0.885714	0.716981	0.717333	0.66329	0.763626	0.704495
1166	0.773333	0.674556	0.903226	0.567442	0.873239	0.721519	0.701333	0.641939	0.752219	0.686309
1167	0.734177	0.715152	0.875	0.590476	0.873239	0.745342	0.717333	0.666822	0.755564	0.702295
1168	0.722892	0.666667	0.935484	0.6	0.873239	0.739394	0.712	0.661761	0.756279	0.698191
1169	0.75	0.715152	0.9375	0.602871	0.873239	0.732919	0.725333	0.677777	0.768614	0.710903
1170	0.714286	0.703704	0.952381	0.611111	0.898551	0.705128	0.717333	0.66343	0.764193	0.706975
1171	0.734177	0.690909	0.909091	0.587678	0.873239	0.746835	0.714667	0.66266	0.756988	0.699027
1172	0.707317	0.722892	0.9375	0.600939	0.857143	0.735484	0.72	0.66803	0.760212	0.707575
1173	0.783784	0.626506	0.923077	0.587156	0.885714	0.726115	0.701333	0.640217	0.755392	0.687397
1174	0.725	0.732558	0.90625	0.635514	0.909091	0.74026	0.736	0.686508	0.774779	0.726344
1175	0.708861	0.666667	0.95082	0.587156	0.873239	0.705128	0.698667	0.637418	0.748645	0.687572
1176	0.753247	0.670807	0.875	0.617512	0.911765	0.723926	0.714667	0.659006	0.758709	0.703535
1177	0.789474	0.682081	0.923077	0.567442	0.873239	0.746667	0.712	0.655083	0.763663	0.69524
1178	0.722892	0.628931	0.892308	0.591549	0.873239	0.742138	0.698667	0.64251	0.741843	0.683982
1179	0.725	0.710059	0.903226	0.589862	0.873239	0.754967	0.717333	0.661269	0.759392	0.704189
1180	0.716049	0.721893	0.920635	0.59434	0.857143	0.735484	0.717333	0.66482	0.757591	0.704298
1181	0.789474	0.730539	0.9375	0.593301	0.873239	0.748466	0.733333	0.687361	0.778753	0.716625
1182	0.740741	0.666667	0.885246	0.579186	0.885714	0.697368	0.693333	0.628834	0.742487	0.681631
1183	0.716049	0.732558	0.888889	0.579439	0.861111	0.675676	0.701333	0.642965	0.742287	0.68842
1184	0.716049	0.70303	0.918033	0.591549	0.857143	0.7125	0.706667	0.651287	0.749717	0.694951
1185	0.734177	0.70303	0.9375	0.604651	0.885714	0.726115	0.72	0.666488	0.765198	0.707503
1186	0.684932	0.686747	0.857143	0.585586	0.84507	0.709677	0.690667	0.623925	0.728192	0.6804
1187	0.740741	0.6625	0.918033	0.591549	0.861111	0.687117	0.696	0.638849	0.743508	0.684032
1188	0.759494	0.690476	0.9375	0.586047	0.873239	0.718954	0.712	0.655929	0.760952	0.697728
1189	0.716049	0.670886	0.903226	0.579186	0.873239	0.713376	0.696	0.633518	0.74266	0.683791
1190	0.72	0.735632	0.9375	0.593301	0.873239	0.77707	0.733333	0.686193	0.772791	0.717201
1191	0.74359	0.682927	0.892308	0.580952	0.833333	0.757764	0.709333	0.656816	0.748479	0.692881
1192	0.7	0.670588	0.888889	0.588785	0.857143	0.732026	0.698667	0.639537	0.739572	0.686755
1193	0.727273	0.686391	0.895522	0.57971	0.84507	0.742138	0.706667	0.654744	0.746017	0.690347
1194	0.734177	0.642424	0.892308	0.580645	0.869565	0.670968	0.682667	0.617829	0.731681	0.670986
1195	0.75	0.706587	0.9375	0.597156	0.857143	0.708861	0.714667	0.662389	0.759541	0.701401
1196	0.682927	0.686747	0.90625	0.561905	0.84507	0.726115	0.693333	0.636517	0.734836	0.678409
1197	0.692308	0.674419	0.90625	0.580645	0.857143	0.751678	0.701333	0.640463	0.74374	0.688841
1198	0.74359	0.670588	0.857143	0.593301	0.849315	0.738854	0.704	0.64982	0.742132	0.689907
1199	0.725	0.654088	0.9375	0.583333	0.873239	0.725	0.701333	0.643443	0.749693	0.687182
1200	0.697674	0.666667	0.90625	0.57971	0.873239	0.738854	0.701333	0.649507	0.743732	0.686327
1201	0.707317	0.70303	0.9375	0.585366	0.849315	0.732919	0.712	0.664176	0.752575	0.696497
1202	0.714286	0.686747	0.892308	0.599034	0.861111	0.769231	0.717333	0.66934	0.753786	0.702282
1203	0.716049	0.686391	0.9375	0.576923	0.861111	0.75641	0.712	0.661065	0.755731	0.695627
1204	0.734177	0.674699	0.90625	0.580645	0.84507	0.705882	0.696	0.634604	0.741121	0.683193
1205	0.759494	0.682353	0.90625	0.575342	0.898551	0.724832	0.706667	0.64617	0.757804	0.69269
1206	0.734177	0.674847	0.920635	0.575472	0.849315	0.7125	0.698667	0.642128	0.744491	0.684001
1207	0.717949	0.646341	0.90625	0.586047	0.861111	0.713376	0.693333	0.632891	0.738512	0.680387
1208	0.734177	0.690058	0.920635	0.588785	0.861111	0.754967	0.714667	0.65966	0.758289	0.7006
1209	0.710526	0.682927	0.892308	0.577982	0.873239	0.74359	0.704	0.644101	0.746762	0.689954
1210	0.75	0.666667	0.888889	0.574074	0.885714	0.717949	0.698667	0.638872	0.747215	0.684418
1211	0.682927	0.625767	0.870968	0.568807	0.885714	0.683871	0.672	0.6043	0.719676	0.660862
1212	0.716049	0.654088	0.9375	0.601852	0.911765	0.716049	0.706667	0.650281	0.756217	0.694841
1213	0.714286	0.686391	0.909091	0.560748	0.84507	0.726027	0.696	0.637084	0.740269	0.68063
1214	0.740741	0.674847	0.923077	0.576744	0.861111	0.74026	0.706667	0.650233	0.752797	0.691047
1215	0.769231	0.674847	0.9375	0.592593	0.869565	0.75	0.717333	0.662704	0.765623	0.702683
1216	0.722892	0.697674	0.90625	0.56872	0.861111	0.72973	0.704	0.648719	0.74773	0.688419
1217	0.725	0.62963	0.90625	0.588785	0.861111	0.721519	0.693333	0.634159	0.738716	0.679775
1218	0.725	0.698795	0.90625	0.584906	0.861111	0.717949	0.706667	0.651745	0.749002	0.692669
1219	0.74359	0.698795	0.920635	0.610329	0.882353	0.728395	0.72	0.667759	0.764016	0.70819
1220	0.717949	0.694118	0.895522	0.593301	0.857143	0.730769	0.709333	0.656508	0.748134	0.695232
1221	0.74359	0.715909	0.888889	0.584906	0.861111	0.738255	0.714667	0.660482	0.755443	0.700038
1222	0.725	0.670807	0.918033	0.574074	0.861111	0.75	0.704	0.646462	0.749838	0.689251
1223	0.734177	0.709302	0.9375	0.575472	0.84507	0.710526	0.706667	0.650787	0.752008	0.692094
1224	0.674419	0.654545	0.90625	0.584906	0.861111	0.728477	0.693333	0.635829	0.734951	0.680918
1225	0.716049	0.670588	0.920635	0.598131	0.873239	0.741722	0.709333	0.653208	0.753394	0.69703
1226	0.731707	0.670732	0.903226	0.586047	0.861111	0.735484	0.704	0.646772	0.748051	0.690405
1227	0.716049	0.709302	0.892308	0.578431	0.861111	0.75641	0.714667	0.667068	0.752269	0.697512
1228	0.716049	0.666667	0.888889	0.568807	0.857143	0.733333	0.693333	0.630459	0.738481	0.680123
1229	0.74359	0.6625	0.888889	0.575472	0.849315	0.731707	0.698667	0.642738	0.741912	0.682928
1230	0.777778	0.666667	0.9375	0.584906	0.861111	0.753086	0.714667	0.661097	0.763508	0.698636
1231	0.674419	0.670659	0.875	0.570048	0.861111	0.74026	0.693333	0.639119	0.731916	0.678544
1232	0.674699	0.654545	0.875	0.574163	0.849315	0.692308	0.68	0.620771	0.720005	0.667175
1233	0.666667	0.670807	0.935484	0.566038	0.849315	0.723684	0.690667	0.633769	0.735333	0.677437
1234	0.763158	0.708571	0.9375	0.584906	0.861111	0.754967	0.722667	0.6705	0.768369	0.706849
1235	0.698795	0.698225	0.920635	0.571429	0.84507	0.714286	0.698667	0.642913	0.741407	0.684706
1236	0.705882	0.624204	0.90625	0.559242	0.84507	0.740741	0.685333	0.627822	0.730232	0.668338
1237	0.759494	0.733728	0.923077	0.6	0.898551	0.759494	0.736	0.689729	0.779057	0.720242
1238	0.7	0.682927	0.895522	0.574163	0.861111	0.746835	0.704	0.65096	0.743426	0.687543
1239	0.708861	0.705882	0.895522	0.580952	0.849315	0.728477	0.706667	0.652651	0.744835	0.691484
1240	0.759494	0.690909	0.920635	0.576744	0.857143	0.721519	0.706667	0.64962	0.754407	0.692195
1241	0.691358	0.698225	0.888889	0.560748	0.861111	0.715232	0.693333	0.633154	0.735927	0.679162
1242	0.666667	0.686391	0.870968	0.559242	0.849315	0.701299	0.682667	0.621802	0.722313	0.669219
1243	0.74359	0.705882	0.920635	0.578199	0.849315	0.722581	0.709333	0.655098	0.753367	0.694228
1244	0.783784	0.723164	0.83871	0.564593	0.833333	0.717949	0.704	0.648642	0.743589	0.687515
1245	0.74359	0.687117	0.935484	0.584906	0.861111	0.760736	0.717333	0.665741	0.762157	0.701503
1246	0.666667	0.654545	0.888889	0.559242	0.849315	0.716216	0.68	0.620461	0.722479	0.6664
1247	0.740741	0.650307	0.90625	0.579439	0.873239	0.726115	0.698667	0.640777	0.746015	0.683898
1248	0.666667	0.686391	0.895522	0.576923	0.885714	0.709677	0.696	0.640819	0.736816	0.682127
1249	0.684211	0.666667	0.909091	0.570093	0.861111	0.714286	0.690667	0.629452	0.734243	0.676638
1250	0.753247	0.694611	0.892308	0.566038	0.857143	0.742138	0.706667	0.651296	0.750914	0.689946
1251	0.666667	0.65	0.903226	0.56338	0.873239	0.7	0.68	0.618817	0.726085	0.667201
1252	0.714286	0.706587	0.909091	0.570048	0.849315	0.797386	0.72	0.672607	0.757785	0.7013
1253	0.698795	0.690476	0.920635	0.571429	0.873239	0.670968	0.690667	0.632936	0.73759	0.677737
1254	0.767123	0.678363	0.909091	0.561905	0.861111	0.759494	0.709333	0.655339	0.756181	0.690762
1255	0.690476	0.686391	0.888889	0.579439	0.898551	0.728477	0.701333	0.643515	0.74537	0.68879
1256	0.753247	0.678788	0.878788	0.597156	0.861111	0.72956	0.709333	0.655795	0.749775	0.69493
1257	0.731707	0.686391	0.888889	0.578199	0.84507	0.74026	0.704	0.648814	0.745086	0.689288
1258	0.727273	0.622754	0.892308	0.568807	0.885714	0.69281	0.68	0.613305	0.731611	0.667039
1259	0.708861	0.693642	0.9375	0.575472	0.849315	0.738255	0.706667	0.650826	0.750507	0.691917
1260	0.692308	0.662651	0.90625	0.576744	0.898551	0.772152	0.706667	0.649346	0.751443	0.6919
1261	0.725	0.702381	0.90625	0.593301	0.857143	0.742138	0.714667	0.663724	0.754369	0.700441
1262	0.731707	0.65	0.923077	0.579439	0.873239	0.721519	0.698667	0.64147	0.746497	0.683646
1263	0.708861	0.674419	0.90625	0.560748	0.873239	0.68	0.685333	0.622416	0.733919	0.671611
1264	0.753247	0.662651	0.892308	0.58216	0.857143	0.754717	0.706667	0.650735	0.750371	0.691147
1265	0.74359	0.654545	0.90625	0.588235	0.885714	0.723684	0.701333	0.638678	0.750336	0.688858
1266	0.675325	0.662722	0.825397	0.575472	0.849315	0.717949	0.682667	0.620676	0.717696	0.670014
1267	0.707317	0.707317	0.875	0.575472	0.857143	0.746835	0.706667	0.652238	0.744847	0.691905
1268	0.763158	0.658537	0.923077	0.559633	0.849315	0.714286	0.693333	0.630701	0.744668	0.67752
1269	0.8	0.682081	0.892308	0.59434	0.849315	0.75	0.717333	0.663923	0.761341	0.702056
1270	0.779221	0.670732	0.923077	0.544601	0.861111	0.72956	0.698667	0.641011	0.751384	0.67961
1271	0.753247	0.678788	0.923077	0.577982	0.84507	0.74026	0.706667	0.647393	0.753071	0.692025
1272	0.736842	0.674556	0.848485	0.574074	0.84507	0.736842	0.696	0.634631	0.735978	0.681802
1273	0.725	0.6625	0.920635	0.586047	0.873239	0.720497	0.701333	0.643967	0.747986	0.687848
1274	0.674419	0.674556	0.909091	0.599034	0.873239	0.728477	0.704	0.652335	0.743136	0.691632
1275	0.773333	0.670732	0.90625	0.579439	0.861111	0.757764	0.712	0.657065	0.758105	0.695485
1276	0.707317	0.718563	0.90625	0.583333	0.873239	0.693333	0.704	0.645639	0.747006	0.691621
1277	0.75	0.666667	0.923077	0.578199	0.873239	0.759494	0.712	0.659368	0.758446	0.69494
1278	0.682927	0.628931	0.892308	0.566038	0.861111	0.725	0.682667	0.622954	0.726052	0.667445
1279	0.717949	0.682927	0.909091	0.591549	0.898551	0.725	0.709333	0.654542	0.754178	0.695668
1280	0.767123	0.670659	0.920635	0.572727	0.833333	0.735484	0.701333	0.638674	0.749994	0.687453
1281	0.759494	0.705202	0.9375	0.600939	0.869565	0.723684	0.72	0.666775	0.766064	0.706879
1282	0.8	0.705202	0.923077	0.575472	0.873239	0.727273	0.717333	0.663829	0.767377	0.700597
1283	0.674699	0.686747	0.892308	0.567442	0.873239	0.706667	0.690667	0.629786	0.733517	0.677564
1284	0.74359	0.705202	0.909091	0.571429	0.861111	0.768212	0.717333	0.665599	0.759772	0.699691
1285	0.753247	0.686391	0.892308	0.588785	0.873239	0.753247	0.714667	0.65969	0.757869	0.699767
1286	0.75	0.702381	0.920635	0.579439	0.873239	0.766234	0.72	0.666839	0.765321	0.704098
1287	0.736842	0.682353	0.923077	0.57277	0.885714	0.717949	0.704	0.646647	0.753117	0.689012
1288	0.74359	0.686391	0.892308	0.579439	0.861111	0.723684	0.704	0.646345	0.747754	0.689374
1289	0.725	0.702381	0.892308	0.574163	0.873239	0.751592	0.712	0.660351	0.753114	0.695328
1290	0.789474	0.724138	0.903226	0.566038	0.833333	0.727273	0.712	0.657055	0.757247	0.695511
1291	0.707317	0.715152	0.90625	0.576923	0.849315	0.78481	0.72	0.671955	0.756628	0.702664
1292	0.734177	0.706587	0.909091	0.579439	0.861111	0.736842	0.712	0.65686	0.754541	0.696642
1293	0.731707	0.679012	0.923077	0.586047	0.882353	0.759494	0.714667	0.660543	0.760282	0.699764
1294	0.701299	0.674556	0.888889	0.570093	0.861111	0.709677	0.690667	0.629325	0.734271	0.677282
1295	0.753247	0.666667	0.895522	0.57971	0.861111	0.715152	0.701333	0.649397	0.745235	0.684741
1296	0.716049	0.705882	0.923077	0.587678	0.873239	0.697368	0.706667	0.651982	0.750549	0.693224
1297	0.707317	0.670659	0.909091	0.55814	0.861111	0.675676	0.682667	0.619555	0.730332	0.668186
1298	0.75	0.6625	0.923077	0.590476	0.84507	0.756098	0.712	0.661196	0.754537	0.695599
1299	0.753247	0.710843	0.90625	0.567442	0.861111	0.705128	0.704	0.645961	0.75067	0.688895
1300	0.75	0.654545	0.90625	0.6	0.873239	0.7625	0.714667	0.663509	0.757756	0.69947
1301	0.731707	0.654088	0.903226	0.589286	0.898551	0.74026	0.704	0.641503	0.752853	0.691929
1302	0.777778	0.693642	0.865672	0.601942	0.873239	0.68323	0.706667	0.654693	0.74925	0.693648
1303	0.731707	0.690476	0.892308	0.583732	0.849315	0.718954	0.704	0.650531	0.744415	0.689067
1304	0.779221	0.690058	0.903226	0.579439	0.861111	0.753247	0.714667	0.659445	0.76105	0.699093
1305	0.769231	0.670659	0.878788	0.589862	0.885714	0.697368	0.701333	0.641117	0.748604	0.688156
1306	0.731707	0.658824	0.920635	0.567442	0.857143	0.68	0.685333	0.622249	0.735958	0.672336
1307	0.7	0.700565	0.90625	0.589372	0.873239	0.715232	0.706667	0.654025	0.747443	0.693208
1308	0.769231	0.639053	0.878788	0.56621	0.84507	0.693878	0.682667	0.616054	0.732038	0.668714
1309	0.714286	0.670732	0.909091	0.560748	0.861111	0.706667	0.690667	0.631015	0.737106	0.675167
1310	0.773333	0.698795	0.909091	0.579439	0.882353	0.745342	0.717333	0.663416	0.764726	0.701343
1311	0.779221	0.679012	0.923077	0.567442	0.833333	0.716981	0.701333	0.643321	0.749844	0.685233
1312	0.716049	0.701754	0.875	0.580952	0.852941	0.74359	0.706667	0.652463	0.745048	0.692486
1313	0.789474	0.744186	0.90625	0.599034	0.861111	0.767296	0.738667	0.694803	0.777892	0.721478
1314	0.789474	0.71345	0.923077	0.598131	0.852941	0.74359	0.725333	0.672792	0.77011	0.711008
1315	0.684211	0.682635	0.861538	0.589862	0.911765	0.726115	0.701333	0.640847	0.742687	0.689774
1316	0.753247	0.747126	0.90625	0.593301	0.861111	0.753247	0.730667	0.68296	0.769047	0.714648
1317	0.701299	0.662722	0.920635	0.574074	0.861111	0.69281	0.688	0.624561	0.735442	0.675751
1318	0.682927	0.717647	0.892308	0.589372	0.885714	0.730769	0.712	0.661725	0.74979	0.698182
1319	0.675325	0.694611	0.9375	0.591549	0.861111	0.726115	0.706667	0.650604	0.747702	0.694156
1320	0.74359	0.714286	0.875	0.564815	0.849315	0.768212	0.712	0.655252	0.752536	0.695534
1321	0.727273	0.641975	0.909091	0.589862	0.898551	0.704403	0.696	0.635093	0.745192	0.683327
1322	0.8	0.694118	0.903226	0.584906	0.84507	0.7375	0.714667	0.660894	0.760803	0.699532
1323	0.701299	0.714286	0.923077	0.583333	0.861111	0.75	0.714667	0.658487	0.755518	0.700532
1324	0.773333	0.662651	0.923077	0.587678	0.861111	0.732919	0.709333	0.655521	0.756795	0.693723
1325	0.75	0.721893	0.920635	0.570093	0.873239	0.732026	0.714667	0.659956	0.761315	0.698878
1326	0.769231	0.654321	0.865672	0.553991	0.861111	0.746835	0.696	0.638114	0.74186	0.677145
1327	0.716049	0.670807	0.875	0.576923	0.849315	0.711656	0.693333	0.638986	0.733292	0.678409
1328	0.691358	0.691358	0.848485	0.578199	0.861111	0.734177	0.698667	0.643193	0.734115	0.684157
1329	0.712329	0.705882	0.90625	0.574163	0.861111	0.740741	0.709333	0.656296	0.750079	0.693273
1330	0.674699	0.678788	0.90625	0.58216	0.873239	0.701299	0.693333	0.634633	0.736072	0.681393
1331	0.740741	0.674556	0.9375	0.597156	0.885714	0.722581	0.712	0.658797	0.759708	0.698518
1332	0.690476	0.710843	0.878788	0.614634	0.885714	0.754717	0.722667	0.677591	0.755862	0.709679
1333	0.769231	0.732558	0.9375	0.58216	0.869565	0.753247	0.728	0.676919	0.774043	0.711909
1334	0.763158	0.716763	0.935484	0.559633	0.873239	0.72	0.709333	0.649604	0.76138	0.694073
1335	0.692308	0.674699	0.892308	0.55814	0.84507	0.709677	0.685333	0.622412	0.7287	0.671174
1336	0.779221	0.724138	0.888889	0.586047	0.857143	0.754967	0.722667	0.668491	0.765067	0.707696
1337	0.722892	0.65	0.892308	0.564815	0.885714	0.705128	0.688	0.626652	0.736809	0.673283
1338	0.753247	0.678363	0.875	0.56872	0.849315	0.753247	0.704	0.64814	0.746315	0.68734
1339	0.717949	0.709302	0.920635	0.597156	0.873239	0.774194	0.725333	0.675025	0.765413	0.710903
1340	0.756757	0.666667	0.870968	0.56872	0.861111	0.675	0.685333	0.624239	0.733204	0.671976
1341	0.708861	0.678571	0.935484	0.587678	0.849315	0.751592	0.709333	0.655482	0.751917	0.695308
1342	0.714286	0.674556	0.90625	0.583333	0.857143	0.761905	0.706667	0.649032	0.749579	0.69341
1343	0.740741	0.690476	0.920635	0.571429	0.84507	0.738854	0.706667	0.652957	0.751201	0.690712
1344	0.74359	0.687117	0.920635	0.560748	0.861111	0.725	0.701333	0.643935	0.7497	0.6852
1345	0.734177	0.678788	0.878788	0.591549	0.869565	0.734177	0.706667	0.651048	0.747841	0.692867
1346	0.734177	0.642424	0.885246	0.555556	0.861111	0.713376	0.682667	0.618589	0.731982	0.66802
1347	0.731707	0.6375	0.909091	0.599078	0.898551	0.666667	0.690667	0.629201	0.740432	0.679441
1348	0.74359	0.674699	0.878788	0.544601	0.837838	0.732026	0.690667	0.630766	0.735257	0.672584
1349	0.707317	0.716763	0.90625	0.601852	0.882353	0.734694	0.717333	0.661725	0.758205	0.70603
1350	0.763158	0.690058	0.90625	0.58216	0.857143	0.653846	0.693333	0.632984	0.742103	0.681222
1351	0.746667	0.718563	0.923077	0.583333	0.857143	0.713376	0.712	0.655028	0.757026	0.698311
1352	0.725	0.674847	0.895522	0.574074	0.861111	0.736842	0.701333	0.642767	0.744566	0.686006
1353	0.734177	0.698795	0.90625	0.607477	0.852941	0.716981	0.712	0.6569	0.75277	0.700804
1354	0.740741	0.678788	0.920635	0.57971	0.861111	0.740741	0.709333	0.659182	0.753621	0.692871
1355	0.727273	0.694611	0.9375	0.597156	0.857143	0.732919	0.714667	0.662201	0.757767	0.70123
1356	0.753247	0.662791	0.909091	0.576744	0.873239	0.751678	0.706667	0.648586	0.754465	0.691337
1357	0.682353	0.686747	0.923077	0.579439	0.861111	0.743243	0.704	0.647686	0.745995	0.690456
1358	0.734177	0.666667	0.90625	0.606635	0.885714	0.708861	0.706667	0.652016	0.751384	0.694837
1359	0.731707	0.654971	0.909091	0.587678	0.857143	0.706667	0.696	0.638513	0.741209	0.682666
1360	0.74359	0.675	0.909091	0.580952	0.849315	0.736196	0.706667	0.654306	0.749024	0.690036
1361	0.731707	0.617284	0.923077	0.586047	0.861111	0.701299	0.688	0.626948	0.736754	0.674432
1362	0.717949	0.698225	0.90625	0.59434	0.857143	0.700637	0.704	0.647666	0.745757	0.692054
1363	0.746667	0.690476	0.90625	0.560386	0.861111	0.707317	0.698667	0.644762	0.745368	0.681777
1364	0.753247	0.686747	0.888889	0.6	0.911765	0.717949	0.712	0.652525	0.759766	0.70064
1365	0.722892	0.674847	0.923077	0.56872	0.849315	0.722581	0.698667	0.643247	0.743572	0.682601
1366	0.759494	0.701149	0.923077	0.567442	0.873239	0.712329	0.706667	0.64864	0.756122	0.690917
1367	0.725	0.658228	0.909091	0.586538	0.873239	0.718563	0.701333	0.649762	0.74511	0.685841
1368	0.773333	0.705882	0.90625	0.57277	0.833333	0.75641	0.714667	0.660138	0.757997	0.698106
1369	0.779221	0.674419	0.9375	0.59434	0.885714	0.722581	0.714667	0.660682	0.765629	0.700537
1370	0.659091	0.716049	0.90625	0.557692	0.849315	0.722581	0.696	0.642906	0.735163	0.681022
1371	0.731707	0.654321	0.9375	0.564593	0.849315	0.725	0.696	0.641444	0.743739	0.678945
1372	0.717949	0.68323	0.878788	0.561905	0.84507	0.719512	0.693333	0.637208	0.734409	0.677092
1373	0.74359	0.716763	0.9375	0.575472	0.84507	0.736842	0.714667	0.6607	0.759206	0.69909
1374	0.74359	0.709302	0.90625	0.574163	0.861111	0.76129	0.717333	0.66639	0.759284	0.70013
1375	0.717949	0.666667	0.9375	0.574074	0.869565	0.708861	0.696	0.635298	0.745769	0.682808
1376	0.698795	0.702381	0.878788	0.598039	0.84507	0.708861	0.704	0.654342	0.738656	0.691023
1377	0.731707	0.690476	0.888889	0.56872	0.84507	0.709677	0.696	0.638836	0.73909	0.681325
1378	0.716049	0.646707	0.935484	0.577982	0.833333	0.706667	0.688	0.62394	0.736037	0.676229
1379	0.74359	0.701754	0.888889	0.583732	0.833333	0.738854	0.709333	0.656397	0.748359	0.694361
1380	0.779221	0.70303	0.903226	0.580645	0.849315	0.75641	0.717333	0.661641	0.761975	0.701918
1381	0.753247	0.682635	0.952381	0.575472	0.873239	0.725	0.709333	0.654713	0.760329	0.693926
1382	0.75	0.702381	0.920635	0.57277	0.84507	0.735484	0.709333	0.65405	0.75439	0.693921
1383	0.698795	0.686747	0.903226	0.56872	0.861111	0.74359	0.701333	0.646042	0.743698	0.686329
1384	0.707317	0.621118	0.888889	0.567308	0.849315	0.736196	0.685333	0.628966	0.728357	0.668895
1385	0.691358	0.679012	0.895522	0.561905	0.849315	0.726115	0.693333	0.637247	0.733871	0.676906
1386	0.722892	0.682353	0.870968	0.586047	0.861111	0.716216	0.698667	0.639375	0.739931	0.686239
1387	0.682353	0.619355	0.90625	0.562212	0.861111	0.738854	0.682667	0.620581	0.728356	0.667487
1388	0.734177	0.678788	0.9375	0.589372	0.857143	0.751515	0.714667	0.665831	0.758083	0.698793
1389	0.722892	0.682635	0.9375	0.582524	0.849315	0.789809	0.72	0.673232	0.760779	0.702312
1390	0.734177	0.690909	0.920635	0.583333	0.857143	0.713376	0.704	0.64553	0.749929	0.691144
1391	0.731707	0.649682	0.878788	0.549763	0.837838	0.7125	0.682667	0.62422	0.726713	0.664679
1392	0.681818	0.593548	0.895522	0.561905	0.849315	0.726115	0.674667	0.616025	0.718037	0.657682
1393	0.682927	0.702381	0.920635	0.590476	0.84507	0.717949	0.704	0.649684	0.74324	0.691938
1394	0.731707	0.706587	0.9375	0.592593	0.882353	0.745098	0.72	0.665735	0.765973	0.706732
1395	0.753247	0.690058	0.878788	0.6	0.885714	0.75641	0.72	0.669038	0.760703	0.705163
1396	0.731707	0.682635	0.878788	0.592593	0.911765	0.715232	0.706667	0.648933	0.75212	0.694036
1397	0.746667	0.745763	0.9375	0.596154	0.885714	0.730769	0.730667	0.683224	0.773761	0.715447
1398	0.707317	0.654321	0.920635	0.590909	0.882353	0.722581	0.698667	0.636812	0.746353	0.687564
1399	0.769231	0.690058	0.935484	0.579439	0.873239	0.727273	0.712	0.656116	0.762454	0.697306
1400	0.725	0.674699	0.892308	0.579439	0.869565	0.730769	0.701333	0.643486	0.745297	0.687307
1401	0.675	0.654321	0.892308	0.58216	0.885714	0.7375	0.696	0.638221	0.737834	0.682419
1402	0.689655	0.650307	0.9375	0.566038	0.885714	0.675325	0.682667	0.62271	0.73409	0.669507
1403	0.734177	0.742857	0.892308	0.587678	0.857143	0.746667	0.722667	0.67144	0.760138	0.707545
1404	0.722892	0.634146	0.920635	0.567442	0.861111	0.745098	0.693333	0.633428	0.741887	0.678086
1405	0.759494	0.678571	0.90625	0.572727	0.869565	0.72	0.701333	0.638993	0.751101	0.687671
1406	0.7	0.670659	0.865672	0.606635	0.873239	0.74026	0.706667	0.652328	0.742744	0.694214
1407	0.7	0.741176	0.9375	0.593607	0.869565	0.72973	0.72	0.663179	0.76193	0.708275
1408	0.714286	0.717647	0.920635	0.608295	0.857143	0.753425	0.722667	0.668469	0.761905	0.711496
1409	0.731707	0.709302	0.909091	0.616114	0.898551	0.773333	0.733333	0.685553	0.773016	0.719947
1410	0.722892	0.654545	0.9375	0.60274	0.873239	0.72973	0.706667	0.64745	0.753441	0.695034
1411	0.710526	0.647059	0.90625	0.597285	0.869565	0.733333	0.698667	0.634388	0.744003	0.688266
1412	0.707317	0.6625	0.909091	0.616822	0.925373	0.745342	0.717333	0.665079	0.761074	0.705436
1413	0.725	0.662577	0.952381	0.613333	0.895522	0.763158	0.72	0.660147	0.768662	0.709724
1414	0.769231	0.697143	0.923077	0.597156	0.861111	0.738255	0.72	0.668067	0.764329	0.705247
1415	0.740741	0.670659	0.9375	0.583333	0.861111	0.76	0.712	0.655676	0.758891	0.697178
1416	0.698795	0.670659	0.909091	0.619718	0.911765	0.745098	0.717333	0.664609	0.759188	0.706407
1417	0.690476	0.662577	0.875	0.579439	0.849315	0.710526	0.688	0.627776	0.727889	0.675306
1418	0.725	0.642424	0.90625	0.59434	0.873239	0.721519	0.698667	0.641769	0.743795	0.685571
1419	0.7	0.654321	0.9375	0.597156	0.861111	0.708075	0.698667	0.643122	0.743027	0.686301
1420	0.74359	0.682635	0.909091	0.603604	0.895522	0.746667	0.717333	0.657963	0.763518	0.705623
1421	0.789474	0.701754	0.920635	0.614679	0.895522	0.722581	0.725333	0.669987	0.774107	0.714154
1422	0.658824	0.588957	0.90625	0.59633	0.882353	0.697368	0.674667	0.608067	0.72168	0.665958
1423	0.691358	0.690058	0.909091	0.598131	0.869565	0.751678	0.712	0.656484	0.751647	0.699785
1424	0.769231	0.630303	0.892308	0.608295	0.873239	0.753247	0.709333	0.65154	0.754437	0.696058
1425	0.681818	0.630303	0.90625	0.58216	0.84058	0.741722	0.688	0.628553	0.730472	0.675904
1426	0.697674	0.674847	0.923077	0.601852	0.885714	0.72	0.706667	0.650141	0.750527	0.695243
1427	0.740741	0.662651	0.90625	0.589862	0.885714	0.736842	0.706667	0.648281	0.753677	0.693291
1428	0.691358	0.658683	0.875	0.598131	0.873239	0.705882	0.693333	0.633383	0.733716	0.682524
1429	0.779221	0.650888	0.903226	0.591549	0.861111	0.751592	0.709333	0.653679	0.756264	0.694766
1430	0.722892	0.674699	0.909091	0.590476	0.861111	0.745098	0.709333	0.656927	0.750561	0.694337
1431	0.74359	0.698795	0.909091	0.601852	0.873239	0.75817	0.722667	0.668955	0.764123	0.708656
1432	0.707317	0.701149	0.952381	0.610329	0.911765	0.773333	0.730667	0.680499	0.776046	0.718677
1433	0.725	0.674847	0.952381	0.584475	0.898551	0.730769	0.709333	0.650621	0.761004	0.696381
1434	0.740741	0.694611	0.90625	0.601852	0.898551	0.797386	0.730667	0.679139	0.773232	0.716292
1435	0.731707	0.689655	0.920635	0.610329	0.911765	0.746667	0.722667	0.670367	0.76846	0.710912
1436	0.763158	0.650888	0.909091	0.588235	0.869565	0.711409	0.698667	0.634604	0.748724	0.686366
1437	0.740741	0.678363	0.920635	0.605769	0.885714	0.77707	0.725333	0.677623	0.768049	0.710727
1438	0.773333	0.700565	0.892308	0.597156	0.873239	0.741722	0.72	0.667552	0.763054	0.705465
1439	0.756757	0.604651	0.878788	0.59633	0.869565	0.728477	0.690667	0.625884	0.739095	0.679404
1440	0.674157	0.709302	0.920635	0.600985	0.885714	0.75817	0.72	0.67553	0.758161	0.70701
1441	0.74359	0.65896	0.90625	0.587156	0.869565	0.716216	0.698667	0.636282	0.746956	0.686768
1442	0.708861	0.6	0.888889	0.579439	0.861111	0.710526	0.677333	0.612539	0.724804	0.665346
1443	0.759494	0.707865	0.909091	0.602871	0.885714	0.72973	0.722667	0.672696	0.765794	0.708286
1444	0.707317	0.650888	0.923077	0.587678	0.861111	0.715232	0.696	0.638814	0.740884	0.682787

## Sheet: LASSO-RF
Number of features	COVID-19 patients with mild symptoms	COVID-19 patients with moderate symptoms	non-COVID-19 patients with mild symptoms	COVID-19 patients with severe symptoms	non-COVID-19 patients with severe symptoms	Healthy control	ACC	MCC	Macro F1	Weighed F1
1	0.289474	0.407643	0.583333	0.247619	0.415584	0.43038	0.373333	0.234883	0.395672	0.358441
2	0.365854	0.4	0.746667	0.446429	0.714286	0.510067	0.496	0.382081	0.53055	0.487316
3	0.56	0.484076	0.736842	0.425926	0.732394	0.541935	0.536	0.435402	0.580196	0.519838
4	0.564706	0.458599	0.767123	0.427184	0.732394	0.620253	0.552	0.463795	0.595043	0.531378
5	0.60241	0.552147	0.767123	0.49	0.777778	0.666667	0.608	0.537514	0.642687	0.589469
6	0.626506	0.602564	0.777778	0.418367	0.727273	0.674699	0.602667	0.535789	0.637864	0.574208
7	0.658824	0.588957	0.857143	0.387435	0.712329	0.678571	0.602667	0.538273	0.64721	0.568349
8	0.659091	0.583851	0.869565	0.430769	0.72973	0.650307	0.608	0.542451	0.653885	0.580557
9	0.613636	0.621118	0.882353	0.490385	0.788732	0.662338	0.632	0.562426	0.676427	0.614768
10	0.606742	0.607595	0.857143	0.432161	0.746667	0.654088	0.608	0.540165	0.650732	0.583078
11	0.571429	0.580645	0.821918	0.437811	0.746667	0.658065	0.597333	0.526466	0.636089	0.574378
12	0.547368	0.576923	0.857143	0.428571	0.746667	0.670886	0.597333	0.530591	0.637926	0.573348
13	0.590909	0.604938	0.821918	0.395939	0.767123	0.636943	0.592	0.520716	0.636295	0.56386
14	0.608696	0.591195	0.805556	0.441176	0.777778	0.649007	0.602667	0.529994	0.645568	0.580536
15	0.619048	0.609756	0.816901	0.444444	0.756757	0.64	0.605333	0.528968	0.647818	0.584152
16	0.604651	0.601227	0.833333	0.39196	0.756757	0.615385	0.586667	0.511933	0.633885	0.558966
17	0.642857	0.581818	0.810811	0.4	0.746667	0.671053	0.597333	0.524305	0.642201	0.567929
18	0.619048	0.567901	0.821918	0.415842	0.783784	0.606452	0.586667	0.509625	0.635824	0.561393
19	0.588235	0.564103	0.869565	0.464455	0.805195	0.605263	0.6	0.521105	0.649469	0.58124
20	0.581395	0.573333	0.821918	0.511848	0.810811	0.653846	0.621333	0.549452	0.658859	0.605204
21	0.65	0.585987	0.833333	0.5	0.805195	0.666667	0.632	0.562832	0.67353	0.611803
22	0.702703	0.573171	0.810811	0.47343	0.815789	0.632258	0.618667	0.544871	0.668027	0.596562
23	0.684211	0.604938	0.821918	0.482759	0.815789	0.6375	0.629333	0.561789	0.674519	0.607163
24	0.658228	0.593548	0.810811	0.44335	0.815789	0.625767	0.610667	0.540146	0.657916	0.585274
25	0.675325	0.585366	0.84507	0.504854	0.815789	0.615385	0.626667	0.555734	0.673632	0.608257
26	0.666667	0.580247	0.84507	0.446602	0.815789	0.65	0.616	0.542435	0.667396	0.591269
27	0.675325	0.582278	0.805556	0.492611	0.789474	0.646341	0.624	0.555948	0.665264	0.603229
28	0.702703	0.5375	0.794521	0.463768	0.8	0.63354	0.605333	0.528607	0.655339	0.582944
29	0.693333	0.571429	0.84507	0.516746	0.8	0.641509	0.632	0.560505	0.678015	0.614325
30	0.666667	0.575	0.816901	0.475728	0.8	0.625	0.613333	0.539688	0.659883	0.592818
31	0.684211	0.553459	0.794521	0.470588	0.815789	0.62963	0.610667	0.538093	0.658033	0.588021
32	0.675325	0.545455	0.84058	0.468293	0.789474	0.632911	0.608	0.532594	0.658673	0.586829
33	0.684932	0.573099	0.816901	0.453202	0.8	0.66242	0.616	0.542918	0.665092	0.592225
34	0.658228	0.60355	0.828571	0.49505	0.815789	0.688312	0.64	0.574929	0.681583	0.61875
35	0.634146	0.540881	0.828571	0.471154	0.8	0.679487	0.613333	0.538828	0.65904	0.591699
36	0.666667	0.581818	0.805556	0.483092	0.8	0.666667	0.624	0.551605	0.6673	0.603407
37	0.702703	0.559524	0.821918	0.437811	0.8	0.628931	0.605333	0.531697	0.658481	0.579599
38	0.693333	0.54321	0.773333	0.439024	0.8	0.658228	0.602667	0.526638	0.651188	0.577038
39	0.684211	0.606061	0.816901	0.460784	0.8	0.679245	0.629333	0.560237	0.674534	0.605018
40	0.760563	0.576687	0.794521	0.5	0.8	0.705128	0.642667	0.571241	0.689483	0.621874
41	0.72973	0.578616	0.794521	0.530233	0.8	0.688312	0.645333	0.573499	0.686902	0.627909
42	0.739726	0.613497	0.805556	0.511628	0.789474	0.701987	0.650667	0.579449	0.693644	0.631865
43	0.72	0.601227	0.805556	0.504854	0.8	0.679245	0.642667	0.575894	0.685147	0.62203
44	0.72	0.57485	0.794521	0.5	0.789474	0.715232	0.64	0.570612	0.682346	0.61914
45	0.760563	0.582278	0.805556	0.514019	0.8	0.6875	0.645333	0.574083	0.691653	0.625983
46	0.739726	0.595238	0.828571	0.526316	0.8	0.722581	0.658667	0.592727	0.702072	0.639623
47	0.739726	0.576471	0.816901	0.460784	0.8	0.675159	0.626667	0.555785	0.678174	0.602349
48	0.75	0.5625	0.794521	0.473934	0.8	0.666667	0.624	0.549041	0.674603	0.601672
49	0.708861	0.585366	0.828571	0.514563	0.8	0.705128	0.648	0.5827	0.690415	0.627657
50	0.72	0.55	0.805556	0.50237	0.8	0.700637	0.634667	0.562682	0.67976	0.613822
51	0.760563	0.593023	0.828571	0.490196	0.826667	0.670886	0.642667	0.575504	0.694984	0.620723
52	0.72973	0.592593	0.84058	0.512077	0.815789	0.691358	0.650667	0.585275	0.697021	0.629821
53	0.75	0.607143	0.816901	0.526316	0.810811	0.666667	0.650667	0.582531	0.696306	0.633136
54	0.75	0.627219	0.816901	0.509434	0.810811	0.684211	0.653333	0.583627	0.699763	0.634393
55	0.72	0.604938	0.84058	0.516746	0.8	0.675	0.648	0.580395	0.692877	0.629231
56	0.767123	0.638554	0.84058	0.576923	0.8	0.742138	0.690667	0.634181	0.727553	0.674063
57	0.756757	0.60241	0.828571	0.509615	0.8	0.713376	0.656	0.590486	0.701788	0.634814
58	0.746667	0.613497	0.852941	0.528846	0.8	0.708075	0.664	0.601132	0.708338	0.644444
59	0.756757	0.601227	0.805556	0.526829	0.8	0.708075	0.658667	0.596791	0.699741	0.638073
60	0.736842	0.621118	0.816901	0.521739	0.810811	0.720497	0.664	0.60243	0.704651	0.642904
61	0.727273	0.627219	0.828571	0.497512	0.8	0.708861	0.656	0.595593	0.698239	0.632598
62	0.756757	0.614458	0.816901	0.495238	0.810811	0.709677	0.653333	0.585652	0.70064	0.631473
63	0.746667	0.630952	0.84058	0.512315	0.815789	0.716981	0.666667	0.607525	0.710547	0.644059
64	0.777778	0.646341	0.865672	0.545455	0.8	0.687117	0.674667	0.613502	0.720394	0.657424
65	0.777778	0.614458	0.805556	0.538462	0.810811	0.696203	0.664	0.600506	0.707211	0.645666
66	0.756757	0.630303	0.805556	0.5	0.810811	0.690909	0.656	0.596982	0.699056	0.632424
67	0.746667	0.619048	0.828571	0.487562	0.8	0.720497	0.656	0.595606	0.700391	0.630797
68	0.756757	0.646707	0.84058	0.538462	0.8	0.713376	0.674667	0.613849	0.71598	0.655881
69	0.767123	0.593023	0.805556	0.467662	0.810811	0.696203	0.64	0.574655	0.690063	0.614318
70	0.746667	0.610778	0.84058	0.502463	0.826667	0.68323	0.653333	0.59079	0.701731	0.631061
71	0.746667	0.591716	0.828571	0.497512	0.8	0.6875	0.645333	0.581951	0.691994	0.622721
72	0.788732	0.622754	0.84058	0.504762	0.8	0.683544	0.656	0.588574	0.706729	0.635703
73	0.8	0.602273	0.805556	0.49	0.8	0.66242	0.642667	0.578158	0.693375	0.620268
74	0.746667	0.573171	0.828571	0.502463	0.8	0.699387	0.645333	0.581292	0.69171	0.622616
75	0.767123	0.585366	0.816901	0.542857	0.8	0.713376	0.661333	0.596075	0.704271	0.643172
76	0.736842	0.57485	0.84058	0.514563	0.8	0.687898	0.645333	0.578458	0.692456	0.625552
77	0.777778	0.591716	0.816901	0.509804	0.8	0.704403	0.653333	0.589569	0.7001	0.631742
78	0.767123	0.595238	0.84058	0.519608	0.8	0.732919	0.664	0.603198	0.709245	0.642145
79	0.788732	0.60355	0.816901	0.492611	0.810811	0.703704	0.653333	0.590251	0.702718	0.629664
80	0.8	0.596491	0.828571	0.497561	0.8	0.666667	0.645333	0.578198	0.698215	0.62437
81	0.777778	0.635294	0.805556	0.536585	0.8	0.666667	0.661333	0.598831	0.703647	0.643389
82	0.767123	0.595238	0.816901	0.507317	0.8	0.696203	0.650667	0.585659	0.69713	0.629298
83	0.828571	0.635838	0.816901	0.538462	0.8	0.705882	0.674667	0.612876	0.720942	0.656065
84	0.835821	0.628571	0.816901	0.541063	0.8	0.696774	0.672	0.609841	0.719855	0.654423
85	0.777778	0.631579	0.816901	0.482759	0.8	0.670886	0.648	0.583291	0.69665	0.624572
86	0.811594	0.639535	0.84058	0.528302	0.8	0.666667	0.664	0.596421	0.714446	0.646786
87	0.746667	0.583333	0.828571	0.490196	0.8	0.708861	0.645333	0.579781	0.692938	0.621997
88	0.736842	0.60355	0.816901	0.507317	0.810811	0.722581	0.656	0.592433	0.699667	0.634207
89	0.835821	0.590909	0.794521	0.490196	0.8	0.709677	0.650667	0.585117	0.703521	0.628185
90	0.8	0.627907	0.828571	0.49	0.8	0.736196	0.666667	0.609022	0.713779	0.640631
91	0.8	0.597701	0.816901	0.485149	0.810811	0.666667	0.642667	0.576708	0.696205	0.620057
92	0.8	0.631579	0.805556	0.484848	0.8	0.695122	0.656	0.597385	0.702851	0.630472
93	0.75	0.621951	0.821918	0.544601	0.8	0.705882	0.666667	0.600744	0.707392	0.649424
94	0.771429	0.581818	0.779221	0.52381	0.810811	0.727273	0.656	0.589404	0.69906	0.636117
95	0.753623	0.56962	0.8	0.554545	0.815789	0.697368	0.656	0.58363	0.698491	0.640097
96	0.753623	0.54023	0.821918	0.497608	0.810811	0.715232	0.637333	0.56487	0.689904	0.617433
97	0.771429	0.573171	0.810811	0.542857	0.815789	0.717949	0.661333	0.596166	0.705334	0.642505
98	0.72	0.585366	0.821918	0.521327	0.8	0.697368	0.648	0.578901	0.690997	0.629121
99	0.771429	0.610778	0.821918	0.519231	0.815789	0.692308	0.658667	0.593689	0.705242	0.638373
100	0.776119	0.584795	0.8	0.495238	0.815789	0.701987	0.645333	0.574868	0.695655	0.624321
101	0.760563	0.598802	0.8	0.492754	0.815789	0.701299	0.648	0.581217	0.694868	0.625073
102	0.753623	0.532544	0.789474	0.512077	0.810811	0.735484	0.642667	0.573969	0.689002	0.622028
103	0.771429	0.591716	0.810811	0.521327	0.8	0.701987	0.653333	0.584541	0.699545	0.634531
104	0.760563	0.564103	0.8	0.550459	0.794521	0.726115	0.658667	0.588632	0.699293	0.641269
105	0.782609	0.57485	0.810811	0.533333	0.783784	0.730769	0.658667	0.592095	0.702693	0.639894
106	0.739726	0.621118	0.8	0.530233	0.8	0.741722	0.666667	0.600153	0.705466	0.647728
107	0.80597	0.559524	0.821918	0.511848	0.8	0.717949	0.650667	0.580984	0.702868	0.630576
108	0.771429	0.598802	0.821918	0.542056	0.783784	0.710526	0.661333	0.592623	0.704752	0.644686
109	0.760563	0.596273	0.810811	0.546296	0.783784	0.753247	0.669333	0.602465	0.708496	0.651449
110	0.8	0.591716	0.779221	0.516746	0.8	0.683871	0.648	0.579199	0.695259	0.629428
111	0.776119	0.593939	0.821918	0.575342	0.783784	0.75	0.677333	0.609538	0.71685	0.663118
112	0.794118	0.576687	0.810811	0.550459	0.8	0.710526	0.661333	0.590546	0.7071	0.645246
113	0.794118	0.607143	0.821918	0.564815	0.826667	0.72	0.677333	0.611291	0.722443	0.661829
114	0.8	0.596491	0.810811	0.555556	0.8	0.711409	0.666667	0.597369	0.712378	0.652011
115	0.753623	0.602273	0.833333	0.518868	0.810811	0.693878	0.653333	0.582765	0.702131	0.635757
116	0.776119	0.630303	0.8	0.560748	0.810811	0.748387	0.682667	0.619864	0.721061	0.665838
117	0.80597	0.576471	0.789474	0.56872	0.8	0.715232	0.666667	0.601245	0.709311	0.65194
118	0.787879	0.574713	0.821918	0.521739	0.8	0.735484	0.658667	0.593175	0.706955	0.639109
119	0.80597	0.564706	0.789474	0.525822	0.826667	0.711409	0.653333	0.583037	0.704008	0.635258
120	0.787879	0.614458	0.810811	0.540284	0.8	0.708861	0.666667	0.601576	0.710382	0.648895
121	0.818182	0.597701	0.810811	0.550725	0.8	0.714286	0.669333	0.606763	0.715284	0.652469
122	0.75	0.598802	0.821918	0.538462	0.8	0.735484	0.666667	0.603851	0.707444	0.647391
123	0.787879	0.619883	0.821918	0.566038	0.815789	0.723684	0.68	0.617003	0.722532	0.664278
124	0.760563	0.576271	0.84507	0.497512	0.815789	0.701299	0.648	0.584113	0.699418	0.62555
125	0.818182	0.606742	0.810811	0.550725	0.815789	0.738255	0.677333	0.616645	0.723417	0.659945
126	0.830769	0.595506	0.821918	0.544601	0.8	0.739726	0.672	0.605472	0.722087	0.65613
127	0.776119	0.578035	0.810811	0.526316	0.8	0.710526	0.653333	0.585247	0.700301	0.635277
128	0.776119	0.590361	0.821918	0.542056	0.815789	0.727273	0.666667	0.599472	0.712253	0.648831
129	0.742857	0.581818	0.821918	0.521327	0.815789	0.735484	0.658667	0.591829	0.703199	0.638197
130	0.712329	0.608187	0.821918	0.514563	0.815789	0.715232	0.656	0.591507	0.698003	0.635415
131	0.8	0.609195	0.821918	0.540284	0.815789	0.715232	0.669333	0.603843	0.71707	0.652043
132	0.830769	0.624277	0.833333	0.574163	0.815789	0.748387	0.693333	0.635673	0.737787	0.676888
133	0.825397	0.596685	0.810811	0.545455	0.826667	0.716216	0.669333	0.60465	0.720205	0.653445
134	0.818182	0.608187	0.810811	0.548077	0.815789	0.709677	0.672	0.609839	0.718454	0.65426
135	0.818182	0.595238	0.821918	0.535211	0.815789	0.727273	0.669333	0.603197	0.718935	0.650749
136	0.80597	0.55814	0.8	0.535211	0.826667	0.716216	0.656	0.586078	0.707034	0.638958
137	0.760563	0.59887	0.821918	0.502463	0.826667	0.741722	0.661333	0.599566	0.7087	0.638402
138	0.764706	0.604651	0.821918	0.548077	0.815789	0.732026	0.672	0.609735	0.714528	0.654041
139	0.776119	0.615385	0.821918	0.522167	0.826667	0.733333	0.669333	0.609056	0.715932	0.648936
140	0.80597	0.571429	0.8	0.504673	0.826667	0.701987	0.648	0.575725	0.701788	0.628167
141	0.742857	0.589595	0.821918	0.535211	0.826667	0.726027	0.661333	0.592782	0.707046	0.644184
142	0.787879	0.587571	0.8	0.531401	0.826667	0.733333	0.664	0.599849	0.711142	0.645488
143	0.787879	0.562874	0.769231	0.514019	0.815789	0.738255	0.650667	0.579649	0.698008	0.631309
144	0.742857	0.615385	0.821918	0.526829	0.815789	0.700637	0.661333	0.598993	0.703903	0.641324
145	0.753623	0.611765	0.810811	0.524272	0.826667	0.705128	0.661333	0.598042	0.705378	0.64127
146	0.818182	0.609195	0.8	0.525822	0.826667	0.734694	0.669333	0.602678	0.719093	0.650785
147	0.818182	0.610778	0.821918	0.551402	0.826667	0.722581	0.677333	0.612675	0.725255	0.660094
148	0.764706	0.60355	0.789474	0.526316	0.815789	0.723684	0.661333	0.596208	0.70392	0.641789
149	0.818182	0.596491	0.8	0.535885	0.815789	0.705882	0.664	0.599093	0.712038	0.645747
150	0.828571	0.6	0.869565	0.519231	0.826667	0.716216	0.669333	0.60542	0.726708	0.649535
151	0.8	0.595506	0.84507	0.497561	0.826667	0.715232	0.658667	0.594364	0.713339	0.636229
152	0.794118	0.636872	0.84507	0.53202	0.826667	0.74026	0.682667	0.626026	0.729168	0.661687
153	0.84375	0.631579	0.810811	0.540284	0.826667	0.683871	0.672	0.607509	0.722827	0.654869
154	0.8	0.627907	0.810811	0.526829	0.826667	0.688312	0.666667	0.605331	0.713421	0.646442
155	0.885246	0.621469	0.779221	0.526316	0.826667	0.728477	0.674667	0.611905	0.727899	0.656225
156	0.857143	0.686391	0.821918	0.559242	0.826667	0.72956	0.701333	0.644876	0.74682	0.683635
157	0.811594	0.646707	0.821918	0.544601	0.826667	0.718954	0.682667	0.620271	0.728407	0.664204
158	0.787879	0.613636	0.833333	0.527363	0.826667	0.725	0.672	0.614378	0.71898	0.650844
159	0.903226	0.579545	0.810811	0.543689	0.826667	0.713376	0.672	0.610554	0.729552	0.654824
160	0.888889	0.613636	0.810811	0.563107	0.826667	0.717949	0.685333	0.627468	0.736843	0.66894
161	0.818182	0.593023	0.833333	0.535885	0.826667	0.74359	0.674667	0.612124	0.725113	0.655201
162	0.818182	0.635838	0.833333	0.533981	0.826667	0.721519	0.68	0.620996	0.728253	0.659868
163	0.861538	0.581006	0.810811	0.507317	0.826667	0.723684	0.661333	0.5976	0.718504	0.640331
164	0.830769	0.624277	0.821918	0.578199	0.826667	0.718954	0.688	0.627475	0.733464	0.673168
165	0.90625	0.578035	0.810811	0.521739	0.826667	0.700637	0.664	0.600059	0.724023	0.644479
166	0.933333	0.579882	0.789474	0.545455	0.826667	0.720497	0.674667	0.612806	0.732551	0.657497
167	0.857143	0.595506	0.833333	0.565854	0.826667	0.726115	0.682667	0.624512	0.734103	0.666726
168	0.84375	0.59887	0.84507	0.533333	0.826667	0.718954	0.672	0.60733	0.727774	0.65418
169	0.830769	0.542169	0.8	0.55814	0.826667	0.74026	0.666667	0.598775	0.716334	0.6501
170	0.903226	0.610778	0.810811	0.556604	0.826667	0.7125	0.682667	0.620884	0.736764	0.666135
171	0.933333	0.601156	0.8	0.556604	0.837838	0.705128	0.68	0.616624	0.73901	0.665226
172	0.830769	0.583333	0.810811	0.567442	0.826667	0.732026	0.677333	0.611881	0.725175	0.661806
173	0.875	0.541436	0.84507	0.485437	0.826667	0.718954	0.648	0.579474	0.715427	0.626776
174	0.848485	0.610778	0.84507	0.56872	0.826667	0.7375	0.690667	0.631618	0.739537	0.673323
175	0.870968	0.568047	0.821918	0.552995	0.826667	0.714286	0.669333	0.60005	0.725813	0.654209
176	0.861538	0.581395	0.821918	0.58216	0.837838	0.745098	0.688	0.626099	0.738325	0.673339
177	0.920635	0.571429	0.833333	0.548837	0.826667	0.713376	0.674667	0.608289	0.735713	0.658146
178	0.848485	0.581818	0.833333	0.545455	0.826667	0.687117	0.666667	0.603164	0.720479	0.648761
179	0.870968	0.590909	0.833333	0.556604	0.826667	0.732026	0.68	0.616155	0.735084	0.664501
180	0.875	0.563536	0.857143	0.492754	0.826667	0.732026	0.658667	0.592195	0.724521	0.637489
181	0.875	0.569832	0.810811	0.521739	0.826667	0.754967	0.669333	0.606227	0.726503	0.649769
182	0.888889	0.588889	0.833333	0.507317	0.826667	0.735484	0.669333	0.607407	0.730096	0.648101
183	0.888889	0.584795	0.794521	0.561905	0.826667	0.708861	0.674667	0.611524	0.727606	0.659368
184	0.857143	0.579882	0.833333	0.533333	0.826667	0.745342	0.674667	0.611793	0.729283	0.654855
185	0.861538	0.569767	0.833333	0.537037	0.826667	0.706667	0.664	0.593672	0.722502	0.647568
186	0.84375	0.582857	0.821918	0.545455	0.826667	0.727273	0.672	0.608403	0.724653	0.654761
187	0.818182	0.593023	0.821918	0.53202	0.826667	0.732919	0.672	0.613397	0.720788	0.650997
188	0.888889	0.586207	0.821918	0.54717	0.826667	0.75817	0.682667	0.61984	0.73817	0.66516
189	0.918033	0.597701	0.833333	0.555024	0.826667	0.72956	0.685333	0.625335	0.743386	0.668722
190	0.870968	0.627219	0.8	0.570093	0.826667	0.709677	0.685333	0.622562	0.734104	0.670672
191	0.848485	0.557576	0.857143	0.563636	0.826667	0.727273	0.674667	0.605284	0.73013	0.65914
192	0.830769	0.569767	0.833333	0.516432	0.826667	0.705882	0.656	0.585587	0.713808	0.637441
193	0.875	0.578035	0.869565	0.539535	0.826667	0.74026	0.677333	0.610831	0.738177	0.660154
194	0.84058	0.597701	0.869565	0.525822	0.826667	0.706667	0.669333	0.602277	0.727834	0.650726
195	0.80597	0.568182	0.869565	0.470588	0.826667	0.691824	0.642667	0.5747	0.705466	0.61879
196	0.848485	0.62069	0.869565	0.533333	0.826667	0.717949	0.68	0.617726	0.736115	0.661054
197	0.818182	0.579545	0.895522	0.504762	0.826667	0.74359	0.666667	0.600499	0.728045	0.645894
198	0.84375	0.594286	0.84507	0.517073	0.826667	0.7125	0.666667	0.604524	0.723224	0.646113
199	0.782609	0.576471	0.882353	0.533981	0.826667	0.740741	0.672	0.61125	0.723803	0.651504
200	0.861538	0.623529	0.821918	0.539216	0.826667	0.773006	0.693333	0.639974	0.740979	0.670739
201	0.84375	0.617978	0.857143	0.502463	0.826667	0.7625	0.68	0.622605	0.735083	0.655659
202	0.875	0.635838	0.869565	0.531401	0.826667	0.765432	0.696	0.640431	0.750651	0.674099
203	0.84058	0.60241	0.857143	0.571429	0.826667	0.7625	0.696	0.639307	0.743455	0.677238
204	0.9	0.594286	0.84507	0.567442	0.826667	0.766234	0.693333	0.630964	0.74995	0.678472
205	0.80597	0.587571	0.882353	0.512077	0.826667	0.782051	0.677333	0.616223	0.732781	0.655039
206	0.875	0.638554	0.84507	0.559242	0.826667	0.773006	0.704	0.648735	0.752923	0.68423
207	0.857143	0.578035	0.821918	0.557692	0.826667	0.759494	0.682667	0.622878	0.733491	0.664933
208	0.835821	0.594286	0.882353	0.507317	0.826667	0.775	0.68	0.621375	0.736907	0.655897
209	0.835821	0.583333	0.882353	0.535211	0.815789	0.797468	0.688	0.626566	0.741663	0.666777
210	0.782609	0.618182	0.895522	0.540284	0.826667	0.773006	0.690667	0.631969	0.739378	0.669549
211	0.830769	0.602273	0.882353	0.509804	0.826667	0.765432	0.68	0.622025	0.736216	0.656443
212	0.885246	0.655172	0.833333	0.531401	0.826667	0.782609	0.701333	0.647186	0.752405	0.679219
213	0.903226	0.647059	0.857143	0.571429	0.826667	0.748466	0.706667	0.652205	0.758998	0.689424
214	0.892308	0.635294	0.84507	0.541063	0.826667	0.753086	0.696	0.640926	0.748915	0.674763
215	0.848485	0.666667	0.895522	0.609091	0.826667	0.8	0.730667	0.676685	0.774405	0.71518
216	0.888889	0.606742	0.857143	0.48	0.826667	0.768293	0.677333	0.621679	0.737955	0.649656
217	0.830769	0.592179	0.882353	0.512315	0.826667	0.7875	0.682667	0.62583	0.73863	0.659064
218	0.861538	0.670391	0.869565	0.558824	0.826667	0.78481	0.714667	0.665698	0.761966	0.693914
219	0.870968	0.613636	0.882353	0.526316	0.826667	0.7875	0.693333	0.6351	0.75124	0.67203
220	0.835821	0.635838	0.882353	0.563107	0.826667	0.757764	0.701333	0.647939	0.750258	0.682221
221	0.861538	0.60355	0.882353	0.570093	0.826667	0.779874	0.701333	0.642504	0.754013	0.683748
222	0.888889	0.617143	0.857143	0.556604	0.826667	0.774194	0.698667	0.639816	0.75344	0.680927
223	0.888889	0.588235	0.84507	0.546296	0.826667	0.787097	0.690667	0.627507	0.747042	0.672223
224	0.830769	0.631579	0.869565	0.535211	0.826667	0.764331	0.690667	0.629429	0.74302	0.670838
225	0.875	0.622222	0.869565	0.524752	0.826667	0.7875	0.696	0.643488	0.750951	0.672613
226	0.830769	0.615385	0.833333	0.560748	0.826667	0.774194	0.693333	0.632524	0.740183	0.675507
227	0.903226	0.625	0.882353	0.538462	0.826667	0.807453	0.706667	0.652819	0.76386	0.685014
228	0.84375	0.6	0.857143	0.533333	0.826667	0.782609	0.688	0.628458	0.740584	0.666593
229	0.848485	0.602273	0.857143	0.485149	0.826667	0.770186	0.674667	0.616888	0.73165	0.647673
230	0.857143	0.628571	0.869565	0.543689	0.826667	0.777778	0.698667	0.644333	0.750569	0.677763
231	0.857143	0.590909	0.857143	0.490196	0.826667	0.765432	0.672	0.611917	0.731248	0.646918
232	0.835821	0.619883	0.895522	0.564593	0.815789	0.75	0.696	0.639188	0.746935	0.678106
233	0.903226	0.64	0.84507	0.539216	0.826667	0.760736	0.698667	0.645987	0.752486	0.677325
234	0.870968	0.612717	0.869565	0.542857	0.826667	0.782609	0.696	0.638156	0.750897	0.67599
235	0.892308	0.617143	0.857143	0.542857	0.826667	0.787097	0.698667	0.641295	0.753869	0.67845
236	0.852941	0.589595	0.895522	0.541063	0.826667	0.775	0.690667	0.633629	0.746798	0.669636
237	0.870968	0.613636	0.882353	0.55814	0.826667	0.779221	0.698667	0.637487	0.755164	0.682199
238	0.888889	0.576471	0.833333	0.514286	0.826667	0.775	0.677333	0.615006	0.735774	0.654919
239	0.870968	0.635294	0.857143	0.551402	0.826667	0.779874	0.701333	0.642417	0.753558	0.682513
240	0.888889	0.594286	0.895522	0.542056	0.826667	0.75641	0.688	0.624724	0.750638	0.670616
241	0.84375	0.594286	0.857143	0.524272	0.826667	0.7625	0.68	0.620628	0.73477	0.658509
242	0.818182	0.605714	0.882353	0.509615	0.826667	0.759494	0.677333	0.61567	0.733671	0.655065
243	0.870968	0.609195	0.882353	0.521327	0.826667	0.7375	0.68	0.616913	0.741335	0.660448
244	0.84375	0.611765	0.882353	0.545455	0.826667	0.756098	0.690667	0.632605	0.744348	0.670913
245	0.885246	0.647727	0.84507	0.531401	0.826667	0.75	0.693333	0.636724	0.747685	0.672811
246	0.80597	0.594286	0.882353	0.542857	0.826667	0.774194	0.685333	0.624362	0.737721	0.666351
247	0.835821	0.594286	0.857143	0.519608	0.826667	0.779874	0.682667	0.625591	0.735566	0.659229
248	0.857143	0.607143	0.84507	0.540284	0.826667	0.740741	0.682667	0.621324	0.736175	0.663412
249	0.861538	0.631579	0.869565	0.557692	0.826667	0.740741	0.696	0.639952	0.747964	0.677361
250	0.918033	0.608187	0.84507	0.537736	0.826667	0.7625	0.690667	0.630251	0.749699	0.671407
251	0.9	0.621469	0.869565	0.56872	0.826667	0.746835	0.698667	0.640315	0.755543	0.683356
252	0.861538	0.6	0.857143	0.567442	0.826667	0.787097	0.698667	0.638323	0.749981	0.681267
253	0.857143	0.625698	0.882353	0.507317	0.826667	0.775	0.688	0.631041	0.745696	0.664388
254	0.830769	0.614458	0.857143	0.574074	0.826667	0.759494	0.696	0.634857	0.743767	0.679493
255	0.84375	0.643275	0.882353	0.533333	0.826667	0.753086	0.693333	0.635035	0.747077	0.672761
256	0.875	0.611765	0.857143	0.556604	0.826667	0.754717	0.693333	0.633718	0.746982	0.675226
257	0.875	0.601156	0.869565	0.564815	0.826667	0.771242	0.696	0.633808	0.751407	0.679837
258	0.848485	0.611111	0.895522	0.526829	0.826667	0.77707	0.690667	0.634313	0.747614	0.669091
259	0.84375	0.608187	0.857143	0.576744	0.826667	0.76129	0.696	0.634792	0.74563	0.680469
260	0.848485	0.60355	0.84507	0.519231	0.826667	0.757764	0.68	0.620037	0.733461	0.657248
261	0.823529	0.635838	0.857143	0.533981	0.826667	0.759494	0.690667	0.634462	0.739442	0.668884
262	0.885246	0.607143	0.869565	0.564815	0.826667	0.770186	0.698667	0.637919	0.753937	0.681764
263	0.875	0.655367	0.84507	0.574163	0.826667	0.805195	0.717333	0.66553	0.763577	0.698978
264	0.823529	0.588235	0.895522	0.533333	0.826667	0.7625	0.682667	0.621658	0.738298	0.661965
265	0.888889	0.611765	0.833333	0.560748	0.826667	0.769231	0.696	0.63573	0.748439	0.678501
266	0.861538	0.630952	0.833333	0.583732	0.826667	0.770186	0.706667	0.653258	0.751068	0.689023
267	0.878788	0.615385	0.869565	0.521739	0.826667	0.756098	0.688	0.630933	0.744707	0.664811
268	0.84058	0.646707	0.869565	0.574163	0.826667	0.757764	0.706667	0.653373	0.752574	0.687965
269	0.852941	0.611765	0.869565	0.550725	0.826667	0.782609	0.698667	0.644257	0.749045	0.677217
270	0.830769	0.610169	0.869565	0.553991	0.826667	0.781457	0.693333	0.632165	0.745436	0.676089
271	0.888889	0.644068	0.869565	0.56872	0.826667	0.774194	0.709333	0.653829	0.762017	0.692163
272	0.857143	0.651429	0.882353	0.574163	0.826667	0.7625	0.709333	0.655536	0.759042	0.692167
273	0.835821	0.639053	0.882353	0.55814	0.826667	0.75641	0.698667	0.63843	0.749741	0.680862
274	0.830769	0.617978	0.882353	0.514563	0.826667	0.772152	0.685333	0.626981	0.740747	0.662756
275	0.861538	0.602273	0.857143	0.528846	0.826667	0.769231	0.685333	0.625759	0.74095	0.664513
276	0.857143	0.625	0.857143	0.570048	0.826667	0.742138	0.696	0.640042	0.746357	0.679355
277	0.84375	0.609756	0.857143	0.548837	0.826667	0.740741	0.685333	0.62245	0.737816	0.666995
278	0.875	0.628571	0.84507	0.536585	0.826667	0.7625	0.693333	0.638358	0.745732	0.671947
279	0.861538	0.630952	0.882353	0.530806	0.826667	0.736196	0.688	0.628018	0.744752	0.667626
280	0.903226	0.62069	0.869565	0.526829	0.826667	0.727273	0.685333	0.62839	0.745708	0.664698
281	0.9	0.636364	0.869565	0.574074	0.826667	0.753247	0.704	0.643606	0.759986	0.689657
282	0.861538	0.595506	0.882353	0.528846	0.826667	0.74359	0.68	0.618698	0.73975	0.660555
283	0.835821	0.651163	0.909091	0.560386	0.826667	0.748466	0.704	0.650716	0.755266	0.68504
284	0.830769	0.651163	0.882353	0.549763	0.826667	0.767296	0.701333	0.644256	0.751335	0.68193
285	0.818182	0.639535	0.882353	0.560748	0.826667	0.748387	0.696	0.635325	0.745979	0.679096
286	0.848485	0.617143	0.84507	0.59434	0.826667	0.768212	0.704	0.64672	0.749986	0.689462
287	0.920635	0.674419	0.84507	0.578199	0.826667	0.772152	0.72	0.668012	0.769524	0.702403
288	0.857143	0.681818	0.869565	0.556604	0.826667	0.774194	0.712	0.656587	0.760998	0.693351
289	0.84058	0.666667	0.895522	0.595349	0.826667	0.784314	0.722667	0.668595	0.768183	0.706766
290	0.870968	0.647059	0.833333	0.55814	0.826667	0.769231	0.701333	0.641776	0.750899	0.683738
291	0.885246	0.647727	0.857143	0.599078	0.826667	0.794702	0.72	0.663298	0.768427	0.706369
292	0.861538	0.647399	0.882353	0.542857	0.826667	0.767296	0.701333	0.644864	0.754685	0.681055
293	0.835821	0.662722	0.895522	0.556604	0.826667	0.7625	0.706667	0.650734	0.756639	0.687539
294	0.848485	0.674699	0.869565	0.56338	0.826667	0.782609	0.714667	0.660675	0.760901	0.695077
295	0.848485	0.643275	0.857143	0.564593	0.826667	0.767296	0.704	0.649327	0.751243	0.685044
296	0.80597	0.681818	0.882353	0.556098	0.826667	0.767296	0.709333	0.658459	0.753367	0.688881
297	0.875	0.658537	0.869565	0.597285	0.826667	0.751592	0.714667	0.655351	0.763108	0.700635
298	0.875	0.662857	0.857143	0.582524	0.826667	0.775	0.717333	0.668008	0.763198	0.699302
299	0.835821	0.639053	0.895522	0.574074	0.826667	0.782051	0.709333	0.651211	0.758865	0.69225
300	0.835821	0.710059	0.895522	0.621005	0.826667	0.784314	0.738667	0.686314	0.778898	0.725131
301	0.857143	0.637363	0.882353	0.57277	0.826667	0.805369	0.712	0.655439	0.763611	0.696165
302	0.830769	0.678363	0.882353	0.588785	0.826667	0.77707	0.72	0.665867	0.764001	0.703781
303	0.918033	0.682353	0.857143	0.60274	0.826667	0.774194	0.728	0.672734	0.776855	0.714199
304	0.885246	0.64	0.882353	0.551402	0.826667	0.764331	0.701333	0.641693	0.758333	0.683953
305	0.870968	0.64	0.821918	0.553991	0.826667	0.789474	0.701333	0.642671	0.750503	0.683347
306	0.875	0.662857	0.882353	0.561905	0.826667	0.78481	0.714667	0.661528	0.765599	0.695512
307	0.835821	0.666667	0.869565	0.579439	0.826667	0.779221	0.714667	0.659163	0.759563	0.6976
308	0.857143	0.644809	0.882353	0.524752	0.826667	0.767296	0.696	0.643204	0.750503	0.67353
309	0.875	0.647727	0.882353	0.603774	0.826667	0.8	0.725333	0.673478	0.772587	0.710214
310	0.885246	0.636872	0.869565	0.542857	0.826667	0.782051	0.701333	0.644224	0.75721	0.682252
311	0.888889	0.639053	0.833333	0.560748	0.826667	0.77707	0.704	0.646012	0.754293	0.685775
312	0.84375	0.654971	0.882353	0.559242	0.826667	0.757764	0.704	0.647809	0.754124	0.685576
313	0.823529	0.682635	0.895522	0.606335	0.826667	0.789474	0.728	0.671781	0.770694	0.713773
314	0.875	0.635838	0.869565	0.567442	0.826667	0.779221	0.706667	0.648022	0.758955	0.689692
315	0.865672	0.682353	0.909091	0.614679	0.826667	0.792208	0.736	0.683464	0.781778	0.721698
316	0.920635	0.666667	0.857143	0.534653	0.810811	0.756098	0.704	0.654059	0.757668	0.681649
317	0.830769	0.644068	0.869565	0.555024	0.826667	0.787097	0.704	0.648545	0.752198	0.684781
318	0.84375	0.639053	0.882353	0.59633	0.826667	0.782051	0.714667	0.656565	0.761701	0.699962
319	0.888889	0.666667	0.869565	0.608295	0.826667	0.774194	0.725333	0.670538	0.772379	0.711503
320	0.84375	0.639053	0.882353	0.514286	0.826667	0.743902	0.685333	0.625239	0.741669	0.663274
321	0.915254	0.666667	0.833333	0.583333	0.826667	0.751592	0.712	0.654508	0.762808	0.697616
322	0.875	0.659218	0.882353	0.555024	0.826667	0.8	0.714667	0.66186	0.766377	0.694886
323	0.848485	0.648045	0.869565	0.543689	0.826667	0.76129	0.698667	0.643858	0.749624	0.678374
324	0.903226	0.666667	0.857143	0.58216	0.826667	0.782051	0.72	0.666275	0.769652	0.703491
325	0.861538	0.662791	0.857143	0.588785	0.826667	0.805195	0.722667	0.669174	0.76702	0.705812
326	0.870968	0.674419	0.869565	0.598131	0.826667	0.759494	0.72	0.665786	0.76654	0.705443
327	0.918033	0.647727	0.857143	0.564593	0.826667	0.754717	0.706667	0.6521	0.76148	0.689356
328	0.848485	0.662791	0.869565	0.575472	0.826667	0.794872	0.717333	0.663825	0.762975	0.699081
329	0.84375	0.72	0.895522	0.613208	0.826667	0.77707	0.738667	0.6905	0.779369	0.723789
330	0.870968	0.674286	0.84507	0.56872	0.826667	0.769231	0.712	0.657502	0.759157	0.694424
331	0.84375	0.682635	0.84507	0.595349	0.826667	0.772152	0.72	0.665838	0.760937	0.704292
332	0.848485	0.670588	0.882353	0.613953	0.826667	0.75641	0.722667	0.668674	0.766409	0.709078
333	0.857143	0.630952	0.869565	0.593607	0.826667	0.769231	0.709333	0.649291	0.757861	0.695009
334	0.835821	0.674556	0.909091	0.576744	0.826667	0.78481	0.72	0.665433	0.767948	0.702465
335	0.9	0.677966	0.857143	0.591549	0.826667	0.787097	0.725333	0.672769	0.773404	0.709992
336	0.861538	0.655172	0.882353	0.600939	0.826667	0.787097	0.722667	0.669589	0.768961	0.707438
337	0.816901	0.662791	0.909091	0.571429	0.826667	0.794872	0.717333	0.665356	0.763625	0.698239
338	0.861538	0.662577	0.84507	0.605505	0.826667	0.772152	0.72	0.664416	0.762251	0.705093
339	0.835821	0.666667	0.84507	0.574163	0.826667	0.7625	0.709333	0.656591	0.751815	0.69077
340	0.888889	0.704545	0.882353	0.598131	0.826667	0.766234	0.730667	0.678819	0.777803	0.715593
341	0.857143	0.658683	0.857143	0.580645	0.826667	0.772152	0.712	0.654258	0.758739	0.695784
342	0.857143	0.651163	0.84507	0.562212	0.826667	0.776316	0.704	0.643476	0.753095	0.687192
343	0.875	0.638554	0.857143	0.609091	0.826667	0.774194	0.717333	0.659101	0.763441	0.703616
344	0.80597	0.651429	0.895522	0.575472	0.826667	0.766234	0.706667	0.649923	0.753549	0.690262
345	0.84375	0.651163	0.84507	0.580952	0.826667	0.772152	0.709333	0.655221	0.753292	0.692235
346	0.8	0.674419	0.909091	0.571429	0.826667	0.77707	0.714667	0.661945	0.759779	0.696266
347	0.857143	0.632184	0.84507	0.574074	0.826667	0.781457	0.704	0.643953	0.752766	0.688331
348	0.84375	0.65896	0.84507	0.548077	0.826667	0.754717	0.698667	0.643072	0.746207	0.67884
349	0.830769	0.610169	0.84507	0.545455	0.826667	0.784314	0.690667	0.631749	0.740407	0.671514
350	0.830769	0.662857	0.857143	0.584906	0.826667	0.810458	0.72	0.666892	0.762133	0.702874
351	0.818182	0.651685	0.882353	0.54902	0.826667	0.754717	0.698667	0.645472	0.747104	0.67855
352	0.875	0.677966	0.895522	0.566038	0.826667	0.8	0.722667	0.669976	0.773532	0.704013
353	0.84375	0.674556	0.909091	0.605505	0.826667	0.78481	0.728	0.673464	0.774063	0.713607
354	0.875	0.670588	0.895522	0.580645	0.826667	0.77707	0.72	0.663865	0.770915	0.70372
355	0.888889	0.693642	0.869565	0.583732	0.826667	0.757764	0.722667	0.672754	0.770043	0.705464
356	0.888889	0.634731	0.882353	0.590909	0.826667	0.789809	0.717333	0.658885	0.768893	0.702024
357	0.818182	0.658824	0.869565	0.584906	0.826667	0.772152	0.712	0.657349	0.755049	0.695248
358	0.875	0.625698	0.869565	0.557692	0.826667	0.76129	0.698667	0.642323	0.752652	0.680785
359	0.835821	0.636364	0.869565	0.583333	0.826667	0.829932	0.717333	0.660742	0.763614	0.701402
360	0.875	0.626374	0.857143	0.539216	0.826667	0.774194	0.696	0.641771	0.749765	0.675457
361	0.848485	0.64	0.869565	0.552381	0.826667	0.76129	0.698667	0.641273	0.749731	0.679812
362	0.861538	0.655172	0.882353	0.566038	0.826667	0.782051	0.712	0.656783	0.762303	0.6938
363	0.875	0.693642	0.882353	0.574074	0.826667	0.753247	0.717333	0.660814	0.767497	0.701052
364	0.848485	0.651429	0.882353	0.546341	0.826667	0.770186	0.704	0.651831	0.754243	0.682663
365	0.875	0.643275	0.882353	0.553991	0.826667	0.767296	0.704	0.646311	0.758097	0.685309
366	0.848485	0.682353	0.869565	0.610329	0.826667	0.77707	0.728	0.676888	0.769078	0.712908
367	0.848485	0.662651	0.882353	0.604651	0.826667	0.7625	0.72	0.665953	0.764551	0.705037
368	0.835821	0.635294	0.909091	0.570093	0.826667	0.772152	0.706667	0.649097	0.758186	0.689327
369	0.861538	0.647399	0.865672	0.566038	0.826667	0.772152	0.706667	0.650127	0.756578	0.689044
370	0.875	0.636364	0.882353	0.541063	0.826667	0.775	0.701333	0.646767	0.756074	0.680449
371	0.861538	0.662651	0.857143	0.571429	0.826667	0.768293	0.712	0.659621	0.757953	0.692946
372	0.875	0.639535	0.869565	0.586047	0.826667	0.8	0.717333	0.661664	0.766136	0.700945
373	0.888889	0.625	0.869565	0.556604	0.826667	0.748387	0.696	0.636282	0.752519	0.679076
374	0.861538	0.67052	0.882353	0.57277	0.826667	0.782051	0.717333	0.662943	0.765983	0.699574
375	0.892308	0.662722	0.882353	0.57277	0.826667	0.7625	0.714667	0.660149	0.766553	0.696911
376	0.892308	0.628571	0.84507	0.555024	0.826667	0.76129	0.698667	0.642079	0.751488	0.679855
377	0.920635	0.608187	0.833333	0.592593	0.826667	0.797386	0.712	0.654471	0.763133	0.696857
378	0.865672	0.674699	0.869565	0.591549	0.826667	0.7625	0.72	0.667418	0.765109	0.703204
379	0.84058	0.658824	0.857143	0.575472	0.826667	0.779221	0.712	0.657447	0.756318	0.693843
380	0.816901	0.674699	0.895522	0.608295	0.826667	0.779221	0.725333	0.671357	0.766884	0.71044
381	0.920635	0.670588	0.869565	0.576744	0.826667	0.734177	0.712	0.655182	0.766396	0.69632
382	0.920635	0.655172	0.857143	0.57971	0.826667	0.745342	0.712	0.660625	0.764111	0.695045
383	0.920635	0.666667	0.833333	0.592593	0.826667	0.754717	0.717333	0.662142	0.765769	0.701979
384	0.852941	0.654762	0.84507	0.557692	0.826667	0.775	0.706667	0.653983	0.752022	0.685751
385	0.865672	0.603352	0.882353	0.561905	0.826667	0.781457	0.698667	0.640923	0.753567	0.681323
386	0.852941	0.635294	0.869565	0.570093	0.826667	0.779221	0.706667	0.649197	0.75563	0.688779
387	0.865672	0.644068	0.882353	0.553398	0.826667	0.77707	0.706667	0.654185	0.758205	0.686237
388	0.865672	0.670588	0.882353	0.600939	0.826667	0.77707	0.725333	0.673497	0.770548	0.709334
389	0.892308	0.635838	0.882353	0.574163	0.826667	0.75	0.706667	0.652391	0.760221	0.689412
390	0.920635	0.640884	0.84507	0.574257	0.826667	0.810127	0.72	0.673945	0.769607	0.700403
391	0.865672	0.590909	0.84507	0.533981	0.826667	0.774194	0.685333	0.627368	0.739415	0.664172
392	0.828571	0.623529	0.895522	0.580952	0.826667	0.772152	0.706667	0.652108	0.754566	0.689088
393	0.892308	0.6	0.84507	0.588785	0.826667	0.774194	0.704	0.645832	0.754504	0.688289
394	0.816901	0.613636	0.909091	0.50495	0.826667	0.7625	0.682667	0.627067	0.738958	0.657638
395	0.90625	0.666667	0.84507	0.602871	0.826667	0.7625	0.722667	0.673033	0.768337	0.706892
396	0.878788	0.643275	0.857143	0.575472	0.826667	0.769231	0.709333	0.653855	0.758429	0.691783
397	0.852941	0.634731	0.857143	0.584906	0.826667	0.772152	0.709333	0.654493	0.754756	0.691831
398	0.865672	0.651163	0.869565	0.600939	0.826667	0.766234	0.717333	0.663125	0.763373	0.702208
399	0.865672	0.64	0.882353	0.580952	0.826667	0.8	0.717333	0.664921	0.765941	0.699461
400	0.920635	0.698795	0.84507	0.595349	0.826667	0.7875	0.733333	0.682941	0.779003	0.716635
401	0.892308	0.658683	0.882353	0.617512	0.826667	0.759494	0.725333	0.671102	0.772836	0.711855
402	0.878788	0.619883	0.821918	0.559242	0.826667	0.766234	0.696	0.637865	0.745455	0.677456
403	0.848485	0.670659	0.869565	0.59633	0.826667	0.748387	0.714667	0.656915	0.760015	0.70022
404	0.835821	0.682635	0.869565	0.604651	0.826667	0.789809	0.728	0.675911	0.768191	0.712123
405	0.892308	0.674556	0.869565	0.599078	0.826667	0.748387	0.72	0.664051	0.768427	0.705571
406	0.865672	0.686047	0.882353	0.595349	0.826667	0.75817	0.722667	0.66844	0.769043	0.707304
407	0.84058	0.646707	0.857143	0.617512	0.826667	0.763158	0.717333	0.661121	0.758628	0.703758
408	0.84058	0.646707	0.869565	0.557692	0.826667	0.753086	0.701333	0.647396	0.749049	0.681125
409	0.852941	0.629213	0.882353	0.561576	0.826667	0.746835	0.698667	0.646279	0.749931	0.679677
410	0.816901	0.611765	0.869565	0.542857	0.826667	0.774194	0.690667	0.631961	0.740325	0.669978
411	0.84058	0.639535	0.869565	0.572816	0.826667	0.779874	0.709333	0.65824	0.754839	0.689815
412	0.878788	0.654971	0.869565	0.587678	0.826667	0.759494	0.714667	0.66132	0.76286	0.698049
413	0.835821	0.650888	0.857143	0.603774	0.826667	0.764331	0.714667	0.660909	0.756437	0.699468
414	0.878788	0.662921	0.84507	0.524752	0.826667	0.759494	0.698667	0.647125	0.749615	0.674818
415	0.892308	0.64	0.857143	0.545455	0.826667	0.74359	0.696	0.63865	0.75086	0.676678
416	0.920635	0.611765	0.833333	0.600939	0.826667	0.764331	0.709333	0.653342	0.759612	0.694862
417	0.878788	0.628571	0.857143	0.550725	0.826667	0.764331	0.698667	0.643545	0.751037	0.678704
418	0.865672	0.670588	0.857143	0.590476	0.826667	0.78481	0.722667	0.672368	0.765893	0.704857
419	0.865672	0.628571	0.882353	0.567308	0.826667	0.77707	0.706667	0.652888	0.75794	0.687972
420	0.865672	0.617143	0.882353	0.561905	0.826667	0.774194	0.701333	0.644641	0.754655	0.683023
421	0.875	0.611765	0.84507	0.570093	0.826667	0.782051	0.701333	0.642441	0.751774	0.684
422	0.892308	0.655367	0.857143	0.572816	0.826667	0.751592	0.709333	0.657602	0.759315	0.691402
423	0.84058	0.632184	0.833333	0.576923	0.826667	0.776316	0.704	0.649877	0.747667	0.686203
424	0.828571	0.623529	0.857143	0.604651	0.826667	0.773333	0.709333	0.652054	0.752316	0.694883
425	0.816901	0.662791	0.857143	0.606635	0.837838	0.802632	0.725333	0.674823	0.76399	0.709235
426	0.852941	0.65896	0.869565	0.596154	0.826667	0.764331	0.717333	0.666687	0.761436	0.700791
427	0.878788	0.635294	0.821918	0.579439	0.826667	0.815789	0.714667	0.659485	0.759649	0.696885
428	0.878788	0.666667	0.857143	0.580952	0.826667	0.774194	0.717333	0.665077	0.764068	0.699712
429	0.865672	0.65896	0.882353	0.586538	0.826667	0.767296	0.717333	0.66667	0.764581	0.699841
430	0.865672	0.644068	0.882353	0.59434	0.826667	0.781457	0.717333	0.663312	0.765759	0.701967
431	0.878788	0.670659	0.857143	0.59434	0.826667	0.7625	0.72	0.667999	0.765016	0.703407
432	0.84058	0.6	0.882353	0.58216	0.826667	0.787097	0.704	0.646529	0.753143	0.686984
433	0.865672	0.666667	0.833333	0.624434	0.826667	0.786667	0.728	0.672287	0.76724	0.714838
434	0.878788	0.647059	0.857143	0.521739	0.826667	0.740741	0.690667	0.634137	0.745356	0.667956
435	0.852941	0.643275	0.869565	0.59434	0.826667	0.76129	0.712	0.65724	0.758013	0.696205
436	0.84058	0.616279	0.869565	0.600939	0.826667	0.776316	0.709333	0.653082	0.755058	0.69444
437	0.84058	0.674556	0.869565	0.580952	0.826667	0.759494	0.714667	0.662395	0.758636	0.696766
438	0.84058	0.638554	0.84507	0.584906	0.826667	0.77707	0.709333	0.654714	0.752141	0.691567
439	0.852941	0.655172	0.869565	0.56872	0.826667	0.784314	0.712	0.657612	0.759563	0.693467
440	0.84058	0.662857	0.857143	0.554455	0.826667	0.742138	0.701333	0.650864	0.747307	0.68051
441	0.920635	0.666667	0.869565	0.599034	0.826667	0.782051	0.728	0.680243	0.777436	0.712042
442	0.84058	0.666667	0.869565	0.618357	0.826667	0.767296	0.725333	0.677876	0.764855	0.7101
443	0.892308	0.6	0.882353	0.526829	0.826667	0.738854	0.682667	0.624163	0.744502	0.662417
444	0.892308	0.662651	0.833333	0.591549	0.826667	0.767296	0.717333	0.664109	0.762301	0.700678
445	0.920635	0.655172	0.84507	0.574163	0.826667	0.746835	0.709333	0.655716	0.761424	0.692315
446	0.852941	0.643678	0.857143	0.576923	0.826667	0.8	0.714667	0.663219	0.759559	0.695748
447	0.90625	0.643275	0.833333	0.571429	0.826667	0.772152	0.709333	0.655399	0.758851	0.691112
448	0.90625	0.662857	0.821918	0.582524	0.826667	0.764331	0.714667	0.664703	0.760758	0.697106
449	0.852941	0.651163	0.833333	0.558824	0.826667	0.742138	0.698667	0.646357	0.744178	0.678664
450	0.805556	0.635294	0.869565	0.541063	0.826667	0.764331	0.693333	0.637611	0.740413	0.671762
451	0.852941	0.607143	0.833333	0.556604	0.826667	0.774194	0.693333	0.634187	0.741814	0.673987
452	0.865672	0.62069	0.857143	0.587678	0.826667	0.810458	0.714667	0.661	0.761384	0.697571
453	0.892308	0.685714	0.882353	0.613953	0.826667	0.776316	0.733333	0.68161	0.779552	0.719354
454	0.828571	0.635294	0.882353	0.574163	0.826667	0.759494	0.704	0.649495	0.75109	0.685867
455	0.852941	0.628571	0.857143	0.582524	0.826667	0.769231	0.706667	0.65448	0.752846	0.689116
456	0.828571	0.643275	0.857143	0.557692	0.826667	0.769231	0.701333	0.646784	0.747096	0.68127
457	0.892308	0.625	0.833333	0.545455	0.826667	0.784314	0.698667	0.642043	0.751179	0.678701
458	0.892308	0.617978	0.833333	0.590476	0.826667	0.8	0.712	0.658069	0.760127	0.696393
459	0.852941	0.628571	0.869565	0.556098	0.826667	0.772152	0.701333	0.648461	0.750999	0.680969
460	0.865672	0.658537	0.821918	0.598131	0.826667	0.764331	0.714667	0.660404	0.755876	0.698628
461	0.865672	0.639053	0.810811	0.548077	0.826667	0.764331	0.696	0.640435	0.742435	0.675245
462	0.828571	0.622754	0.882353	0.62037	0.826667	0.792208	0.72	0.665132	0.762154	0.705797
463	0.828571	0.631579	0.869565	0.580952	0.826667	0.774194	0.706667	0.652015	0.751921	0.689109
464	0.878788	0.635294	0.84507	0.559242	0.826667	0.764331	0.701333	0.644636	0.751565	0.682302
465	0.865672	0.638554	0.821918	0.560386	0.826667	0.765432	0.701333	0.648432	0.746438	0.680717
466	0.84058	0.639535	0.84507	0.580952	0.826667	0.771242	0.706667	0.651947	0.750674	0.689309
467	0.852941	0.608187	0.833333	0.560748	0.826667	0.76	0.690667	0.629052	0.740313	0.673228
468	0.865672	0.670588	0.84507	0.561576	0.826667	0.731707	0.704	0.654242	0.750213	0.683987
469	0.878788	0.639053	0.857143	0.574163	0.826667	0.770186	0.709333	0.656413	0.757667	0.690561
470	0.84058	0.662651	0.869565	0.584906	0.826667	0.779874	0.717333	0.664786	0.760707	0.699225
471	0.861538	0.625767	0.821918	0.626728	0.826667	0.77707	0.717333	0.661817	0.756615	0.703909
472	0.828571	0.626506	0.84507	0.584906	0.826667	0.782051	0.706667	0.651376	0.748962	0.688881
473	0.90625	0.643678	0.857143	0.565854	0.826667	0.740741	0.704	0.652024	0.756722	0.685539
474	0.852941	0.647059	0.833333	0.578431	0.826667	0.757764	0.706667	0.656801	0.749366	0.687691
475	0.852941	0.666667	0.833333	0.590476	0.826667	0.751592	0.712	0.659248	0.753613	0.695241
476	0.892308	0.609195	0.84507	0.567308	0.826667	0.77707	0.701333	0.646318	0.752936	0.682935
477	0.90625	0.659218	0.882353	0.590476	0.826667	0.792208	0.725333	0.674668	0.776195	0.708966
478	0.878788	0.670455	0.833333	0.588235	0.826667	0.77707	0.72	0.672849	0.762425	0.701792
479	0.878788	0.662857	0.857143	0.583732	0.826667	0.76129	0.714667	0.662325	0.761746	0.697633
480	0.84058	0.646707	0.84507	0.610329	0.826667	0.787097	0.72	0.667316	0.759408	0.704381
481	0.878788	0.639535	0.833333	0.550725	0.826667	0.772152	0.701333	0.647389	0.7502	0.680544
482	0.892308	0.612717	0.833333	0.558824	0.826667	0.745342	0.693333	0.639452	0.744865	0.674073
483	0.852941	0.655556	0.882353	0.527363	0.826667	0.772152	0.701333	0.651051	0.752839	0.677323
484	0.852941	0.658824	0.84507	0.541872	0.826667	0.748466	0.698667	0.647464	0.74564	0.676179
485	0.865672	0.674419	0.869565	0.616114	0.826667	0.75641	0.725333	0.6747	0.768141	0.711046
486	0.828571	0.674556	0.857143	0.603774	0.826667	0.779221	0.722667	0.671109	0.761655	0.706621
487	0.865672	0.682081	0.857143	0.550725	0.826667	0.759494	0.709333	0.657326	0.756963	0.688361
488	0.878788	0.628571	0.84507	0.567308	0.826667	0.774194	0.704	0.649596	0.753433	0.685532
489	0.852941	0.666667	0.857143	0.553398	0.826667	0.775	0.709333	0.658398	0.755303	0.687719
490	0.865672	0.607143	0.833333	0.555024	0.826667	0.767296	0.693333	0.636369	0.742522	0.673214
491	0.878788	0.643275	0.869565	0.561905	0.826667	0.742138	0.701333	0.645171	0.753723	0.683052
492	0.865672	0.697674	0.869565	0.609524	0.826667	0.789809	0.736	0.688954	0.776485	0.71954
493	0.84058	0.639053	0.882353	0.556604	0.826667	0.764331	0.701333	0.644018	0.751598	0.682076
494	0.84058	0.662857	0.869565	0.556098	0.826667	0.751592	0.704	0.651862	0.751226	0.683768
495	0.865672	0.685714	0.869565	0.553398	0.826667	0.772152	0.714667	0.664577	0.762195	0.693345
496	0.852941	0.654971	0.882353	0.548077	0.826667	0.75	0.701333	0.64669	0.752501	0.680866
497	0.865672	0.634731	0.857143	0.559242	0.826667	0.7625	0.701333	0.645103	0.750992	0.681774
498	0.878788	0.639535	0.882353	0.552381	0.826667	0.754717	0.701333	0.645006	0.75574	0.682002
499	0.852941	0.632184	0.869565	0.541063	0.826667	0.751592	0.693333	0.636914	0.745669	0.672639
500	0.878788	0.674033	0.882353	0.529412	0.826667	0.782051	0.709333	0.658731	0.762217	0.685873
501	0.865672	0.643678	0.84507	0.53202	0.826667	0.75	0.693333	0.640067	0.743851	0.670596
502	0.865672	0.651163	0.857143	0.560386	0.826667	0.754717	0.704	0.65071	0.752625	0.684372
503	0.848485	0.648045	0.869565	0.537313	0.826667	0.75	0.696	0.644387	0.746679	0.674058
504	0.84058	0.643275	0.895522	0.556604	0.826667	0.769231	0.704	0.647084	0.755313	0.684904
505	0.84058	0.609195	0.869565	0.543689	0.826667	0.764331	0.690667	0.634327	0.742338	0.669886
506	0.892308	0.639535	0.833333	0.571429	0.826667	0.769231	0.706667	0.651883	0.755417	0.688675
507	0.920635	0.666667	0.869565	0.608295	0.826667	0.772152	0.728	0.674361	0.77733	0.713683
508	0.878788	0.630952	0.84507	0.571429	0.826667	0.7625	0.704	0.649081	0.752568	0.685494
509	0.84058	0.666667	0.84507	0.574074	0.826667	0.779221	0.712	0.655409	0.75538	0.694061
510	0.828571	0.638037	0.882353	0.600939	0.826667	0.757764	0.712	0.657884	0.755722	0.695937
511	0.865672	0.651685	0.882353	0.556098	0.826667	0.738854	0.701333	0.648085	0.753555	0.682143
512	0.84058	0.670455	0.882353	0.567308	0.826667	0.779221	0.714667	0.662974	0.761097	0.69539
513	0.835821	0.666667	0.895522	0.564593	0.826667	0.748387	0.706667	0.651905	0.756276	0.688826
514	0.828571	0.646341	0.857143	0.561905	0.826667	0.757764	0.701333	0.646457	0.746399	0.681454
515	0.878788	0.655367	0.895522	0.564593	0.826667	0.75641	0.709333	0.655268	0.762891	0.691235
516	0.84058	0.618182	0.84507	0.548077	0.826667	0.728395	0.685333	0.627558	0.734495	0.665145
517	0.878788	0.651429	0.882353	0.540284	0.826667	0.774194	0.704	0.647267	0.758952	0.68358
518	0.90625	0.697143	0.84507	0.574163	0.826667	0.769231	0.722667	0.672492	0.769754	0.704172
519	0.823529	0.635838	0.882353	0.58216	0.826667	0.75817	0.704	0.646123	0.751453	0.68827
520	0.892308	0.658537	0.857143	0.574074	0.826667	0.75	0.709333	0.652119	0.759788	0.692266
521	0.892308	0.636364	0.895522	0.521739	0.826667	0.75	0.693333	0.636589	0.753767	0.671427
522	0.878788	0.674419	0.882353	0.600939	0.826667	0.782051	0.728	0.676596	0.774203	0.712088
523	0.865672	0.630952	0.869565	0.570093	0.826667	0.751592	0.701333	0.642703	0.752424	0.683997
524	0.865672	0.654971	0.84507	0.561576	0.826667	0.748466	0.704	0.654061	0.750404	0.683563
525	0.861538	0.658824	0.869565	0.58216	0.826667	0.759494	0.712	0.656616	0.759708	0.695485
526	0.865672	0.670659	0.882353	0.611111	0.826667	0.764331	0.725333	0.671807	0.770132	0.710824
527	0.852941	0.65896	0.869565	0.548077	0.826667	0.77707	0.706667	0.653176	0.755547	0.685469
528	0.90625	0.678161	0.857143	0.575472	0.826667	0.774194	0.72	0.666984	0.769648	0.702389
529	0.888889	0.619883	0.84507	0.57277	0.826667	0.77707	0.704	0.646397	0.755058	0.686966
530	0.935484	0.662791	0.84507	0.614679	0.826667	0.776316	0.728	0.673208	0.776834	0.715139
531	0.892308	0.648045	0.84507	0.54902	0.826667	0.769231	0.704	0.652218	0.755057	0.683265
532	0.90625	0.662791	0.857143	0.574074	0.826667	0.797386	0.72	0.664391	0.770718	0.70264
533	0.865672	0.670588	0.882353	0.587678	0.826667	0.742138	0.714667	0.661461	0.762516	0.698341
534	0.892308	0.643678	0.857143	0.565854	0.826667	0.770186	0.709333	0.658765	0.759306	0.689606
535	0.878788	0.654971	0.84507	0.603774	0.826667	0.8	0.725333	0.674154	0.768212	0.709099
536	0.888889	0.640884	0.84507	0.534653	0.826667	0.759494	0.696	0.643451	0.749276	0.674483
537	0.865672	0.654971	0.84507	0.54902	0.826667	0.765432	0.704	0.653249	0.751139	0.681962
538	0.865672	0.658824	0.882353	0.537736	0.826667	0.772152	0.704	0.647201	0.757234	0.682837
539	0.892308	0.666667	0.882353	0.534653	0.826667	0.773006	0.709333	0.660784	0.762609	0.685686
540	0.878788	0.659091	0.869565	0.563107	0.826667	0.772152	0.712	0.661074	0.761562	0.69219
541	0.828571	0.658824	0.895522	0.557692	0.826667	0.75	0.704	0.650249	0.752879	0.684315
542	0.852941	0.634731	0.895522	0.606335	0.826667	0.802632	0.722667	0.665028	0.769805	0.708094
543	0.90625	0.623529	0.84507	0.584906	0.826667	0.78481	0.712	0.657407	0.761872	0.694938
544	0.852941	0.654762	0.882353	0.580952	0.826667	0.745342	0.709333	0.655798	0.757169	0.692011
545	0.828571	0.647059	0.882353	0.57277	0.826667	0.766234	0.706667	0.64995	0.753942	0.689086
546	0.865672	0.666667	0.857143	0.567308	0.826667	0.767296	0.712	0.660225	0.758459	0.692463
547	0.90625	0.628571	0.84507	0.524272	0.826667	0.767296	0.693333	0.637577	0.749688	0.670793
548	0.878788	0.697143	0.869565	0.587678	0.826667	0.779221	0.728	0.677723	0.773177	0.71063
549	0.892308	0.666667	0.869565	0.561905	0.826667	0.77707	0.714667	0.66166	0.765697	0.695334
550	0.84058	0.647059	0.882353	0.586047	0.826667	0.797386	0.717333	0.662	0.763348	0.700379
551	0.878788	0.605714	0.857143	0.538462	0.826667	0.782051	0.693333	0.636033	0.748137	0.672405
552	0.878788	0.658824	0.909091	0.57277	0.826667	0.7625	0.714667	0.65998	0.768106	0.697126
553	0.878788	0.647059	0.84507	0.588785	0.826667	0.792208	0.717333	0.662732	0.763096	0.700543
554	0.861538	0.65896	0.869565	0.550725	0.826667	0.770186	0.706667	0.653945	0.756273	0.685912
555	0.90625	0.666667	0.909091	0.58216	0.826667	0.772152	0.722667	0.669576	0.777164	0.706146
556	0.878788	0.646341	0.833333	0.561905	0.826667	0.760736	0.704	0.649877	0.751295	0.684089
557	0.828571	0.643678	0.882353	0.560386	0.826667	0.769231	0.704	0.650461	0.751814	0.684359
558	0.828571	0.647059	0.882353	0.601852	0.826667	0.807947	0.722667	0.668118	0.765741	0.707052
559	0.852941	0.647727	0.895522	0.587678	0.826667	0.797386	0.72	0.667479	0.767987	0.703162
560	0.878788	0.610169	0.882353	0.533981	0.826667	0.78481	0.696	0.640641	0.752795	0.674233
561	0.90625	0.651685	0.833333	0.544554	0.826667	0.779874	0.706667	0.657318	0.757061	0.68447
562	0.865672	0.613636	0.895522	0.56872	0.826667	0.779221	0.704	0.647161	0.75824	0.686694
563	0.852941	0.662722	0.909091	0.551402	0.826667	0.746835	0.704	0.645886	0.758276	0.685337
564	0.878788	0.643678	0.882353	0.566038	0.826667	0.787097	0.712	0.656796	0.764103	0.693585
565	0.892308	0.666667	0.857143	0.6	0.826667	0.784314	0.725333	0.674909	0.771183	0.709533
566	0.865672	0.627907	0.882353	0.553991	0.826667	0.774194	0.701333	0.642822	0.75513	0.682457
567	0.878788	0.647727	0.857143	0.553398	0.826667	0.789809	0.709333	0.657715	0.758922	0.688302
568	0.852941	0.674286	0.882353	0.593301	0.826667	0.787097	0.725333	0.675817	0.769441	0.708089
569	0.878788	0.647399	0.869565	0.607477	0.826667	0.810458	0.728	0.675795	0.773392	0.712616
570	0.865672	0.674286	0.869565	0.546341	0.826667	0.779874	0.712	0.661976	0.760401	0.689657
571	0.892308	0.666667	0.869565	0.584906	0.826667	0.787097	0.722667	0.670335	0.771201	0.705502
572	0.920635	0.685714	0.857143	0.553991	0.826667	0.779221	0.717333	0.662778	0.770562	0.698208
573	0.878788	0.644068	0.857143	0.563107	0.826667	0.769231	0.706667	0.654228	0.7565	0.687437
574	0.865672	0.647399	0.882353	0.584906	0.826667	0.774194	0.714667	0.660311	0.763532	0.697961
575	0.878788	0.644444	0.895522	0.546341	0.826667	0.77707	0.706667	0.654635	0.761472	0.685844
576	0.865672	0.658824	0.869565	0.588785	0.826667	0.774194	0.717333	0.662669	0.763951	0.700823
577	0.892308	0.647399	0.84507	0.567308	0.826667	0.78481	0.712	0.659966	0.760594	0.692549
578	0.852941	0.627219	0.84507	0.574074	0.826667	0.768212	0.701333	0.641323	0.749031	0.684592
579	0.852941	0.626374	0.869565	0.539216	0.826667	0.776316	0.696	0.641852	0.748513	0.67506
580	0.892308	0.674556	0.869565	0.588785	0.826667	0.772152	0.722667	0.669561	0.770672	0.705993
581	0.865672	0.674286	0.869565	0.574163	0.826667	0.8	0.722667	0.672444	0.768392	0.703363
582	0.865672	0.646707	0.869565	0.552381	0.826667	0.765432	0.704	0.649233	0.754404	0.683365
583	0.90625	0.662651	0.857143	0.574074	0.826667	0.779874	0.717333	0.661892	0.767776	0.699528
584	0.878788	0.654971	0.857143	0.552381	0.826667	0.772152	0.706667	0.651951	0.757017	0.686388
585	0.892308	0.640449	0.84507	0.517413	0.826667	0.775	0.696	0.644546	0.749485	0.671093
586	0.892308	0.678571	0.882353	0.605505	0.826667	0.782051	0.730667	0.676999	0.777909	0.715734
587	0.865672	0.666667	0.869565	0.578199	0.826667	0.751592	0.712	0.657947	0.759727	0.694672
588	0.865672	0.6	0.84507	0.516746	0.826667	0.772152	0.682667	0.622506	0.737718	0.659481
589	0.865672	0.662791	0.857143	0.587678	0.826667	0.812903	0.725333	0.674729	0.768809	0.707095
590	0.892308	0.659091	0.84507	0.563107	0.826667	0.77707	0.712	0.661125	0.760552	0.692178
591	0.852941	0.638554	0.857143	0.56872	0.826667	0.75	0.701333	0.645291	0.749004	0.682845
592	0.865672	0.65896	0.857143	0.570048	0.826667	0.772152	0.712	0.660704	0.75844	0.692655
593	0.852941	0.662651	0.882353	0.597156	0.826667	0.753086	0.717333	0.665547	0.762476	0.700998
594	0.90625	0.715152	0.857143	0.615385	0.826667	0.76129	0.736	0.682239	0.780314	0.72269
595	0.878788	0.67052	0.857143	0.584906	0.826667	0.792208	0.722667	0.670495	0.768372	0.705159
596	0.878788	0.654971	0.869565	0.58216	0.826667	0.794872	0.72	0.666611	0.767837	0.702259
597	0.852941	0.606061	0.857143	0.560748	0.826667	0.759494	0.693333	0.633139	0.743842	0.674584
598	0.892308	0.655367	0.882353	0.560386	0.826667	0.759494	0.709333	0.656792	0.762762	0.690269
599	0.90625	0.651163	0.869565	0.584906	0.826667	0.78481	0.72	0.667212	0.77056	0.702866
600	0.90625	0.701754	0.857143	0.598131	0.810811	0.751592	0.725333	0.672638	0.770947	0.710475
601	0.878788	0.642857	0.869565	0.580645	0.826667	0.76129	0.709333	0.650699	0.759969	0.693179
602	0.878788	0.632768	0.895522	0.550725	0.826667	0.759494	0.701333	0.646626	0.757327	0.68183
603	0.920635	0.677966	0.869565	0.529412	0.826667	0.753086	0.706667	0.655821	0.762889	0.683949
604	0.892308	0.662791	0.84507	0.555024	0.826667	0.772152	0.709333	0.655967	0.759002	0.689158
605	0.920635	0.655556	0.869565	0.567308	0.826667	0.774194	0.714667	0.662553	0.768987	0.696668
606	0.878788	0.666667	0.84507	0.587678	0.826667	0.74359	0.712	0.658	0.758077	0.695816
607	0.865672	0.608187	0.84507	0.568807	0.826667	0.810811	0.704	0.643106	0.754202	0.687073
608	0.892308	0.639535	0.869565	0.555024	0.826667	0.7625	0.704	0.649165	0.7576	0.684396
609	0.878788	0.632184	0.857143	0.557692	0.826667	0.77707	0.704	0.649669	0.754924	0.684272
610	0.828571	0.62069	0.895522	0.490196	0.826667	0.75	0.677333	0.618965	0.735274	0.651419
611	0.828571	0.646707	0.882353	0.571429	0.826667	0.7375	0.701333	0.645862	0.748871	0.683462
612	0.920635	0.651429	0.833333	0.584906	0.826667	0.784314	0.717333	0.663594	0.76688	0.701089
613	0.90625	0.625698	0.857143	0.517073	0.826667	0.77707	0.693333	0.637863	0.75165	0.670228
614	0.878788	0.640449	0.869565	0.541063	0.826667	0.787097	0.704	0.649958	0.757271	0.68274
615	0.892308	0.654545	0.833333	0.599078	0.826667	0.782051	0.72	0.664789	0.764664	0.704275
616	0.90625	0.651429	0.84507	0.564593	0.826667	0.769231	0.709333	0.655588	0.76054	0.690801
617	0.892308	0.658824	0.857143	0.595349	0.826667	0.76129	0.717333	0.661967	0.765263	0.702088
618	0.852941	0.678571	0.857143	0.574163	0.826667	0.775	0.717333	0.666702	0.760747	0.697877
619	0.892308	0.648045	0.869565	0.556098	0.826667	0.751592	0.704	0.651375	0.757379	0.684706
620	0.84058	0.619048	0.869565	0.559242	0.826667	0.772152	0.698667	0.641561	0.747875	0.679072
621	0.865672	0.694611	0.882353	0.578199	0.826667	0.765432	0.722667	0.672128	0.768822	0.704167
622	0.852941	0.639535	0.857143	0.57277	0.826667	0.789474	0.709333	0.653088	0.756422	0.691483
623	0.878788	0.682081	0.882353	0.584906	0.826667	0.769231	0.722667	0.670435	0.770671	0.705629
624	0.90625	0.636364	0.84507	0.541872	0.826667	0.770186	0.701333	0.649969	0.754401	0.679415
625	0.878788	0.632184	0.821918	0.550725	0.826667	0.774194	0.698667	0.643811	0.747412	0.678402
626	0.828571	0.674556	0.857143	0.565854	0.826667	0.745342	0.706667	0.656153	0.749689	0.686804
627	0.878788	0.643678	0.857143	0.550725	0.826667	0.78481	0.706667	0.653809	0.756968	0.685571
628	0.892308	0.65896	0.869565	0.59434	0.826667	0.769231	0.72	0.667073	0.768512	0.70414
629	0.878788	0.625698	0.882353	0.57971	0.826667	0.787097	0.712	0.659987	0.763385	0.694696
630	0.865672	0.678161	0.895522	0.586538	0.826667	0.767296	0.722667	0.673298	0.769976	0.705042
631	0.892308	0.644068	0.869565	0.576923	0.826667	0.782051	0.714667	0.66282	0.765264	0.696817
632	0.852941	0.629213	0.869565	0.551724	0.826667	0.764331	0.698667	0.646302	0.749074	0.678134
633	0.865672	0.622754	0.857143	0.552381	0.826667	0.745342	0.693333	0.635729	0.744993	0.673661
634	0.878788	0.632184	0.833333	0.517073	0.826667	0.746835	0.685333	0.628388	0.739147	0.662206
635	0.90625	0.648649	0.84507	0.52	0.826667	0.774194	0.698667	0.648145	0.753472	0.674783
636	0.892308	0.637363	0.833333	0.515152	0.826667	0.759494	0.690667	0.639843	0.744053	0.665932
637	0.878788	0.655367	0.869565	0.560386	0.826667	0.782051	0.712	0.660199	0.762137	0.692134
638	0.865672	0.616279	0.869565	0.526316	0.826667	0.78481	0.693333	0.635648	0.748218	0.67068
639	0.828571	0.644444	0.895522	0.533981	0.826667	0.789474	0.701333	0.647254	0.75311	0.679494
640	0.892308	0.631579	0.833333	0.561905	0.826667	0.77707	0.704	0.648641	0.75381	0.684857
641	0.852941	0.643275	0.882353	0.548077	0.826667	0.7375	0.696	0.639931	0.748469	0.676139
642	0.892308	0.640449	0.857143	0.558824	0.826667	0.746835	0.701333	0.648897	0.753704	0.682231
643	0.865672	0.62069	0.895522	0.555024	0.826667	0.772152	0.701333	0.645478	0.755954	0.68197
644	0.878788	0.605714	0.882353	0.56338	0.826667	0.784314	0.701333	0.642459	0.756869	0.683924
645	0.865672	0.662857	0.909091	0.561905	0.826667	0.764331	0.712	0.658125	0.765087	0.693301
646	0.852941	0.647399	0.857143	0.545455	0.826667	0.774194	0.701333	0.645714	0.750633	0.680513
647	0.90625	0.659091	0.857143	0.561905	0.826667	0.8	0.717333	0.664847	0.768509	0.697855
648	0.90625	0.65896	0.882353	0.575472	0.826667	0.772152	0.717333	0.663679	0.770309	0.699899
649	0.892308	0.636364	0.882353	0.557692	0.826667	0.746835	0.701333	0.645989	0.757036	0.682952
650	0.878788	0.658824	0.882353	0.579439	0.826667	0.764331	0.714667	0.659252	0.765067	0.697746
651	0.852941	0.634146	0.869565	0.591549	0.826667	0.745342	0.706667	0.65092	0.753368	0.690407
652	0.892308	0.662791	0.857143	0.598131	0.826667	0.766234	0.72	0.665796	0.767212	0.704831
653	0.861538	0.643678	0.84507	0.56338	0.826667	0.776316	0.704	0.646073	0.752775	0.686354
654	0.852941	0.638554	0.869565	0.595349	0.826667	0.789809	0.717333	0.662586	0.762148	0.700573
655	0.852941	0.628571	0.882353	0.538462	0.826667	0.75641	0.693333	0.636011	0.747567	0.672779
656	0.878788	0.642857	0.84507	0.559242	0.826667	0.767296	0.704	0.648327	0.75332	0.684457
657	0.865672	0.636364	0.869565	0.560386	0.826667	0.782051	0.706667	0.653556	0.756784	0.68698
658	0.84058	0.636364	0.882353	0.553398	0.826667	0.75641	0.698667	0.644199	0.749295	0.67893
659	0.84058	0.64	0.895522	0.574163	0.826667	0.787097	0.712	0.658929	0.760671	0.693756
660	0.84058	0.619883	0.882353	0.545455	0.826667	0.759494	0.693333	0.635812	0.745738	0.673011
661	0.865672	0.641975	0.833333	0.570093	0.826667	0.7625	0.704	0.647267	0.75004	0.685399
662	0.90625	0.626374	0.882353	0.531401	0.826667	0.779221	0.698667	0.642805	0.758711	0.678004
663	0.865672	0.621469	0.882353	0.49505	0.826667	0.757764	0.682667	0.626878	0.741496	0.656642
664	0.878788	0.64	0.833333	0.572816	0.826667	0.782051	0.709333	0.657904	0.755609	0.690457
665	0.852941	0.647059	0.869565	0.552381	0.826667	0.78481	0.706667	0.652096	0.75557	0.685833
666	0.878788	0.636364	0.882353	0.545455	0.826667	0.74359	0.696	0.638483	0.752203	0.676828
667	0.852941	0.62069	0.869565	0.487562	0.826667	0.736196	0.674667	0.617983	0.73227	0.647901
668	0.852941	0.625698	0.857143	0.544554	0.826667	0.769231	0.696	0.643643	0.746039	0.674624
669	0.892308	0.632184	0.84507	0.555024	0.826667	0.75641	0.698667	0.642192	0.751277	0.679777
670	0.865672	0.643275	0.882353	0.545455	0.826667	0.7625	0.701333	0.645919	0.75432	0.6806
671	0.878788	0.638554	0.84507	0.601852	0.826667	0.769231	0.714667	0.658538	0.760027	0.699435
672	0.892308	0.605714	0.84507	0.526829	0.826667	0.767296	0.688	0.631588	0.743981	0.665675
673	0.852941	0.674419	0.84507	0.571429	0.826667	0.779221	0.714667	0.662024	0.758291	0.695758
674	0.892308	0.635294	0.84507	0.578199	0.826667	0.759494	0.706667	0.651384	0.756172	0.689458
675	0.878788	0.644444	0.882353	0.546341	0.826667	0.782051	0.706667	0.654654	0.760107	0.685667
676	0.852941	0.647727	0.882353	0.546341	0.826667	0.772152	0.704	0.651702	0.754697	0.682566
677	0.852941	0.62963	0.869565	0.588785	0.826667	0.753086	0.706667	0.650596	0.753446	0.689784
678	0.828571	0.666667	0.882353	0.556098	0.826667	0.78481	0.712	0.662126	0.757528	0.690499
679	0.878788	0.629213	0.869565	0.526829	0.826667	0.751592	0.690667	0.634563	0.747109	0.668865
680	0.878788	0.619883	0.869565	0.561905	0.826667	0.754717	0.698667	0.641791	0.751921	0.680213
681	0.805556	0.658683	0.857143	0.583732	0.826667	0.77707	0.712	0.660202	0.751475	0.69365
682	0.918033	0.619883	0.833333	0.575342	0.826667	0.776316	0.704	0.642283	0.758262	0.689165
683	0.852941	0.674556	0.882353	0.552381	0.826667	0.75	0.706667	0.652245	0.756483	0.686669
684	0.892308	0.619883	0.833333	0.610329	0.826667	0.792208	0.717333	0.663346	0.762455	0.702686
685	0.852941	0.622754	0.895522	0.568807	0.826667	0.774194	0.704	0.643396	0.756814	0.686792
686	0.903226	0.62069	0.869565	0.528302	0.826667	0.759494	0.690667	0.629742	0.751324	0.670907
687	0.878788	0.631579	0.84507	0.56872	0.826667	0.74359	0.698667	0.641119	0.749069	0.681312
688	0.903226	0.65896	0.882353	0.593607	0.826667	0.784314	0.722667	0.665523	0.774854	0.708423
689	0.892308	0.636872	0.857143	0.512315	0.826667	0.734177	0.685333	0.629269	0.743247	0.662239
690	0.892308	0.617143	0.857143	0.541063	0.826667	0.772152	0.696	0.640156	0.751079	0.675164
691	0.878788	0.662857	0.895522	0.574074	0.826667	0.741722	0.709333	0.650487	0.763272	0.693731
692	0.835821	0.658824	0.882353	0.587156	0.826667	0.776316	0.714667	0.656498	0.761189	0.699237
693	0.828571	0.608187	0.869565	0.545455	0.826667	0.74359	0.685333	0.625758	0.737006	0.665702
694	0.90625	0.612717	0.869565	0.579439	0.826667	0.774194	0.706667	0.648725	0.761472	0.690696
695	0.852941	0.646341	0.857143	0.579439	0.826667	0.767296	0.709333	0.653569	0.754971	0.691487
696	0.920635	0.655172	0.869565	0.584906	0.826667	0.751592	0.714667	0.660195	0.76809	0.699037
697	0.920635	0.644809	0.869565	0.582524	0.826667	0.779221	0.717333	0.667246	0.77057	0.700791
698	0.878788	0.589595	0.857143	0.561905	0.826667	0.75641	0.690667	0.631411	0.745085	0.672976
699	0.892308	0.666667	0.909091	0.590476	0.826667	0.751592	0.72	0.668049	0.7728	0.704451
700	0.892308	0.651429	0.869565	0.54902	0.826667	0.740741	0.701333	0.649264	0.754955	0.680942
701	0.875	0.666667	0.84507	0.554455	0.826667	0.759494	0.706667	0.657082	0.754559	0.686175
702	0.878788	0.625	0.857143	0.553398	0.826667	0.751592	0.696	0.640811	0.748765	0.676667
703	0.865672	0.640884	0.882353	0.574163	0.826667	0.773333	0.709333	0.655053	0.760512	0.692478
704	0.852941	0.630303	0.882353	0.583333	0.826667	0.759494	0.706667	0.648526	0.755848	0.690089
705	0.888889	0.627907	0.84507	0.555556	0.826667	0.771242	0.698667	0.637396	0.752555	0.681384
706	0.835821	0.644068	0.909091	0.521739	0.826667	0.759494	0.693333	0.63647	0.74948	0.671329
707	0.892308	0.662857	0.895522	0.564593	0.826667	0.754717	0.712	0.658882	0.766111	0.693636
708	0.848485	0.635294	0.84507	0.514286	0.826667	0.734177	0.68	0.618362	0.733996	0.658147
709	0.90625	0.59887	0.895522	0.533981	0.826667	0.732919	0.685333	0.627086	0.749035	0.66591
710	0.888889	0.647727	0.895522	0.566038	0.826667	0.764331	0.709333	0.653152	0.764862	0.692315
711	0.865672	0.619883	0.895522	0.509615	0.826667	0.728395	0.68	0.619632	0.740959	0.657505
712	0.888889	0.658824	0.869565	0.612613	0.826667	0.768212	0.722667	0.663943	0.770795	0.710333
713	0.852941	0.650888	0.882353	0.555024	0.826667	0.745342	0.701333	0.646252	0.752202	0.681702
714	0.848485	0.644068	0.857143	0.564593	0.826667	0.75817	0.701333	0.645239	0.749854	0.683609
715	0.892308	0.630952	0.821918	0.584906	0.826667	0.764331	0.706667	0.651041	0.753514	0.689969
716	0.875	0.632768	0.869565	0.541063	0.826667	0.772152	0.698667	0.643275	0.752869	0.678148
717	0.835821	0.658824	0.882353	0.561905	0.826667	0.775	0.709333	0.655457	0.756761	0.68978
718	0.848485	0.651163	0.869565	0.57277	0.826667	0.787097	0.712	0.656347	0.759291	0.694214
719	0.861538	0.631579	0.909091	0.580645	0.826667	0.769231	0.709333	0.650179	0.763125	0.693923
720	0.861538	0.629213	0.895522	0.528846	0.826667	0.738854	0.688	0.628821	0.746773	0.668056
721	0.865672	0.636364	0.882353	0.534653	0.826667	0.765432	0.698667	0.647327	0.751857	0.675677
722	0.875	0.647727	0.882353	0.553991	0.826667	0.753247	0.701333	0.642308	0.756497	0.683798
723	0.918033	0.643678	0.857143	0.574074	0.826667	0.753247	0.706667	0.647241	0.76214	0.691686
724	0.865672	0.67052	0.895522	0.576923	0.826667	0.7375	0.712	0.659909	0.762134	0.694635
725	0.848485	0.632184	0.882353	0.563107	0.826667	0.757764	0.701333	0.647798	0.75176	0.682445
726	0.875	0.609195	0.857143	0.54717	0.826667	0.76129	0.690667	0.629796	0.746078	0.672382
727	0.848485	0.614525	0.895522	0.536585	0.826667	0.734177	0.685333	0.627636	0.74266	0.665843
728	0.878788	0.636872	0.895522	0.570048	0.826667	0.769231	0.709333	0.65658	0.762855	0.691489
729	0.888889	0.65896	0.869565	0.536585	0.826667	0.715152	0.693333	0.638684	0.749303	0.673249
730	0.90625	0.666667	0.833333	0.564593	0.826667	0.767296	0.712	0.659533	0.760801	0.692813
731	0.903226	0.65896	0.84507	0.555024	0.826667	0.7625	0.706667	0.652495	0.758574	0.687505
732	0.892308	0.633333	0.882353	0.53202	0.826667	0.742138	0.693333	0.639276	0.75147	0.672092
733	0.835821	0.630303	0.895522	0.540284	0.826667	0.739394	0.690667	0.631987	0.744665	0.670508
734	0.861538	0.614525	0.882353	0.519608	0.826667	0.742138	0.682667	0.625039	0.741138	0.661033
735	0.892308	0.629834	0.869565	0.524752	0.826667	0.759494	0.693333	0.639994	0.750437	0.670712
736	0.8	0.639053	0.895522	0.552381	0.826667	0.767296	0.698667	0.642135	0.74682	0.678862
737	0.90625	0.674419	0.869565	0.59434	0.826667	0.772152	0.725333	0.673976	0.773899	0.709108
738	0.90625	0.662857	0.895522	0.566038	0.826667	0.77707	0.717333	0.663417	0.772401	0.699213
739	0.878788	0.63388	0.909091	0.524752	0.826667	0.734177	0.690667	0.636388	0.751226	0.669211
740	0.865672	0.639053	0.869565	0.592593	0.826667	0.766234	0.712	0.654652	0.759964	0.696543
741	0.90625	0.639535	0.857143	0.545455	0.826667	0.7375	0.696	0.639046	0.752091	0.676621
742	0.848485	0.644444	0.869565	0.497512	0.826667	0.754717	0.685333	0.630732	0.740232	0.65957
743	0.920635	0.662791	0.857143	0.59434	0.826667	0.734177	0.714667	0.660482	0.765959	0.70007
744	0.84058	0.612717	0.869565	0.504854	0.826667	0.759494	0.68	0.620947	0.735646	0.655607
745	0.892308	0.6	0.882353	0.574074	0.826667	0.74359	0.696	0.634158	0.753165	0.680511
746	0.878788	0.658824	0.882353	0.599078	0.826667	0.74026	0.714667	0.657142	0.764328	0.700684
747	0.90625	0.625698	0.857143	0.574163	0.826667	0.771242	0.706667	0.651789	0.760194	0.690059
748	0.875	0.622222	0.857143	0.548077	0.826667	0.784314	0.698667	0.642298	0.752237	0.679579
749	0.888889	0.648045	0.857143	0.537313	0.826667	0.753086	0.698667	0.647844	0.751857	0.67684
750	0.835821	0.611111	0.895522	0.528846	0.826667	0.784314	0.690667	0.632096	0.747047	0.67009
751	0.852941	0.639053	0.882353	0.559242	0.826667	0.754717	0.701333	0.644735	0.752495	0.682337
752	0.892308	0.654762	0.882353	0.590476	0.826667	0.731707	0.712	0.659247	0.763045	0.69624
753	0.90625	0.662921	0.882353	0.557692	0.826667	0.738854	0.706667	0.652542	0.762456	0.688399
754	0.903226	0.608696	0.857143	0.578199	0.826667	0.783784	0.704	0.64671	0.759619	0.689827
755	0.865672	0.624277	0.882353	0.542857	0.826667	0.764331	0.696	0.638118	0.751026	0.67587
756	0.892308	0.635838	0.895522	0.548077	0.826667	0.740741	0.698667	0.643015	0.756525	0.679306
757	0.865672	0.651163	0.84507	0.553398	0.826667	0.72956	0.696	0.641375	0.745255	0.676426
758	0.875	0.666667	0.909091	0.526829	0.826667	0.7625	0.704	0.651256	0.761126	0.681733
759	0.875	0.625698	0.882353	0.543689	0.826667	0.746835	0.693333	0.637032	0.75004	0.674148
760	0.888889	0.662791	0.882353	0.553991	0.826667	0.742138	0.704	0.646175	0.759471	0.686208
761	0.878788	0.598802	0.857143	0.576744	0.826667	0.751592	0.696	0.635412	0.748289	0.679538
762	0.861538	0.640884	0.882353	0.544554	0.826667	0.754717	0.698667	0.646753	0.751786	0.678054
763	0.920635	0.632768	0.895522	0.571429	0.826667	0.759494	0.709333	0.654524	0.767752	0.692741
764	0.823529	0.608187	0.869565	0.566038	0.826667	0.76129	0.693333	0.63361	0.742546	0.675933
765	0.878788	0.606742	0.869565	0.541063	0.826667	0.774194	0.693333	0.63643	0.749503	0.673189
766	0.848485	0.678363	0.869565	0.57277	0.826667	0.74359	0.709333	0.653098	0.756573	0.692432
767	0.861538	0.640449	0.869565	0.584906	0.826667	0.768212	0.709333	0.653075	0.758556	0.694054
768	0.888889	0.603352	0.869565	0.541063	0.826667	0.751592	0.688	0.629521	0.746855	0.669287
769	0.935484	0.582857	0.84507	0.519231	0.826667	0.72956	0.674667	0.612367	0.739811	0.654774
770	0.90625	0.636872	0.857143	0.54902	0.826667	0.759494	0.701333	0.648797	0.755907	0.68122
771	0.861538	0.636364	0.833333	0.543689	0.826667	0.730769	0.688	0.630749	0.738727	0.668625
772	0.878788	0.605714	0.869565	0.545455	0.826667	0.75641	0.690667	0.631867	0.7471	0.671441
773	0.878788	0.659218	0.895522	0.556098	0.826667	0.734177	0.704	0.651343	0.758412	0.68505
774	0.865672	0.629213	0.882353	0.575472	0.826667	0.773333	0.706667	0.649727	0.758785	0.690436
775	0.848485	0.647399	0.882353	0.549763	0.826667	0.751592	0.698667	0.640742	0.751043	0.67977
776	0.84058	0.628571	0.909091	0.519231	0.826667	0.751592	0.688	0.629232	0.745955	0.666055
777	0.835821	0.65896	0.857143	0.531401	0.826667	0.746835	0.693333	0.637055	0.742804	0.671692
778	0.84058	0.662722	0.869565	0.580952	0.826667	0.721519	0.704	0.648894	0.750334	0.687526
779	0.90625	0.619048	0.869565	0.547945	0.826667	0.748387	0.693333	0.629017	0.752977	0.676016
780	0.848485	0.655556	0.869565	0.548077	0.826667	0.776316	0.704	0.64907	0.754111	0.684244
781	0.861538	0.655172	0.882353	0.584906	0.826667	0.769231	0.714667	0.660165	0.763311	0.698436
782	0.852941	0.616279	0.882353	0.546341	0.826667	0.728395	0.688	0.631977	0.742163	0.668072
783	0.84058	0.619883	0.869565	0.561905	0.826667	0.74359	0.693333	0.635101	0.743698	0.675198
784	0.90625	0.629834	0.869565	0.571429	0.826667	0.741722	0.701333	0.644122	0.757578	0.685752
785	0.852941	0.658824	0.869565	0.567308	0.826667	0.75	0.706667	0.653616	0.754217	0.687701
786	0.878788	0.643678	0.882353	0.574074	0.826667	0.768212	0.709333	0.650626	0.762295	0.693197
787	0.878788	0.666667	0.882353	0.54902	0.826667	0.753247	0.706667	0.655212	0.759457	0.686376
788	0.823529	0.642857	0.923077	0.548837	0.826667	0.754717	0.698667	0.638561	0.753281	0.680262
789	0.90625	0.651685	0.882353	0.578199	0.826667	0.753247	0.712	0.657096	0.7664	0.695997
790	0.878788	0.614525	0.909091	0.549763	0.826667	0.75817	0.696	0.636685	0.756167	0.67839
791	0.892308	0.644809	0.882353	0.555024	0.810811	0.781457	0.706667	0.651416	0.761127	0.688584
792	0.875	0.662722	0.882353	0.581818	0.826667	0.74026	0.709333	0.648442	0.76147	0.694917
793	0.878788	0.619883	0.857143	0.570093	0.826667	0.766234	0.701333	0.642298	0.753135	0.684238
794	0.892308	0.617978	0.882353	0.557692	0.826667	0.769231	0.701333	0.645775	0.757705	0.682922
795	0.875	0.587571	0.84507	0.540284	0.826667	0.75	0.68	0.616762	0.737432	0.662243
796	0.865672	0.625	0.869565	0.564593	0.826667	0.766234	0.701333	0.645312	0.752955	0.683279
797	0.875	0.64	0.857143	0.555024	0.826667	0.77707	0.704	0.648787	0.755151	0.684682
798	0.920635	0.666667	0.857143	0.597156	0.826667	0.792208	0.728	0.677555	0.776746	0.71215
799	0.865672	0.651429	0.84507	0.576923	0.826667	0.753247	0.706667	0.653001	0.753168	0.689246
800	0.875	0.639053	0.84507	0.530806	0.826667	0.7125	0.682667	0.621137	0.738183	0.6633
801	0.90625	0.648352	0.895522	0.543689	0.826667	0.75641	0.704	0.650306	0.762815	0.68428
802	0.878788	0.627907	0.882353	0.553991	0.826667	0.75641	0.698667	0.639417	0.754353	0.680376
803	0.84058	0.617978	0.923077	0.517073	0.810811	0.767296	0.688	0.631123	0.746136	0.665551
804	0.875	0.648045	0.895522	0.543689	0.826667	0.767296	0.704	0.650574	0.75937	0.683629
805	0.878788	0.604651	0.84507	0.538462	0.826667	0.746835	0.685333	0.626322	0.740079	0.665012
806	0.835821	0.625698	0.882353	0.539216	0.826667	0.751592	0.690667	0.635225	0.743558	0.670216
807	0.90625	0.609195	0.84507	0.575472	0.826667	0.753247	0.698667	0.639993	0.75265	0.68284
808	0.888889	0.636364	0.895522	0.551402	0.826667	0.76129	0.701333	0.641549	0.760022	0.683978
809	0.878788	0.64	0.882353	0.545455	0.826667	0.77707	0.704	0.648742	0.758389	0.683506
810	0.816901	0.647399	0.882353	0.587678	0.826667	0.776316	0.712	0.657825	0.756219	0.695446
811	0.875	0.662983	0.882353	0.53202	0.826667	0.72956	0.696	0.642573	0.75143	0.674897
812	0.875	0.627907	0.869565	0.552381	0.826667	0.7375	0.693333	0.634883	0.74817	0.675134
813	0.823529	0.647399	0.923077	0.556604	0.826667	0.77707	0.706667	0.650143	0.759058	0.688015
814	0.878788	0.643275	0.869565	0.559242	0.826667	0.746835	0.701333	0.644423	0.754062	0.682906
815	0.848485	0.607735	0.869565	0.462312	0.826667	0.725	0.661333	0.601754	0.723294	0.63355
816	0.878788	0.632184	0.869565	0.512315	0.810811	0.719512	0.68	0.623107	0.737196	0.657247
817	0.90625	0.65896	0.833333	0.552381	0.826667	0.730769	0.698667	0.641614	0.751393	0.680258
818	0.892308	0.618785	0.869565	0.507614	0.826667	0.736196	0.682667	0.630541	0.741856	0.657964
819	0.835821	0.628571	0.895522	0.564593	0.826667	0.77707	0.704	0.648736	0.754707	0.685646
820	0.90625	0.619883	0.857143	0.561905	0.826667	0.725	0.693333	0.635058	0.749475	0.676186
821	0.892308	0.62069	0.882353	0.584906	0.826667	0.75641	0.706667	0.650019	0.760555	0.691193
822	0.852941	0.602273	0.869565	0.54717	0.826667	0.76	0.688	0.626348	0.743103	0.669889
823	0.920635	0.615385	0.857143	0.548837	0.826667	0.734177	0.690667	0.628311	0.750474	0.673207
824	0.875	0.627907	0.84507	0.545455	0.826667	0.754717	0.693333	0.635692	0.745803	0.673674
825	0.848485	0.643275	0.882353	0.548077	0.826667	0.740741	0.696	0.639935	0.748266	0.676353
826	0.888889	0.603352	0.84507	0.529412	0.826667	0.746835	0.682667	0.625133	0.740038	0.662233
827	0.875	0.618785	0.857143	0.543689	0.826667	0.766234	0.693333	0.63694	0.74792	0.674052
828	0.848485	0.632184	0.882353	0.575472	0.826667	0.774194	0.706667	0.650035	0.756559	0.689854
829	0.888889	0.603352	0.869565	0.477612	0.826667	0.723926	0.666667	0.607139	0.731669	0.641237
830	0.861538	0.639053	0.882353	0.56872	0.826667	0.765432	0.706667	0.651513	0.757294	0.688373
831	0.835821	0.636364	0.869565	0.533981	0.826667	0.726115	0.685333	0.627271	0.738085	0.6651
832	0.823529	0.615385	0.882353	0.571429	0.810811	0.74026	0.690667	0.626884	0.740628	0.675468
833	0.888889	0.616279	0.84507	0.562212	0.826667	0.763158	0.696	0.633338	0.750379	0.679881
834	0.888889	0.64	0.882353	0.564593	0.826667	0.75	0.704	0.648762	0.75875	0.686542
835	0.875	0.643678	0.895522	0.57277	0.826667	0.764331	0.709333	0.652651	0.762995	0.692788
836	0.848485	0.644444	0.882353	0.507317	0.826667	0.692308	0.674667	0.614029	0.733596	0.653191
837	0.875	0.628571	0.869565	0.545455	0.826667	0.759494	0.696	0.638608	0.750792	0.676618
838	0.861538	0.621951	0.84507	0.555556	0.826667	0.754717	0.693333	0.63188	0.74425	0.675001
839	0.848485	0.64	0.882353	0.566038	0.826667	0.779221	0.706667	0.649928	0.757127	0.68898
840	0.875	0.598802	0.833333	0.52381	0.826667	0.740741	0.677333	0.615525	0.733059	0.656081
841	0.828571	0.636364	0.869565	0.533981	0.826667	0.766234	0.693333	0.63753	0.743564	0.671581
842	0.875	0.612717	0.882353	0.54717	0.826667	0.759494	0.693333	0.633226	0.750567	0.674843
843	0.861538	0.618785	0.895522	0.512315	0.826667	0.742138	0.682667	0.625604	0.742828	0.660342
844	0.811594	0.642424	0.84507	0.560748	0.826667	0.75641	0.696	0.636586	0.740486	0.677623
845	0.861538	0.596491	0.882353	0.551402	0.826667	0.77707	0.693333	0.632056	0.749254	0.674901
846	0.848485	0.635838	0.895522	0.531401	0.826667	0.740741	0.690667	0.633627	0.746442	0.669708
847	0.878788	0.616279	0.882353	0.548077	0.826667	0.745342	0.693333	0.636388	0.749584	0.673756
848	0.875	0.624277	0.869565	0.54717	0.826667	0.764331	0.696	0.636637	0.751168	0.677169
849	0.918033	0.666667	0.882353	0.578199	0.826667	0.734177	0.712	0.657218	0.767683	0.696819
850	0.865672	0.632768	0.882353	0.512315	0.826667	0.7625	0.690667	0.636232	0.747046	0.666224
851	0.875	0.640449	0.857143	0.536585	0.826667	0.759494	0.696	0.641349	0.749223	0.67495
852	0.90625	0.621469	0.833333	0.556098	0.826667	0.726115	0.690667	0.634771	0.744989	0.672699
853	0.878788	0.643678	0.895522	0.541063	0.826667	0.745342	0.698667	0.64363	0.755177	0.678165
854	0.918033	0.596491	0.84507	0.574074	0.826667	0.75641	0.696	0.634122	0.752791	0.681085
855	0.848485	0.643678	0.857143	0.592593	0.826667	0.818792	0.72	0.664267	0.76456	0.704424
856	0.875	0.634731	0.833333	0.56621	0.826667	0.784314	0.704	0.642849	0.753376	0.687001
857	0.875	0.610169	0.869565	0.528846	0.826667	0.751592	0.685333	0.625591	0.74364	0.665185
858	0.920635	0.644068	0.869565	0.538462	0.826667	0.746835	0.698667	0.642518	0.757705	0.678833
859	0.848485	0.636364	0.923077	0.553991	0.826667	0.76129	0.701333	0.64226	0.758312	0.683896
860	0.875	0.609195	0.882353	0.540284	0.826667	0.746835	0.688	0.627063	0.746722	0.669339
861	0.865672	0.590909	0.84507	0.557692	0.826667	0.771242	0.690667	0.632645	0.742875	0.672316
862	0.861538	0.642424	0.84507	0.56338	0.826667	0.720497	0.693333	0.633879	0.743263	0.676259
863	0.90625	0.644068	0.882353	0.546341	0.826667	0.770186	0.706667	0.654988	0.762644	0.685694
864	0.90625	0.627907	0.857143	0.56872	0.826667	0.78481	0.709333	0.654447	0.761916	0.690936
865	0.835821	0.623529	0.857143	0.519608	0.826667	0.743902	0.682667	0.626377	0.734445	0.659214
866	0.878788	0.622754	0.869565	0.590909	0.826667	0.771242	0.709333	0.648814	0.759988	0.694338
867	0.878788	0.65896	0.869565	0.574163	0.826667	0.772152	0.714667	0.662539	0.763382	0.696201
868	0.892308	0.659091	0.869565	0.584906	0.826667	0.75817	0.714667	0.659993	0.765118	0.698775
869	0.892308	0.623529	0.869565	0.561905	0.826667	0.732919	0.696	0.638575	0.751149	0.678246
870	0.835821	0.625698	0.909091	0.545455	0.826667	0.753247	0.693333	0.634783	0.74933	0.674926
871	0.878788	0.616279	0.869565	0.545455	0.826667	0.754717	0.693333	0.635636	0.748578	0.673425
872	0.875	0.630435	0.869565	0.514851	0.826667	0.769231	0.690667	0.636369	0.747625	0.667554
873	0.888889	0.612717	0.833333	0.541063	0.826667	0.7375	0.685333	0.626976	0.740028	0.665931
874	0.848485	0.651163	0.895522	0.592593	0.826667	0.779221	0.717333	0.660931	0.765608	0.702146
875	0.852941	0.6	0.882353	0.54717	0.826667	0.764331	0.690667	0.630333	0.745577	0.671183
876	0.878788	0.606742	0.869565	0.517073	0.826667	0.738854	0.68	0.621029	0.739615	0.658204
877	0.875	0.616279	0.869565	0.53271	0.826667	0.730769	0.682667	0.618418	0.741832	0.664251
878	0.888889	0.655172	0.895522	0.579439	0.826667	0.764331	0.714667	0.658705	0.768337	0.698819
879	0.888889	0.647059	0.869565	0.561905	0.826667	0.723926	0.698667	0.642009	0.753002	0.681472
880	0.90625	0.655172	0.869565	0.574163	0.826667	0.754717	0.712	0.659041	0.764422	0.694511
881	0.865672	0.588235	0.869565	0.53271	0.826667	0.722581	0.674667	0.608646	0.734238	0.656007
882	0.90625	0.629213	0.869565	0.582524	0.826667	0.759494	0.709333	0.657478	0.762286	0.6928
883	0.892308	0.65896	0.909091	0.591549	0.826667	0.721519	0.712	0.656154	0.766682	0.697885
884	0.861538	0.62069	0.882353	0.517073	0.826667	0.736196	0.682667	0.62491	0.740753	0.660393
885	0.90625	0.569832	0.882353	0.495146	0.826667	0.734177	0.666667	0.603154	0.735737	0.644618
886	0.892308	0.615385	0.882353	0.580645	0.826667	0.74359	0.701333	0.640363	0.756824	0.686235
887	0.888889	0.643678	0.882353	0.537736	0.826667	0.772152	0.701333	0.643251	0.758579	0.681423
888	0.888889	0.647399	0.869565	0.579439	0.826667	0.74359	0.706667	0.64872	0.759258	0.691413
889	0.828571	0.617143	0.895522	0.550725	0.826667	0.769231	0.696	0.640186	0.747976	0.676151
890	0.852941	0.616279	0.882353	0.543689	0.826667	0.745342	0.690667	0.634567	0.744545	0.670086
891	0.878788	0.6	0.882353	0.579439	0.826667	0.751592	0.698667	0.638975	0.75314	0.682798
892	0.888889	0.651163	0.84507	0.575472	0.826667	0.726115	0.701333	0.643607	0.752229	0.685741
893	0.865672	0.670455	0.895522	0.522167	0.826667	0.765432	0.704	0.653294	0.757652	0.679533
894	0.828571	0.63354	0.869565	0.613333	0.826667	0.746667	0.709333	0.646732	0.753057	0.696518
895	0.892308	0.655172	0.869565	0.555024	0.810811	0.754717	0.704	0.648847	0.756266	0.685093
896	0.888889	0.662983	0.857143	0.524272	0.826667	0.722581	0.690667	0.633536	0.747089	0.669933
897	0.848485	0.627219	0.84507	0.529412	0.826667	0.715152	0.68	0.623208	0.732001	0.65858
898	0.861538	0.651163	0.895522	0.553991	0.810811	0.742138	0.698667	0.639341	0.752527	0.681251
899	0.875	0.662791	0.857143	0.576744	0.826667	0.779221	0.714667	0.658324	0.762928	0.697919
900	0.861538	0.666667	0.869565	0.567308	0.826667	0.742138	0.706667	0.653026	0.755647	0.688699
901	0.835821	0.643275	0.882353	0.542857	0.826667	0.742138	0.693333	0.63502	0.745518	0.673679
902	0.878788	0.622222	0.869565	0.536585	0.826667	0.748387	0.690667	0.634382	0.747036	0.670355
903	0.90625	0.605405	0.857143	0.53	0.826667	0.74359	0.685333	0.631146	0.744842	0.664675
904	0.875	0.651163	0.895522	0.574074	0.826667	0.769231	0.712	0.654142	0.765276	0.695744
905	0.811594	0.629213	0.857143	0.539216	0.826667	0.74026	0.685333	0.628718	0.734015	0.665026
906	0.848485	0.603352	0.869565	0.488038	0.826667	0.75	0.669333	0.604452	0.731018	0.646402
907	0.861538	0.612717	0.882353	0.516746	0.826667	0.75	0.682667	0.621938	0.74167	0.660981
908	0.878788	0.659091	0.869565	0.590476	0.826667	0.766234	0.717333	0.664833	0.765137	0.701147
909	0.888889	0.659091	0.869565	0.541063	0.826667	0.75	0.701333	0.646795	0.755879	0.681046
910	0.920635	0.601156	0.857143	0.586047	0.826667	0.753247	0.701333	0.641294	0.757482	0.687083
911	0.875	0.62069	0.882353	0.567442	0.826667	0.766234	0.701333	0.641105	0.756397	0.685158
912	0.848485	0.655556	0.882353	0.550725	0.826667	0.74026	0.698667	0.642989	0.750674	0.679889
913	0.84058	0.614458	0.895522	0.580645	0.826667	0.75641	0.701333	0.640904	0.75238	0.685206
914	0.848485	0.643275	0.882353	0.574074	0.826667	0.766234	0.706667	0.647567	0.756848	0.690338
915	0.875	0.623529	0.84507	0.560748	0.826667	0.769231	0.698667	0.639063	0.750041	0.68087
916	0.852941	0.650888	0.869565	0.578199	0.826667	0.772152	0.712	0.658259	0.758402	0.693864
917	0.875	0.630952	0.833333	0.546296	0.826667	0.748387	0.690667	0.627869	0.743439	0.672587
918	0.875	0.640449	0.857143	0.527363	0.826667	0.716049	0.685333	0.630996	0.740445	0.663934
919	0.835821	0.62069	0.909091	0.5	0.826667	0.707317	0.672	0.612156	0.733264	0.649154
920	0.84058	0.623529	0.895522	0.603774	0.826667	0.77707	0.714667	0.660733	0.76119	0.699251
921	0.852941	0.610778	0.895522	0.56338	0.826667	0.75	0.696	0.636825	0.749881	0.677965
922	0.835821	0.624277	0.882353	0.537736	0.826667	0.76129	0.690667	0.629902	0.744691	0.671076
923	0.875	0.631579	0.882353	0.578199	0.826667	0.720497	0.698667	0.64104	0.752382	0.68339
924	0.861538	0.602273	0.882353	0.487805	0.826667	0.708075	0.664	0.600911	0.728118	0.640772
925	0.861538	0.662722	0.882353	0.552381	0.826667	0.748466	0.704	0.648902	0.755688	0.68453
926	0.84058	0.597701	0.84507	0.531401	0.826667	0.753247	0.68	0.620179	0.732444	0.659003
927	0.861538	0.632768	0.869565	0.564593	0.826667	0.76129	0.701333	0.645163	0.752737	0.683756
928	0.888889	0.603352	0.895522	0.504854	0.826667	0.725	0.674667	0.61329	0.740714	0.653455
929	0.865672	0.601156	0.869565	0.544601	0.826667	0.771242	0.690667	0.629244	0.746484	0.671706
930	0.861538	0.629213	0.833333	0.482412	0.826667	0.720497	0.669333	0.612356	0.72561	0.642886
931	0.861538	0.674699	0.84507	0.576744	0.826667	0.734177	0.706667	0.649116	0.753149	0.69052
932	0.861538	0.619048	0.84507	0.542857	0.826667	0.745342	0.688	0.628819	0.740087	0.668085
933	0.888889	0.633333	0.882353	0.578199	0.826667	0.75817	0.706667	0.65016	0.761268	0.69151
934	0.865672	0.613636	0.869565	0.526829	0.826667	0.746835	0.685333	0.628038	0.741534	0.663614
935	0.848485	0.627219	0.869565	0.57277	0.826667	0.772152	0.704	0.646634	0.75281	0.686412
936	0.875	0.631579	0.869565	0.55814	0.826667	0.74359	0.696	0.634747	0.750757	0.679103
937	0.875	0.618182	0.895522	0.552995	0.826667	0.728395	0.690667	0.627518	0.74946	0.673732
938	0.920635	0.648045	0.869565	0.541063	0.826667	0.738854	0.698667	0.64307	0.757471	0.679238
939	0.848485	0.628571	0.882353	0.58216	0.826667	0.784314	0.709333	0.6526	0.758758	0.693298
940	0.861538	0.659091	0.895522	0.564593	0.826667	0.746835	0.706667	0.651988	0.759041	0.688974
941	0.878788	0.601156	0.869565	0.561905	0.826667	0.764331	0.696	0.638129	0.750402	0.677861
942	0.852941	0.654545	0.869565	0.579439	0.826667	0.742138	0.706667	0.649986	0.754216	0.689825
943	0.875	0.636872	0.857143	0.52	0.826667	0.753086	0.690667	0.638471	0.744795	0.66699
944	0.861538	0.621469	0.895522	0.529412	0.826667	0.728395	0.685333	0.628661	0.743834	0.664749
945	0.888889	0.62069	0.869565	0.560748	0.826667	0.76129	0.698667	0.638453	0.754641	0.68193
946	0.875	0.621469	0.84507	0.533981	0.826667	0.738854	0.685333	0.627191	0.740173	0.6653
947	0.90625	0.647399	0.857143	0.552381	0.826667	0.759494	0.704	0.648292	0.758222	0.684721
948	0.835821	0.629213	0.882353	0.533981	0.826667	0.730769	0.685333	0.627023	0.739801	0.665398
949	0.861538	0.589595	0.882353	0.545455	0.826667	0.7375	0.682667	0.621938	0.740518	0.664274
950	0.888889	0.6	0.869565	0.521739	0.826667	0.74359	0.68	0.619267	0.741742	0.660095
951	0.892308	0.636364	0.84507	0.524752	0.826667	0.732919	0.688	0.633836	0.743013	0.665486
952	0.878788	0.628571	0.882353	0.541063	0.826667	0.742138	0.693333	0.636729	0.74993	0.673285
953	0.892308	0.666667	0.869565	0.561905	0.826667	0.7625	0.712	0.658702	0.763269	0.69277
954	0.861538	0.629213	0.882353	0.529412	0.826667	0.725	0.685333	0.62854	0.742364	0.664771
955	0.878788	0.62069	0.84507	0.56338	0.826667	0.768212	0.698667	0.639362	0.750468	0.681342
956	0.920635	0.624277	0.84507	0.541063	0.826667	0.732919	0.690667	0.633712	0.748439	0.6711
957	0.892308	0.608187	0.857143	0.56872	0.826667	0.759494	0.698667	0.641066	0.752086	0.681106
958	0.848485	0.57485	0.84507	0.528846	0.826667	0.723926	0.669333	0.60689	0.724641	0.648606
959	0.861538	0.643678	0.84507	0.548837	0.826667	0.76	0.696	0.634573	0.747632	0.678169
960	0.861538	0.639053	0.882353	0.568807	0.826667	0.722581	0.696	0.632913	0.750167	0.680863
961	0.878788	0.629213	0.882353	0.522167	0.826667	0.7625	0.693333	0.639494	0.750281	0.670104
962	0.878788	0.581395	0.895522	0.575472	0.826667	0.772152	0.698667	0.640121	0.754999	0.682002
963	0.861538	0.593023	0.869565	0.545455	0.826667	0.75	0.685333	0.62549	0.741041	0.666192
964	0.878788	0.642857	0.857143	0.583333	0.826667	0.735484	0.704	0.644682	0.754045	0.688626
965	0.865672	0.610169	0.882353	0.543689	0.826667	0.738854	0.688	0.630508	0.744567	0.668642
966	0.888889	0.647727	0.857143	0.550725	0.826667	0.742138	0.698667	0.643427	0.752215	0.679744
967	0.835821	0.624277	0.857143	0.540284	0.826667	0.779221	0.693333	0.634096	0.743902	0.673146
968	0.888889	0.644068	0.84507	0.536585	0.826667	0.742138	0.693333	0.638116	0.747236	0.672822
969	0.852941	0.59887	0.869565	0.51	0.826667	0.732919	0.674667	0.61837	0.731827	0.650808
970	0.811594	0.614525	0.869565	0.543689	0.826667	0.75	0.685333	0.62709	0.736007	0.666196
971	0.903226	0.62069	0.869565	0.56872	0.826667	0.704403	0.690667	0.630484	0.748878	0.675977
972	0.875	0.633333	0.882353	0.564593	0.826667	0.753247	0.701333	0.644851	0.755865	0.684562
973	0.888889	0.606742	0.857143	0.571429	0.826667	0.766234	0.698667	0.640973	0.75285	0.682696
974	0.90625	0.633333	0.857143	0.537313	0.826667	0.75	0.696	0.644313	0.751784	0.674508
975	0.823529	0.629834	0.869565	0.529412	0.826667	0.75817	0.688	0.631763	0.73953	0.666679
976	0.888889	0.602273	0.833333	0.552381	0.826667	0.74026	0.685333	0.624369	0.740634	0.668295
977	0.848485	0.622222	0.882353	0.548077	0.826667	0.771242	0.696	0.638869	0.749841	0.677174
978	0.892308	0.614525	0.857143	0.553398	0.826667	0.774194	0.698667	0.64388	0.753039	0.679464
979	0.888889	0.581006	0.857143	0.509804	0.826667	0.754717	0.674667	0.614931	0.736371	0.652596
980	0.84058	0.647059	0.857143	0.590476	0.826667	0.730769	0.704	0.648776	0.748782	0.688256
981	0.878788	0.640449	0.895522	0.550725	0.826667	0.77707	0.706667	0.653289	0.761537	0.686582
982	0.823529	0.632184	0.869565	0.550725	0.826667	0.751592	0.693333	0.636914	0.742377	0.673815
983	0.903226	0.613636	0.833333	0.533333	0.826667	0.722581	0.68	0.617587	0.738796	0.661827
984	0.888889	0.617978	0.857143	0.502415	0.826667	0.713376	0.672	0.609345	0.734411	0.650607
985	0.878788	0.609195	0.857143	0.524272	0.826667	0.754717	0.685333	0.627535	0.741797	0.663163
986	0.852941	0.651163	0.857143	0.584906	0.826667	0.75817	0.709333	0.65379	0.755165	0.692919
987	0.903226	0.617978	0.857143	0.519231	0.826667	0.751592	0.685333	0.625517	0.745973	0.664623
988	0.903226	0.619565	0.869565	0.526829	0.826667	0.748387	0.688	0.630647	0.74904	0.668172
989	0.878788	0.629834	0.869565	0.527363	0.826667	0.721519	0.685333	0.630636	0.742289	0.663901
990	0.823529	0.662722	0.84507	0.587678	0.826667	0.769231	0.712	0.658318	0.752483	0.695057
991	0.848485	0.65896	0.857143	0.592233	0.826667	0.775	0.717333	0.668246	0.759748	0.699886
992	0.90625	0.612717	0.857143	0.570048	0.826667	0.757764	0.701333	0.647207	0.755098	0.68338
993	0.848485	0.602273	0.857143	0.492611	0.826667	0.7125	0.664	0.602558	0.72328	0.640246
994	0.865672	0.636872	0.882353	0.570048	0.826667	0.753247	0.704	0.649863	0.75581	0.686573
995	0.861538	0.634731	0.821918	0.555024	0.826667	0.745342	0.693333	0.636581	0.74087	0.674065
996	0.878788	0.622754	0.84507	0.544601	0.826667	0.734177	0.688	0.626765	0.74201	0.668937
997	0.848485	0.612717	0.857143	0.560386	0.826667	0.767296	0.696	0.640424	0.745449	0.676907
998	0.811594	0.647399	0.895522	0.54902	0.826667	0.740741	0.696	0.642768	0.745157	0.675691
999	0.892308	0.629213	0.869565	0.544554	0.826667	0.732919	0.693333	0.640316	0.749204	0.673135
1000	0.90625	0.621469	0.84507	0.548077	0.826667	0.774194	0.698667	0.642598	0.753621	0.67917
1001	0.875	0.662857	0.869565	0.6	0.826667	0.738854	0.714667	0.661544	0.762157	0.700318
1002	0.861538	0.604651	0.857143	0.549763	0.826667	0.77707	0.693333	0.634167	0.746139	0.674048
1003	0.90625	0.590164	0.821918	0.512315	0.826667	0.75	0.674667	0.615598	0.734552	0.653232
1004	0.811594	0.644444	0.882353	0.542714	0.826667	0.742138	0.693333	0.642531	0.741652	0.671941
1005	0.888889	0.56044	0.84507	0.512315	0.826667	0.74359	0.666667	0.605317	0.729495	0.646147
1006	0.823529	0.627907	0.869565	0.522167	0.826667	0.748466	0.685333	0.630206	0.736384	0.661909
1007	0.861538	0.647727	0.882353	0.556098	0.826667	0.732919	0.698667	0.644936	0.751217	0.679913
1008	0.90625	0.632768	0.857143	0.541063	0.826667	0.738854	0.693333	0.636537	0.750457	0.673794
1009	0.835821	0.644068	0.857143	0.545455	0.826667	0.699387	0.685333	0.633579	0.734757	0.665258
1010	0.888889	0.613636	0.833333	0.527363	0.826667	0.760736	0.688	0.634717	0.741771	0.665214
1011	0.875	0.666667	0.882353	0.56872	0.826667	0.735484	0.706667	0.650415	0.759148	0.690144
1012	0.861538	0.614525	0.84507	0.54902	0.826667	0.75641	0.690667	0.635303	0.742205	0.671307
1013	0.875	0.618785	0.84507	0.54902	0.826667	0.748387	0.690667	0.635122	0.743821	0.671892
1014	0.865672	0.608187	0.857143	0.579439	0.826667	0.75817	0.698667	0.63896	0.749213	0.682658
1015	0.852941	0.624277	0.857143	0.541063	0.826667	0.726115	0.685333	0.626947	0.738034	0.665453
1016	0.84058	0.632768	0.895522	0.551724	0.826667	0.767296	0.701333	0.649781	0.752426	0.680511
1017	0.835821	0.609195	0.869565	0.531401	0.826667	0.759494	0.685333	0.626752	0.73869	0.664164
1018	0.90625	0.616279	0.833333	0.552381	0.826667	0.751592	0.693333	0.634986	0.74775	0.674704
1019	0.865672	0.635838	0.882353	0.560748	0.826667	0.745098	0.698667	0.638624	0.752729	0.681518
1020	0.878788	0.662857	0.869565	0.565854	0.826667	0.775	0.714667	0.665367	0.763122	0.694508
1021	0.861538	0.621118	0.857143	0.599078	0.826667	0.740741	0.704	0.64527	0.751048	0.689227
1022	0.875	0.640449	0.882353	0.528846	0.826667	0.751592	0.693333	0.63561	0.750818	0.672748
1023	0.828571	0.650888	0.895522	0.571429	0.826667	0.742138	0.704	0.648889	0.752536	0.686235
1024	0.920635	0.674419	0.84507	0.607477	0.826667	0.722581	0.717333	0.662448	0.766141	0.704374
1025	0.861538	0.632768	0.857143	0.544554	0.826667	0.720497	0.688	0.633683	0.740528	0.668262
1026	0.875	0.632768	0.84058	0.545455	0.826667	0.74359	0.690667	0.631614	0.74401	0.672407
1027	0.861538	0.636364	0.865672	0.528846	0.826667	0.72956	0.685333	0.625661	0.741441	0.665577
1028	0.823529	0.64	0.852941	0.548077	0.826667	0.74359	0.690667	0.632631	0.739134	0.671798
1029	0.865672	0.622754	0.84058	0.555024	0.826667	0.699387	0.682667	0.622973	0.735014	0.665214
1030	0.878788	0.617978	0.84507	0.521739	0.826667	0.75817	0.685333	0.626404	0.741402	0.663776
1031	0.875	0.636364	0.805556	0.522167	0.826667	0.7375	0.682667	0.626306	0.733876	0.660802
1032	0.861538	0.62069	0.857143	0.512077	0.826667	0.72956	0.677333	0.616613	0.734612	0.655383
1033	0.835821	0.662722	0.852941	0.548077	0.826667	0.736196	0.696	0.640276	0.743737	0.676388
1034	0.892308	0.647399	0.909091	0.603774	0.826667	0.767296	0.722667	0.670435	0.774422	0.70791
1035	0.861538	0.609195	0.857143	0.548077	0.826667	0.734177	0.685333	0.625997	0.739466	0.666864
1036	0.84058	0.593023	0.878788	0.533333	0.826667	0.734177	0.677333	0.614606	0.734428	0.65804
1037	0.90625	0.64	0.857143	0.538462	0.826667	0.734177	0.693333	0.63601	0.75045	0.673582
1038	0.861538	0.639535	0.828571	0.555024	0.826667	0.742138	0.693333	0.635659	0.742246	0.675071
1039	0.888889	0.636364	0.852941	0.509615	0.826667	0.7375	0.682667	0.622296	0.741996	0.661118
1040	0.816901	0.611765	0.892308	0.533333	0.826667	0.742138	0.682667	0.621725	0.737185	0.662676
1041	0.865672	0.651685	0.865672	0.543689	0.826667	0.751592	0.698667	0.643912	0.75083	0.678517
1042	0.903226	0.640449	0.828571	0.561905	0.826667	0.774194	0.704	0.647736	0.755835	0.686759
1043	0.848485	0.64	0.852941	0.543689	0.826667	0.7125	0.685333	0.627353	0.73738	0.66672
1044	0.861538	0.629834	0.869565	0.529412	0.826667	0.730769	0.685333	0.62827	0.741298	0.664897
1045	0.852941	0.598802	0.878788	0.595349	0.826667	0.767296	0.704	0.645494	0.753307	0.688762
1046	0.920635	0.640884	0.895522	0.571429	0.826667	0.753247	0.709333	0.654167	0.768064	0.693395
1047	0.90625	0.644444	0.857143	0.576923	0.826667	0.75817	0.709333	0.655833	0.761599	0.692816
1048	0.848485	0.647727	0.865672	0.541872	0.826667	0.723926	0.690667	0.636374	0.742391	0.670754
1049	0.875	0.623529	0.869565	0.578199	0.826667	0.745342	0.701333	0.644595	0.75305	0.685001
1050	0.861538	0.635838	0.857143	0.546341	0.826667	0.716049	0.688	0.631851	0.740596	0.668795
1051	0.865672	0.632768	0.857143	0.519608	0.826667	0.726115	0.682667	0.625354	0.737995	0.660467
1052	0.90625	0.605714	0.805556	0.561905	0.826667	0.727273	0.685333	0.624494	0.738894	0.669399
1053	0.816901	0.630952	0.869565	0.53202	0.826667	0.743902	0.688	0.634322	0.736668	0.664832
1054	0.861538	0.632184	0.84058	0.570093	0.826667	0.784314	0.704	0.645255	0.752563	0.687372
1055	0.861538	0.644444	0.857143	0.541872	0.826667	0.764331	0.698667	0.646099	0.749333	0.677518
1056	0.865672	0.619048	0.852941	0.542056	0.826667	0.734177	0.685333	0.622409	0.740093	0.666787
1057	0.852941	0.617978	0.865672	0.521739	0.826667	0.774194	0.688	0.629654	0.743198	0.666177
1058	0.823529	0.635838	0.84058	0.567308	0.826667	0.751592	0.696	0.639665	0.740919	0.678344
1059	0.865672	0.627219	0.84507	0.571429	0.826667	0.721519	0.693333	0.635416	0.742929	0.676426
1060	0.875	0.612717	0.869565	0.545455	0.826667	0.725	0.685333	0.625343	0.742401	0.667123
1061	0.878788	0.647399	0.869565	0.559242	0.826667	0.75641	0.704	0.647532	0.756345	0.685482
1062	0.84058	0.643275	0.882353	0.6	0.826667	0.751592	0.712	0.658703	0.757411	0.6966
1063	0.861538	0.621469	0.882353	0.526829	0.826667	0.7375	0.685333	0.627874	0.742726	0.664355
1064	0.835821	0.627219	0.865672	0.556604	0.826667	0.75	0.693333	0.633831	0.743664	0.675282
1065	0.90625	0.629213	0.852941	0.567308	0.826667	0.764331	0.704	0.649156	0.757785	0.686762
1066	0.888889	0.632184	0.869565	0.540284	0.826667	0.759494	0.696	0.637244	0.752847	0.676621
1067	0.878788	0.643678	0.84507	0.567308	0.826667	0.74359	0.701333	0.646331	0.75085	0.683409
1068	0.828571	0.623529	0.869565	0.509804	0.826667	0.716049	0.674667	0.616244	0.729031	0.651144
1069	0.878788	0.627907	0.84507	0.558824	0.826667	0.753086	0.698667	0.646337	0.74839	0.678574
1070	0.848485	0.643275	0.84058	0.575472	0.826667	0.751592	0.701333	0.643687	0.747678	0.68493
1071	0.903226	0.670455	0.84507	0.557692	0.826667	0.759494	0.709333	0.656246	0.760434	0.690434
1072	0.823529	0.617143	0.882353	0.560386	0.826667	0.764331	0.696	0.640143	0.745735	0.677361
1073	0.892308	0.64	0.833333	0.555024	0.826667	0.766234	0.701333	0.645516	0.752261	0.682255
1074	0.892308	0.617978	0.84058	0.535885	0.826667	0.753247	0.688	0.62816	0.744444	0.6688
1075	0.835821	0.62069	0.84058	0.555024	0.826667	0.75641	0.690667	0.63201	0.739199	0.672416
1076	0.848485	0.625698	0.869565	0.546341	0.826667	0.75641	0.693333	0.63785	0.745528	0.673658
1077	0.892308	0.632184	0.84058	0.593301	0.826667	0.772152	0.712	0.659029	0.759532	0.696172
1078	0.892308	0.607143	0.84058	0.561905	0.826667	0.736196	0.690667	0.632171	0.744133	0.672965
1079	0.823529	0.594286	0.852941	0.528846	0.826667	0.74359	0.674667	0.612355	0.72831	0.654898
1080	0.823529	0.625698	0.895522	0.534653	0.826667	0.742138	0.688	0.633412	0.741368	0.666956
1081	0.823529	0.605714	0.852941	0.553398	0.826667	0.772152	0.690667	0.634145	0.739067	0.671363
1082	0.8	0.62069	0.923077	0.56338	0.826667	0.745098	0.693333	0.632495	0.746485	0.677212
1083	0.848485	0.611111	0.882353	0.517073	0.826667	0.75641	0.682667	0.624186	0.74035	0.660837
1084	0.835821	0.647399	0.882353	0.564593	0.826667	0.759494	0.704	0.649006	0.752721	0.685565
1085	0.848485	0.666667	0.869565	0.601852	0.826667	0.771242	0.72	0.6645	0.76408	0.705397
1086	0.848485	0.582857	0.857143	0.543689	0.826667	0.746835	0.68	0.620644	0.734279	0.660756
1087	0.865672	0.631579	0.895522	0.578199	0.826667	0.742138	0.704	0.64778	0.75663	0.687506
1088	0.823529	0.592179	0.882353	0.50495	0.826667	0.734177	0.669333	0.609741	0.727309	0.646409
1089	0.861538	0.612022	0.852941	0.52	0.826667	0.742138	0.68	0.624447	0.735884	0.658283
1090	0.861538	0.625	0.869565	0.561905	0.826667	0.748387	0.696	0.637764	0.748844	0.678825
1091	0.903226	0.622222	0.828571	0.53202	0.826667	0.7625	0.690667	0.635961	0.745868	0.669846
1092	0.861538	0.623529	0.84058	0.54717	0.826667	0.754717	0.690667	0.630309	0.742367	0.671919
1093	0.848485	0.616279	0.84058	0.526316	0.826667	0.742138	0.68	0.618734	0.733411	0.659476
1094	0.892308	0.59893	0.909091	0.497462	0.826667	0.7375	0.677333	0.623174	0.74366	0.653358
1095	0.852941	0.625	0.869565	0.541872	0.826667	0.767296	0.696	0.643146	0.747223	0.674146
1096	0.811594	0.635838	0.878788	0.552381	0.826667	0.751592	0.693333	0.63475	0.74281	0.674993
1097	0.865672	0.596491	0.833333	0.514563	0.826667	0.72956	0.672	0.611173	0.727714	0.64949
1098	0.878788	0.610169	0.857143	0.558824	0.826667	0.734177	0.690667	0.635479	0.744295	0.672381
1099	0.861538	0.629213	0.84507	0.529412	0.826667	0.726115	0.682667	0.625251	0.736336	0.661985
1100	0.875	0.659341	0.852941	0.564356	0.826667	0.754717	0.706667	0.656844	0.755504	0.687999
1101	0.878788	0.643275	0.865672	0.600939	0.826667	0.734177	0.709333	0.653057	0.758253	0.6956
1102	0.823529	0.594286	0.869565	0.548077	0.826667	0.735484	0.68	0.619161	0.732935	0.661827
1103	0.888889	0.609195	0.833333	0.526316	0.826667	0.764331	0.685333	0.625324	0.741455	0.664505
1104	0.892308	0.659091	0.852941	0.548077	0.826667	0.734177	0.698667	0.642605	0.75221	0.679767
1105	0.823529	0.619883	0.882353	0.555024	0.826667	0.742138	0.690667	0.63241	0.741599	0.672088
1106	0.852941	0.643678	0.869565	0.517413	0.826667	0.723926	0.685333	0.631516	0.739032	0.661612
1107	0.865672	0.604396	0.857143	0.512563	0.826667	0.751592	0.68	0.625433	0.736339	0.656249
1108	0.852941	0.616279	0.882353	0.538462	0.826667	0.742138	0.688	0.629641	0.74314	0.667612
1109	0.865672	0.608696	0.869565	0.541872	0.826667	0.776316	0.693333	0.639078	0.748131	0.67323
1110	0.811594	0.626506	0.869565	0.559242	0.826667	0.7375	0.690667	0.631784	0.738512	0.672265
1111	0.823529	0.628571	0.882353	0.545455	0.826667	0.76129	0.693333	0.635271	0.744644	0.67384
1112	0.903226	0.650888	0.816901	0.564593	0.826667	0.731707	0.698667	0.643019	0.748997	0.681585
1113	0.811594	0.612717	0.909091	0.535885	0.826667	0.759494	0.688	0.628735	0.742575	0.667787
1114	0.90625	0.651163	0.828571	0.6	0.826667	0.742138	0.712	0.658578	0.759132	0.697591
1115	0.918033	0.601093	0.895522	0.535885	0.826667	0.787097	0.696	0.637808	0.760716	0.677564
1116	0.865672	0.648649	0.878788	0.547264	0.826667	0.75641	0.701333	0.650628	0.753908	0.681065
1117	0.823529	0.611765	0.895522	0.571429	0.826667	0.75817	0.696	0.633532	0.747847	0.680203
1118	0.788732	0.58427	0.909091	0.531401	0.826667	0.771242	0.68	0.619645	0.735234	0.660243
1119	0.823529	0.643275	0.857143	0.536585	0.826667	0.732919	0.688	0.632161	0.736686	0.666765
1120	0.878788	0.629213	0.84058	0.543689	0.826667	0.75641	0.693333	0.637182	0.745891	0.673553
1121	0.835821	0.636872	0.865672	0.548077	0.826667	0.753247	0.693333	0.635553	0.744392	0.674824
1122	0.861538	0.59887	0.869565	0.531401	0.826667	0.738854	0.68	0.619591	0.737816	0.660359
1123	0.892308	0.617143	0.852941	0.534653	0.826667	0.727273	0.685333	0.630586	0.741831	0.664587
1124	0.823529	0.605714	0.857143	0.502463	0.826667	0.704403	0.664	0.602738	0.719986	0.641167
1125	0.835821	0.629834	0.84058	0.524752	0.826667	0.75641	0.685333	0.62987	0.735677	0.663332
1126	0.861538	0.650888	0.857143	0.538462	0.826667	0.723926	0.690667	0.633547	0.743104	0.670553
1127	0.823529	0.627219	0.909091	0.519231	0.826667	0.719512	0.68	0.619995	0.737541	0.658753
1128	0.84058	0.624277	0.882353	0.543689	0.826667	0.72956	0.688	0.631054	0.741188	0.668047
1129	0.865672	0.654762	0.857143	0.584906	0.826667	0.734177	0.706667	0.650939	0.753888	0.690492
1130	0.84058	0.625	0.882353	0.58216	0.826667	0.765101	0.704	0.645923	0.753643	0.688512
1131	0.823529	0.606742	0.909091	0.51	0.826667	0.723926	0.674667	0.618219	0.733326	0.651735
1132	0.835821	0.608187	0.882353	0.560748	0.826667	0.76129	0.693333	0.632105	0.745844	0.676007
1133	0.848485	0.625698	0.857143	0.51	0.826667	0.7375	0.68	0.624901	0.734249	0.656059
1134	0.805556	0.593023	0.869565	0.487562	0.826667	0.745342	0.666667	0.608248	0.721286	0.639743
1135	0.848485	0.631579	0.84058	0.575472	0.826667	0.764331	0.701333	0.643687	0.747852	0.684645
1136	0.848485	0.601156	0.882353	0.57277	0.826667	0.735484	0.690667	0.629153	0.744486	0.675352
1137	0.878788	0.609195	0.84058	0.533981	0.826667	0.7	0.674667	0.613979	0.731535	0.655754
1138	0.861538	0.644068	0.84507	0.576923	0.826667	0.766234	0.706667	0.652758	0.753417	0.689612
1139	0.835821	0.639535	0.869565	0.557692	0.826667	0.767296	0.701333	0.646543	0.749429	0.681696
1140	0.875	0.605714	0.828571	0.543689	0.826667	0.7375	0.682667	0.624013	0.73619	0.663886
1141	0.865672	0.64	0.869565	0.563107	0.826667	0.746835	0.701333	0.647674	0.751974	0.682561
1142	0.892308	0.64	0.857143	0.524752	0.826667	0.736196	0.690667	0.637351	0.746178	0.667814
1143	0.848485	0.628571	0.865672	0.509615	0.826667	0.754717	0.682667	0.622412	0.738954	0.660251
1144	0.892308	0.654971	0.828571	0.560386	0.826667	0.740741	0.701333	0.647506	0.750607	0.68258
1145	0.875	0.569767	0.857143	0.531401	0.826667	0.753086	0.677333	0.616912	0.735511	0.656661
1146	0.865672	0.611111	0.869565	0.533981	0.826667	0.718954	0.68	0.620142	0.737658	0.660774
1147	0.835821	0.621469	0.882353	0.572816	0.826667	0.751592	0.698667	0.644038	0.748453	0.681578
1148	0.848485	0.629213	0.865672	0.543689	0.826667	0.759494	0.693333	0.637127	0.745537	0.673679
1149	0.8	0.662857	0.892308	0.531401	0.826667	0.734177	0.690667	0.633392	0.741235	0.670253
1150	0.878788	0.640449	0.857143	0.5	0.826667	0.713376	0.677333	0.618459	0.73607	0.65377
1151	0.892308	0.635838	0.833333	0.563107	0.826667	0.754717	0.701333	0.648018	0.750995	0.682282
1152	0.84058	0.634731	0.84058	0.604651	0.826667	0.735484	0.704	0.645584	0.747115	0.690277
1153	0.861538	0.643275	0.828571	0.598131	0.826667	0.748387	0.706667	0.649029	0.751095	0.692727
1154	0.823529	0.644809	0.895522	0.567164	0.826667	0.75641	0.704	0.654178	0.75235	0.685473
1155	0.861538	0.6	0.84507	0.54902	0.826667	0.735484	0.682667	0.625069	0.736297	0.664487
1156	0.848485	0.619048	0.821918	0.52381	0.826667	0.734177	0.677333	0.615407	0.729017	0.656265
1157	0.835821	0.601156	0.857143	0.553991	0.826667	0.736842	0.682667	0.619182	0.73527	0.6657
1158	0.805556	0.576471	0.865672	0.526316	0.826667	0.726115	0.666667	0.602311	0.721132	0.64663
1159	0.848485	0.632184	0.865672	0.56872	0.826667	0.751592	0.698667	0.640592	0.748887	0.682075
1160	0.84058	0.635294	0.882353	0.517073	0.826667	0.736196	0.685333	0.628942	0.739694	0.661871
1161	0.848485	0.610169	0.857143	0.514851	0.826667	0.7375	0.677333	0.620142	0.732469	0.654477
1162	0.823529	0.643678	0.84507	0.553398	0.826667	0.74359	0.693333	0.637755	0.739322	0.673907
1163	0.823529	0.647399	0.909091	0.561905	0.826667	0.746835	0.701333	0.644865	0.752571	0.683511
1164	0.823529	0.609195	0.865672	0.519608	0.826667	0.716049	0.672	0.612158	0.726787	0.650915
1165	0.852941	0.613636	0.84058	0.522613	0.826667	0.736196	0.68	0.626102	0.732106	0.656863
1166	0.888889	0.619883	0.869565	0.56338	0.826667	0.742138	0.696	0.636189	0.751754	0.679347
1167	0.865672	0.601156	0.895522	0.528846	0.826667	0.725	0.68	0.619318	0.740477	0.659888
1168	0.84058	0.650888	0.895522	0.58216	0.826667	0.764331	0.712	0.656777	0.760025	0.695022
1169	0.865672	0.589595	0.857143	0.538462	0.826667	0.751592	0.682667	0.622787	0.738188	0.662514
1170	0.878788	0.606742	0.828571	0.531401	0.826667	0.766234	0.685333	0.626338	0.739734	0.664978
1171	0.865672	0.632184	0.895522	0.541063	0.826667	0.75	0.696	0.640242	0.751851	0.675453
1172	0.861538	0.614525	0.882353	0.574163	0.826667	0.753247	0.698667	0.641563	0.752082	0.682919
1173	0.861538	0.625698	0.852941	0.524272	0.826667	0.738854	0.682667	0.623492	0.738328	0.662219
1174	0.892308	0.617143	0.869565	0.567308	0.826667	0.759494	0.701333	0.646131	0.755414	0.683518
1175	0.848485	0.613636	0.869565	0.50495	0.826667	0.740741	0.677333	0.620254	0.734007	0.653173
1176	0.878788	0.632768	0.869565	0.541872	0.826667	0.7375	0.693333	0.639628	0.74786	0.672648
1177	0.861538	0.640884	0.882353	0.534653	0.826667	0.742138	0.693333	0.639974	0.748039	0.672223
1178	0.865672	0.621469	0.909091	0.546341	0.826667	0.7375	0.693333	0.638022	0.751123	0.673953
1179	0.848485	0.655556	0.852941	0.551724	0.837838	0.742138	0.698667	0.646017	0.748114	0.679155
1180	0.835821	0.640884	0.892308	0.570048	0.826667	0.774194	0.706667	0.653019	0.756654	0.689535
1181	0.848485	0.617143	0.882353	0.541063	0.826667	0.754717	0.690667	0.633346	0.745071	0.670606
1182	0.865672	0.622222	0.865672	0.556098	0.826667	0.769231	0.698667	0.644492	0.750927	0.679791
1183	0.84058	0.601156	0.865672	0.548077	0.826667	0.759494	0.688	0.629506	0.740274	0.668589
1184	0.848485	0.621469	0.84507	0.541872	0.826667	0.746835	0.688	0.632917	0.7384	0.667466
1185	0.848485	0.597701	0.84507	0.521739	0.826667	0.726115	0.672	0.609919	0.727629	0.651331
1186	0.861538	0.640884	0.882353	0.572816	0.826667	0.76129	0.706667	0.653801	0.757591	0.689536
1187	0.848485	0.612717	0.895522	0.550725	0.826667	0.728395	0.688	0.630242	0.743752	0.669601
1188	0.861538	0.650888	0.84058	0.579439	0.826667	0.746835	0.704	0.645903	0.750991	0.68823
1189	0.835821	0.658683	0.852941	0.570093	0.826667	0.742138	0.701333	0.642847	0.747724	0.684605
1190	0.811594	0.638554	0.857143	0.549763	0.826667	0.716981	0.685333	0.625062	0.73345	0.6668
1191	0.878788	0.609195	0.857143	0.528302	0.826667	0.75817	0.685333	0.623104	0.743044	0.665243
1192	0.875	0.640449	0.857143	0.527363	0.826667	0.728395	0.688	0.634384	0.742503	0.666107
1193	0.848485	0.658824	0.895522	0.58216	0.826667	0.72956	0.706667	0.649828	0.756869	0.691249
1194	0.90625	0.619883	0.84507	0.519608	0.826667	0.727273	0.682667	0.626265	0.740792	0.660168
1195	0.865672	0.642857	0.869565	0.588785	0.826667	0.751592	0.709333	0.652833	0.757523	0.693397
1196	0.848485	0.62069	0.895522	0.5	0.826667	0.7375	0.677333	0.615779	0.738144	0.654394
1197	0.888889	0.640449	0.895522	0.517073	0.826667	0.753086	0.693333	0.637942	0.753614	0.670875
1198	0.861538	0.615385	0.869565	0.539216	0.826667	0.72619	0.685333	0.630029	0.73976	0.664552
1199	0.878788	0.632184	0.882353	0.529412	0.826667	0.711656	0.685333	0.629085	0.74351	0.664444
1200	0.875	0.602273	0.869565	0.524272	0.826667	0.7375	0.68	0.620469	0.739213	0.659328
1201	0.811594	0.678363	0.882353	0.602871	0.826667	0.759494	0.72	0.669584	0.760223	0.7043
1202	0.852941	0.614458	0.882353	0.542857	0.826667	0.711656	0.682667	0.622392	0.738489	0.66346
1203	0.888889	0.617143	0.857143	0.583333	0.826667	0.781457	0.706667	0.647174	0.759105	0.691971
1204	0.835821	0.627219	0.882353	0.544601	0.826667	0.746835	0.690667	0.629731	0.743916	0.671675
1205	0.823529	0.619883	0.869565	0.535885	0.826667	0.734177	0.682667	0.622303	0.734951	0.662672
1206	0.878788	0.616279	0.869565	0.566038	0.826667	0.74359	0.696	0.636795	0.750154	0.678987
1207	0.861538	0.636364	0.882353	0.543689	0.826667	0.75	0.696	0.640762	0.750102	0.675931
1208	0.865672	0.639053	0.869565	0.571429	0.826667	0.7125	0.696	0.638736	0.747481	0.679354
1209	0.848485	0.648045	0.895522	0.557692	0.826667	0.735484	0.698667	0.642289	0.751982	0.681025
1210	0.865672	0.616279	0.882353	0.545455	0.826667	0.742138	0.690667	0.632245	0.746427	0.671185
1211	0.861538	0.631579	0.882353	0.542857	0.826667	0.745342	0.693333	0.635019	0.748389	0.673774
1212	0.878788	0.625698	0.882353	0.556098	0.826667	0.738854	0.696	0.641203	0.751409	0.677579
1213	0.848485	0.603352	0.869565	0.557692	0.826667	0.771242	0.693333	0.635609	0.746167	0.675588
1214	0.848485	0.622951	0.882353	0.543689	0.826667	0.763158	0.693333	0.636781	0.747884	0.674306
1215	0.835821	0.624277	0.869565	0.533333	0.826667	0.730769	0.682667	0.62126	0.736739	0.663072
1216	0.892308	0.603352	0.857143	0.497561	0.826667	0.717949	0.669333	0.607419	0.732496	0.646752
1217	0.861538	0.627219	0.857143	0.57277	0.826667	0.759494	0.701333	0.643278	0.750805	0.684234
1218	0.816901	0.622754	0.909091	0.583333	0.826667	0.774194	0.706667	0.648256	0.75549	0.690301
1219	0.811594	0.605714	0.882353	0.528846	0.826667	0.76129	0.682667	0.622539	0.736077	0.66188
1220	0.861538	0.632184	0.895522	0.553991	0.826667	0.75641	0.698667	0.639121	0.754385	0.680974
1221	0.888889	0.632184	0.869565	0.564815	0.826667	0.75817	0.701333	0.640442	0.756715	0.685349
1222	0.861538	0.690476	0.882353	0.586047	0.826667	0.72956	0.714667	0.658847	0.762773	0.699497
1223	0.878788	0.627219	0.869565	0.571429	0.826667	0.745342	0.701333	0.645498	0.753168	0.683627
1224	0.865672	0.614525	0.869565	0.529412	0.826667	0.74359	0.685333	0.628493	0.741572	0.664178
1225	0.892308	0.605714	0.857143	0.522167	0.826667	0.728395	0.68	0.622996	0.738732	0.658091
1226	0.823529	0.627907	0.895522	0.566038	0.826667	0.74359	0.696	0.636783	0.747209	0.679154
1227	0.816901	0.605714	0.857143	0.507463	0.826667	0.721519	0.669333	0.611192	0.722568	0.645476
1228	0.865672	0.613636	0.895522	0.542857	0.826667	0.735484	0.688	0.627596	0.74664	0.669548
1229	0.835821	0.659091	0.869565	0.570048	0.826667	0.730769	0.701333	0.646796	0.74866	0.684005
1230	0.865672	0.658824	0.857143	0.561905	0.826667	0.734177	0.701333	0.645354	0.750731	0.682967
1231	0.823529	0.593023	0.869565	0.512077	0.826667	0.72956	0.669333	0.606779	0.725737	0.64736
1232	0.875	0.573034	0.833333	0.519608	0.826667	0.726115	0.666667	0.604992	0.725626	0.646406
1233	0.811594	0.636872	0.909091	0.571429	0.826667	0.721519	0.696	0.642787	0.746195	0.679306
1234	0.878788	0.622951	0.84507	0.507614	0.826667	0.721519	0.677333	0.623606	0.733768	0.65324
1235	0.861538	0.601156	0.84507	0.541063	0.826667	0.72956	0.68	0.620171	0.734176	0.660787
1236	0.811594	0.614458	0.869565	0.570093	0.826667	0.764331	0.696	0.636333	0.742785	0.67835
1237	0.835821	0.619883	0.857143	0.536585	0.826667	0.740741	0.685333	0.628779	0.73614	0.664073
1238	0.861538	0.647059	0.869565	0.576744	0.826667	0.74359	0.704	0.645037	0.754194	0.688166
1239	0.788732	0.619883	0.909091	0.552381	0.826667	0.764331	0.693333	0.6351	0.743514	0.674384
1240	0.848485	0.6	0.857143	0.514286	0.826667	0.754717	0.677333	0.614941	0.73355	0.655104
1241	0.892308	0.613636	0.869565	0.56872	0.826667	0.753247	0.698667	0.640421	0.754024	0.682177
1242	0.848485	0.610778	0.882353	0.574074	0.826667	0.734177	0.693333	0.631258	0.746089	0.677677
1243	0.848485	0.624277	0.857143	0.538462	0.826667	0.721519	0.682667	0.622763	0.736092	0.663337
1244	0.90625	0.613636	0.833333	0.565854	0.826667	0.734177	0.693333	0.638266	0.746653	0.67599
1245	0.828571	0.651685	0.882353	0.55	0.826667	0.754717	0.701333	0.652102	0.748999	0.679739
1246	0.835821	0.615385	0.869565	0.542857	0.826667	0.75	0.688	0.628601	0.740049	0.668016
1247	0.865672	0.611765	0.869565	0.545455	0.826667	0.7375	0.688	0.629194	0.74277	0.668371
1248	0.848485	0.654762	0.882353	0.591549	0.826667	0.75	0.712	0.656927	0.758969	0.696346
1249	0.84058	0.622754	0.869565	0.561905	0.826667	0.7375	0.693333	0.63573	0.743162	0.674747
1250	0.865672	0.606742	0.84507	0.517073	0.826667	0.766234	0.682667	0.624552	0.73791	0.660015
1251	0.892308	0.592179	0.84507	0.49	0.826667	0.725	0.666667	0.607997	0.728537	0.641852
1252	0.875	0.632768	0.869565	0.536585	0.826667	0.75	0.693333	0.638056	0.748431	0.672613
1253	0.756757	0.583333	0.869565	0.534653	0.826667	0.753086	0.674667	0.618331	0.720677	0.652313
1254	0.878788	0.628571	0.882353	0.582524	0.826667	0.75	0.706667	0.654425	0.758151	0.689816
1255	0.823529	0.597701	0.857143	0.538462	0.826667	0.748387	0.68	0.619327	0.731981	0.660329
1256	0.816901	0.651163	0.895522	0.541872	0.826667	0.753086	0.698667	0.647131	0.747535	0.67649
1257	0.920635	0.635838	0.833333	0.572816	0.826667	0.732919	0.701333	0.648053	0.753701	0.684259
1258	0.835821	0.608187	0.882353	0.57277	0.826667	0.730769	0.690667	0.629438	0.742761	0.675027
1259	0.861538	0.624277	0.857143	0.545455	0.826667	0.721519	0.685333	0.625376	0.739433	0.666936
1260	0.823529	0.60241	0.895522	0.590909	0.826667	0.753247	0.698667	0.635442	0.748714	0.684433
1261	0.848485	0.59887	0.869565	0.574163	0.826667	0.753247	0.693333	0.635044	0.745166	0.67747
1262	0.861538	0.625	0.882353	0.548077	0.826667	0.746835	0.693333	0.635836	0.748412	0.674523
1263	0.865672	0.611765	0.869565	0.583333	0.826667	0.745098	0.698667	0.637644	0.75035	0.683546
1264	0.90625	0.628571	0.857143	0.566038	0.826667	0.766234	0.704	0.646593	0.758484	0.68683
1265	0.878788	0.627219	0.882353	0.592593	0.826667	0.75641	0.709333	0.651217	0.760672	0.69433
1266	0.835821	0.636364	0.882353	0.528846	0.826667	0.74359	0.688	0.629107	0.742273	0.667323
1267	0.892308	0.617978	0.857143	0.563107	0.826667	0.769231	0.701333	0.647353	0.754405	0.682883
1268	0.861538	0.621469	0.869565	0.564593	0.826667	0.774194	0.701333	0.645163	0.753004	0.683586
1269	0.861538	0.616279	0.895522	0.542857	0.826667	0.732919	0.688	0.628085	0.745964	0.669337
1270	0.835821	0.646707	0.857143	0.545455	0.826667	0.740741	0.693333	0.636497	0.742089	0.673107
1271	0.888889	0.629834	0.895522	0.555024	0.826667	0.748387	0.698667	0.641342	0.757387	0.68162
1272	0.84058	0.670588	0.869565	0.587678	0.826667	0.74359	0.712	0.65813	0.756445	0.695566
1273	0.865672	0.643678	0.869565	0.561905	0.826667	0.748387	0.701333	0.644789	0.752646	0.68319
1274	0.788732	0.634731	0.869565	0.54902	0.826667	0.707317	0.682667	0.626953	0.729339	0.663166
1275	0.878788	0.606742	0.857143	0.522167	0.826667	0.734177	0.68	0.622619	0.737614	0.658249
1276	0.852941	0.644068	0.895522	0.565854	0.826667	0.746835	0.704	0.651575	0.755315	0.685502
1277	0.861538	0.655914	0.882353	0.52	0.826667	0.75641	0.696	0.644597	0.75048	0.672628
1278	0.84058	0.589595	0.895522	0.538462	0.826667	0.721519	0.677333	0.615988	0.735391	0.658284
1279	0.848485	0.651429	0.857143	0.565854	0.826667	0.742138	0.701333	0.648468	0.748619	0.682838
1280	0.892308	0.603175	0.857143	0.527363	0.826667	0.733333	0.68	0.623505	0.739998	0.66031
1281	0.861538	0.64	0.909091	0.548077	0.826667	0.745342	0.698667	0.642725	0.755119	0.679639
1282	0.848485	0.627907	0.84507	0.578199	0.826667	0.748387	0.698667	0.640989	0.745786	0.682402
1283	0.828571	0.636364	0.909091	0.561576	0.826667	0.725	0.696	0.643155	0.747878	0.677568
1284	0.875	0.593023	0.84507	0.533981	0.826667	0.716049	0.674667	0.614336	0.731632	0.655142
1285	0.852941	0.647059	0.84507	0.550725	0.826667	0.72956	0.693333	0.637544	0.742004	0.673544
1286	0.835821	0.613636	0.895522	0.536585	0.826667	0.7125	0.68	0.621227	0.736789	0.660823
1287	0.875	0.617143	0.882353	0.57971	0.826667	0.745342	0.701333	0.646902	0.754369	0.685196
1288	0.84058	0.674286	0.895522	0.576923	0.826667	0.75641	0.714667	0.663052	0.761731	0.696769
1289	0.835821	0.619565	0.882353	0.51	0.826667	0.730769	0.677333	0.621022	0.734196	0.654553
1290	0.878788	0.617143	0.895522	0.533981	0.826667	0.732919	0.688	0.630729	0.747503	0.66766
1291	0.865672	0.632184	0.882353	0.56872	0.826667	0.748387	0.701333	0.644023	0.753997	0.68422
1292	0.848485	0.625	0.869565	0.548077	0.826667	0.74359	0.690667	0.6325	0.743564	0.671884
1293	0.84058	0.582857	0.895522	0.541063	0.826667	0.726115	0.677333	0.616488	0.735467	0.658588
1294	0.861538	0.638554	0.857143	0.564593	0.826667	0.727273	0.696	0.640121	0.745961	0.678025
1295	0.848485	0.602273	0.857143	0.514563	0.826667	0.764331	0.68	0.620525	0.735577	0.657388
1296	0.878788	0.616279	0.833333	0.550725	0.826667	0.759494	0.693333	0.637257	0.744214	0.673293
1297	0.848485	0.619883	0.821918	0.560386	0.826667	0.759494	0.693333	0.637448	0.739472	0.674263
1298	0.823529	0.601156	0.882353	0.564593	0.826667	0.751592	0.690667	0.632129	0.741648	0.673203
1299	0.835821	0.654762	0.869565	0.576923	0.826667	0.723926	0.701333	0.64722	0.747944	0.684378
1300	0.852941	0.659091	0.895522	0.557692	0.826667	0.730769	0.701333	0.646013	0.75378	0.682937
1301	0.878788	0.647727	0.882353	0.546341	0.826667	0.725	0.696	0.641541	0.751146	0.676335
1302	0.888889	0.651429	0.857143	0.541872	0.826667	0.719512	0.693333	0.639982	0.747585	0.673327
1303	0.848485	0.604651	0.84507	0.564593	0.826667	0.764331	0.693333	0.635705	0.7423	0.675214
1304	0.878788	0.596491	0.869565	0.553991	0.826667	0.717949	0.682667	0.619314	0.740575	0.665798
1305	0.848485	0.633333	0.882353	0.54902	0.826667	0.751592	0.696	0.641884	0.748575	0.67646
1306	0.84058	0.655556	0.909091	0.571429	0.826667	0.751592	0.709333	0.659617	0.759152	0.690954
1307	0.84058	0.609195	0.869565	0.565854	0.826667	0.734177	0.690667	0.635095	0.741006	0.672676
1308	0.892308	0.635838	0.857143	0.563107	0.826667	0.708075	0.693333	0.637825	0.747189	0.675978
1309	0.848485	0.644068	0.882353	0.54902	0.826667	0.75	0.698667	0.645591	0.750099	0.678499
1310	0.875	0.636364	0.882353	0.557692	0.826667	0.742138	0.698667	0.642608	0.753369	0.680741
1311	0.878788	0.576471	0.84507	0.526829	0.826667	0.723926	0.672	0.612073	0.729625	0.650643
1312	0.861538	0.628571	0.895522	0.575472	0.826667	0.782051	0.709333	0.653263	0.761637	0.692554
1313	0.861538	0.640449	0.909091	0.548077	0.826667	0.734177	0.696	0.638964	0.753333	0.677771
1314	0.84058	0.605714	0.857143	0.505051	0.826667	0.723926	0.672	0.616949	0.726513	0.646913
1315	0.875	0.628571	0.869565	0.559242	0.826667	0.782051	0.704	0.647273	0.756849	0.685625
1316	0.835821	0.636364	0.869565	0.563107	0.826667	0.726115	0.693333	0.637413	0.74294	0.675741
1317	0.835821	0.641304	0.895522	0.568627	0.826667	0.771242	0.706667	0.655158	0.756531	0.688844
1318	0.828571	0.608187	0.895522	0.576923	0.826667	0.716981	0.690667	0.633202	0.742142	0.674592
1319	0.875	0.643275	0.882353	0.56338	0.826667	0.754717	0.704	0.646311	0.757565	0.686525
1320	0.848485	0.623529	0.84507	0.559242	0.826667	0.738854	0.690667	0.63113	0.740308	0.672852
1321	0.816901	0.627907	0.923077	0.541872	0.826667	0.731707	0.690667	0.637026	0.744689	0.669908
1322	0.875	0.614525	0.869565	0.56872	0.826667	0.736842	0.693333	0.633379	0.748553	0.678097
1323	0.823529	0.62069	0.869565	0.576923	0.826667	0.782051	0.704	0.649674	0.749904	0.686265
1324	0.848485	0.624277	0.857143	0.56872	0.826667	0.748387	0.696	0.637439	0.745613	0.679121
1325	0.835821	0.596491	0.869565	0.535885	0.826667	0.754717	0.682667	0.622279	0.736524	0.662218
1326	0.865672	0.642857	0.882353	0.580952	0.826667	0.740741	0.706667	0.652428	0.75654	0.689649
1327	0.861538	0.636364	0.869565	0.567308	0.826667	0.726115	0.696	0.639247	0.747926	0.679333
1328	0.90625	0.651163	0.869565	0.564593	0.826667	0.732919	0.704	0.649183	0.758526	0.686313
1329	0.835821	0.617143	0.857143	0.54902	0.826667	0.72956	0.685333	0.628972	0.735892	0.666055
1330	0.848485	0.602273	0.882353	0.533333	0.826667	0.748387	0.682667	0.620839	0.74025	0.663456
1331	0.861538	0.614525	0.869565	0.550725	0.826667	0.748387	0.690667	0.632933	0.745235	0.672478
1332	0.828571	0.639053	0.869565	0.541063	0.826667	0.75	0.693333	0.637696	0.742487	0.671892
1333	0.811594	0.601156	0.909091	0.542056	0.826667	0.771242	0.688	0.625123	0.743634	0.669612
1334	0.865672	0.647727	0.882353	0.557692	0.826667	0.74359	0.701333	0.646013	0.75395	0.682704
1335	0.875	0.590164	0.869565	0.51	0.826667	0.742138	0.674667	0.617686	0.735589	0.652315
1336	0.878788	0.633333	0.882353	0.53202	0.826667	0.721519	0.688	0.632506	0.74578	0.667381
1337	0.835821	0.628571	0.857143	0.545455	0.826667	0.766234	0.693333	0.635327	0.743315	0.673676
1338	0.861538	0.632768	0.895522	0.535885	0.826667	0.738854	0.690667	0.631562	0.748539	0.671396
1339	0.823529	0.628571	0.882353	0.522167	0.826667	0.720497	0.68	0.62297	0.733964	0.658152
1340	0.848485	0.636364	0.869565	0.590476	0.826667	0.766234	0.709333	0.654692	0.756298	0.693814
1341	0.861538	0.651429	0.869565	0.542857	0.826667	0.730769	0.693333	0.634489	0.747138	0.674474
1342	0.848485	0.60355	0.857143	0.517073	0.826667	0.70303	0.669333	0.608862	0.725991	0.647792
1343	0.861538	0.612717	0.869565	0.571429	0.826667	0.746835	0.696	0.638119	0.748125	0.679378
1344	0.878788	0.595506	0.869565	0.546341	0.826667	0.751592	0.688	0.631179	0.744743	0.668712
1345	0.861538	0.643678	0.909091	0.555024	0.826667	0.745342	0.701333	0.645481	0.75689	0.682971
1346	0.835821	0.602273	0.895522	0.561905	0.826667	0.774194	0.696	0.637741	0.749397	0.678477
1347	0.865672	0.659341	0.882353	0.547264	0.826667	0.738854	0.701333	0.650863	0.753358	0.680569
1348	0.816901	0.598802	0.909091	0.536585	0.826667	0.722892	0.68	0.6228	0.735156	0.65902
1349	0.835821	0.639053	0.895522	0.566038	0.826667	0.7375	0.698667	0.640592	0.7501	0.681473
1350	0.823529	0.62069	0.882353	0.517073	0.826667	0.725	0.677333	0.618147	0.732552	0.655381
1351	0.865672	0.651685	0.882353	0.586538	0.826667	0.74026	0.709333	0.655967	0.758862	0.693512
1352	0.90625	0.6	0.84507	0.519608	0.826667	0.74359	0.68	0.621662	0.740197	0.658745
1353	0.835821	0.594286	0.869565	0.514563	0.826667	0.734177	0.672	0.610486	0.72918	0.650337
1354	0.823529	0.611111	0.909091	0.549763	0.826667	0.76	0.690667	0.629963	0.746694	0.673554
1355	0.920635	0.636872	0.833333	0.551724	0.826667	0.759494	0.701333	0.64966	0.754787	0.681454
1356	0.835821	0.614525	0.895522	0.485149	0.826667	0.7125	0.666667	0.6063	0.728364	0.642224
1357	0.861538	0.632184	0.895522	0.560386	0.826667	0.703704	0.690667	0.633485	0.746667	0.674034
1358	0.852941	0.6	0.895522	0.545455	0.826667	0.745342	0.688	0.629179	0.744321	0.668268
1359	0.878788	0.647399	0.857143	0.571429	0.826667	0.748466	0.706667	0.657129	0.754982	0.687542
1360	0.875	0.619883	0.869565	0.579439	0.826667	0.738854	0.698667	0.638841	0.751568	0.683524
1361	0.852941	0.632768	0.882353	0.522167	0.826667	0.72956	0.685333	0.629476	0.741076	0.663007
1362	0.835821	0.628571	0.895522	0.512315	0.826667	0.736196	0.682667	0.626349	0.739182	0.659353
1363	0.8	0.616279	0.895522	0.550725	0.826667	0.754717	0.690667	0.633817	0.740652	0.671124
1364	0.861538	0.64	0.869565	0.542857	0.826667	0.74359	0.693333	0.634489	0.74737	0.674262
1365	0.848485	0.619883	0.869565	0.561905	0.826667	0.742138	0.693333	0.635031	0.744774	0.675575
1366	0.861538	0.628571	0.869565	0.548077	0.826667	0.746835	0.693333	0.635982	0.746876	0.674271
1367	0.848485	0.643678	0.909091	0.564593	0.826667	0.75	0.704	0.648856	0.757086	0.686243
1368	0.888889	0.644444	0.869565	0.536585	0.826667	0.734177	0.693333	0.637735	0.750055	0.673462
1369	0.835821	0.625	0.869565	0.559242	0.826667	0.723684	0.688	0.626982	0.739996	0.671447
1370	0.835821	0.603352	0.895522	0.553398	0.826667	0.74359	0.688	0.630279	0.743058	0.670216
1371	0.848485	0.632768	0.857143	0.53202	0.826667	0.716981	0.682667	0.626115	0.735677	0.662019
1372	0.878788	0.666667	0.882353	0.576923	0.826667	0.730769	0.709333	0.656037	0.760361	0.692614
1373	0.835821	0.612717	0.869565	0.537736	0.826667	0.753247	0.685333	0.623195	0.739292	0.66614
1374	0.861538	0.65896	0.895522	0.571429	0.826667	0.75	0.709333	0.655011	0.760686	0.692
1375	0.848485	0.662791	0.869565	0.566038	0.826667	0.74359	0.704	0.646931	0.752856	0.686609
1376	0.875	0.64	0.857143	0.556604	0.826667	0.753247	0.698667	0.639831	0.751443	0.681067
1377	0.861538	0.596491	0.857143	0.531401	0.826667	0.740741	0.68	0.62045	0.735663	0.659183
1378	0.835821	0.59887	0.882353	0.5	0.826667	0.736196	0.672	0.614965	0.729984	0.647385
1379	0.828571	0.634731	0.869565	0.613953	0.826667	0.779221	0.717333	0.66249	0.758785	0.702731
1380	0.823529	0.591716	0.857143	0.544601	0.826667	0.722581	0.674667	0.609599	0.727706	0.656737
1381	0.852941	0.607735	0.909091	0.537313	0.826667	0.716981	0.682667	0.627223	0.741788	0.663058
1382	0.878788	0.590909	0.869565	0.560386	0.826667	0.738854	0.688	0.629869	0.744195	0.670608
1383	0.852941	0.627907	0.895522	0.531401	0.826667	0.720497	0.685333	0.627018	0.742489	0.664789
1384	0.852941	0.601156	0.882353	0.526316	0.826667	0.700637	0.672	0.608478	0.731678	0.652604
1385	0.875	0.610169	0.857143	0.548077	0.826667	0.717949	0.682667	0.622252	0.739167	0.665296
1386	0.8	0.643275	0.869565	0.552381	0.826667	0.735484	0.690667	0.631773	0.737895	0.672099
1387	0.865672	0.605714	0.869565	0.519608	0.826667	0.725	0.677333	0.618799	0.735371	0.655421
1388	0.875	0.625	0.869565	0.545455	0.826667	0.738854	0.690667	0.631722	0.746757	0.672214
1389	0.823529	0.608696	0.869565	0.51	0.826667	0.753247	0.677333	0.621113	0.731951	0.654155
1390	0.811594	0.666667	0.869565	0.591549	0.826667	0.74359	0.709333	0.653599	0.751605	0.693815
1391	0.848485	0.633333	0.895522	0.526829	0.826667	0.738854	0.688	0.630926	0.744948	0.667165
1392	0.816901	0.631579	0.895522	0.53202	0.826667	0.736196	0.688	0.63378	0.739814	0.665688
1393	0.835821	0.595238	0.882353	0.560748	0.826667	0.708861	0.68	0.615653	0.734948	0.663982
1394	0.835821	0.678161	0.895522	0.592233	0.826667	0.745342	0.717333	0.668096	0.762291	0.700871
1395	0.861538	0.62069	0.869565	0.543689	0.826667	0.745342	0.690667	0.634278	0.744582	0.670703
1396	0.84058	0.619048	0.869565	0.565854	0.826667	0.719512	0.690667	0.636073	0.740204	0.672223
1397	0.892308	0.632184	0.857143	0.563107	0.826667	0.7375	0.698667	0.644444	0.751485	0.680367
1398	0.861538	0.574713	0.895522	0.548077	0.826667	0.720497	0.677333	0.615774	0.737836	0.660079
1399	0.823529	0.659091	0.895522	0.559242	0.826667	0.732026	0.698667	0.640441	0.749346	0.681372
1400	0.852941	0.662722	0.857143	0.58216	0.826667	0.76129	0.712	0.656832	0.757154	0.694962
1401	0.848485	0.644068	0.869565	0.570048	0.826667	0.75641	0.704	0.650054	0.752541	0.686286
1402	0.848485	0.629213	0.895522	0.575472	0.826667	0.75	0.701333	0.642861	0.754227	0.686007
1403	0.875	0.6	0.895522	0.559633	0.826667	0.75641	0.693333	0.629336	0.752205	0.67716
1404	0.835821	0.632184	0.895522	0.571429	0.826667	0.751592	0.701333	0.64473	0.752202	0.684439
1405	0.823529	0.579545	0.895522	0.502463	0.826667	0.708075	0.661333	0.59913	0.722634	0.639231
1406	0.865672	0.593407	0.857143	0.502463	0.826667	0.718954	0.666667	0.605406	0.727384	0.644441
1407	0.835821	0.629213	0.869565	0.583732	0.826667	0.763158	0.704	0.648523	0.751359	0.688251
1408	0.875	0.644809	0.882353	0.553398	0.826667	0.701299	0.690667	0.633326	0.747254	0.673808
1409	0.816901	0.632184	0.909091	0.597156	0.826667	0.732026	0.704	0.647517	0.752338	0.689967
1410	0.823529	0.604396	0.869565	0.507317	0.826667	0.728477	0.669333	0.607294	0.726658	0.647887
1411	0.892308	0.640449	0.882353	0.56872	0.826667	0.705882	0.696	0.636814	0.75273	0.680656
1412	0.852941	0.619883	0.869565	0.546341	0.826667	0.716049	0.685333	0.628768	0.738574	0.665654
1413	0.865672	0.662983	0.909091	0.527363	0.826667	0.6625	0.682667	0.627208	0.742379	0.662787
1414	0.878788	0.647399	0.857143	0.576923	0.826667	0.746835	0.706667	0.653178	0.755626	0.689263
1415	0.788732	0.647399	0.865672	0.550725	0.826667	0.726115	0.688	0.63034	0.734218	0.669522
1416	0.852941	0.632184	0.882353	0.558824	0.826667	0.732919	0.696	0.64261	0.747648	0.676864
1417	0.816901	0.582857	0.869565	0.548077	0.826667	0.723684	0.674667	0.612604	0.727959	0.656751
1418	0.830769	0.618785	0.882353	0.541063	0.826667	0.727273	0.682667	0.622575	0.737818	0.664713
1419	0.870968	0.571429	0.869565	0.570093	0.826667	0.722581	0.68	0.614641	0.73855	0.666457
1420	0.892308	0.610169	0.857143	0.553398	0.826667	0.713376	0.685333	0.627158	0.742177	0.667819
1421	0.878788	0.608187	0.833333	0.533981	0.826667	0.7	0.674667	0.614532	0.730159	0.654957
1422	0.888889	0.576271	0.84507	0.483092	0.826667	0.726115	0.658667	0.592585	0.724351	0.635815
1423	0.823529	0.586207	0.857143	0.529412	0.826667	0.716981	0.669333	0.608848	0.723323	0.649013
1424	0.875	0.641304	0.84507	0.558824	0.826667	0.75	0.698667	0.64511	0.749477	0.680622
1425	0.903226	0.617978	0.833333	0.526829	0.826667	0.708861	0.677333	0.61774	0.736149	0.657973
1426	0.823529	0.625	0.882353	0.533981	0.826667	0.726115	0.682667	0.623884	0.736274	0.662685
1427	0.830769	0.603352	0.857143	0.519231	0.826667	0.718954	0.669333	0.605193	0.726019	0.649923
1428	0.811594	0.616279	0.909091	0.576744	0.826667	0.69281	0.685333	0.621164	0.738864	0.671747
1429	0.848485	0.621469	0.84507	0.544554	0.826667	0.716981	0.682667	0.626943	0.733871	0.663192
1430	0.816901	0.622222	0.909091	0.550725	0.826667	0.715232	0.685333	0.626265	0.74014	0.667896
1431	0.848485	0.577778	0.882353	0.553398	0.826667	0.748387	0.682667	0.623429	0.739511	0.665496
1432	0.875	0.607735	0.882353	0.531401	0.826667	0.722581	0.68	0.619159	0.740956	0.661509
1433	0.816901	0.605714	0.857143	0.546341	0.826667	0.727273	0.68	0.621618	0.730007	0.660692
1434	0.861538	0.601093	0.909091	0.536585	0.826667	0.717949	0.68	0.62047	0.742154	0.662216
1435	0.852941	0.622222	0.882353	0.53202	0.826667	0.717949	0.682667	0.625787	0.739025	0.662285
1436	0.848485	0.638554	0.84507	0.578199	0.826667	0.708075	0.693333	0.63518	0.740842	0.677606
1437	0.830769	0.636364	0.857143	0.556098	0.826667	0.716981	0.688	0.631428	0.737337	0.670175
1438	0.861538	0.648045	0.895522	0.531401	0.826667	0.713376	0.688	0.629476	0.746091	0.668573
1439	0.848485	0.633333	0.869565	0.535885	0.826667	0.741722	0.688	0.628059	0.74261	0.668902
1440	0.848485	0.601093	0.909091	0.512315	0.826667	0.700637	0.669333	0.608472	0.733048	0.649258
1441	0.852941	0.607735	0.882353	0.533981	0.826667	0.736842	0.682667	0.623455	0.740086	0.663197
1442	0.848485	0.581006	0.857143	0.492611	0.826667	0.713376	0.658667	0.595448	0.719881	0.635807
1443	0.865672	0.618785	0.895522	0.561905	0.826667	0.746667	0.696	0.637373	0.752536	0.679587
1444	0.8	0.586207	0.909091	0.524272	0.826667	0.716981	0.669333	0.607251	0.727203	0.649408

## Sheet: LASSO-SVM
Number of features	COVID-19 patients with mild symptoms	COVID-19 patients with moderate symptoms	non-COVID-19 patients with mild symptoms	COVID-19 patients with severe symptoms	non-COVID-19 patients with severe symptoms	Healthy control	ACC	MCC	Macro F1	Weighed F1
1	0.196078	0.379085	0.545455	0.028571	0.376812	0.465347	0.338667	0.258437	0.331891	0.264694
2	0.028986	0.210526	0.411215	0.028169	0.510204	0.378109	0.272	0.174944	0.261202	0.199705
3	0.028986	0.21875	0.411215	0.028169	0.510204	0.378641	0.274667	0.179848	0.262661	0.201575
4	0.028169	0.21875	0.411215	0.028369	0.510204	0.380488	0.274667	0.18107	0.262866	0.201908
5	0.028571	0.225564	0.411215	0.028369	0.510204	0.378109	0.274667	0.179467	0.263672	0.202993
6	0.029412	0.227273	0.411215	0.028369	0.510204	0.382353	0.277333	0.18289	0.264804	0.204176
7	0.029412	0.217054	0.411215	0.028369	0.510204	0.376812	0.274667	0.180279	0.262178	0.200994
8	0.029412	0.217054	0.411215	0.028369	0.510204	0.376812	0.274667	0.180279	0.262178	0.200994
9	0.029412	0.217054	0.411215	0.028369	0.510204	0.376812	0.274667	0.180279	0.262178	0.200994
10	0.029851	0.217054	0.411215	0.028369	0.510204	0.375	0.274667	0.18012	0.261949	0.20071
11	0.029851	0.217054	0.411215	0.028369	0.510204	0.375	0.274667	0.18012	0.261949	0.20071
12	0.029851	0.215385	0.411215	0.028369	0.510204	0.376812	0.274667	0.179822	0.261972	0.200668
13	0.029851	0.215385	0.411215	0.028369	0.510204	0.376812	0.274667	0.179822	0.261972	0.200668
14	0.029851	0.215385	0.411215	0.028369	0.510204	0.376812	0.274667	0.179822	0.261972	0.200668
15	0.029412	0.21374	0.415094	0.028369	0.525253	0.390244	0.28	0.186641	0.267019	0.204196
16	0.029412	0.21374	0.411215	0.028369	0.510204	0.390244	0.277333	0.18318	0.263864	0.202642
17	0.029412	0.21374	0.411215	0.028369	0.510204	0.390244	0.277333	0.18318	0.263864	0.202642
18	0.029412	0.1875	0.415094	0.028369	0.525253	0.384615	0.274667	0.180553	0.261707	0.197538
19	0.241758	0.273381	0.552632	0.135802	0.495413	0.450867	0.341333	0.245608	0.358309	0.292521
20	0.241758	0.273381	0.552632	0.135802	0.495413	0.450867	0.341333	0.245608	0.358309	0.292521
21	0.229885	0.242857	0.571429	0.25	0.528302	0.512195	0.376	0.276578	0.389111	0.341715
[truncated: 1,423 more rows]

## Sheet: LightGBM-DT
Number of features	COVID-19 patients with mild symptoms	COVID-19 patients with moderate symptoms	non-COVID-19 patients with mild symptoms	COVID-19 patients with severe symptoms	non-COVID-19 patients with severe symptoms	Healthy control	ACC	MCC	Macro F1	Weighed F1
[truncated: 1,444 more rows]

[truncated: 11 more sheets: LightGBM-KNN, LightGBM-RF, LightGBM-SVM, MCFS-DT, MCFS-KNN, MCFS-RF, MCFS-SVM, mRMR-DT, mRMR-KNN, mRMR-RF, mRMR-SVM]
