# Supplementary material for: Identifying MicroRNA Markers That Predict COVID-19 Severity Using Machine Learning Methods
Source: Life (Basel). 2022 Nov 23;12(12):1964. doi: 10.3390/life12121964 (PMC9784129; doi:10.3390/life12121964)
Supplement: Supplementary file 1 [file life-12-01964-s001.zip › life-2025960-supplementary/Table S3.xlsx]

## Sheet: venn_result_ COVID19_Blood_miRN
Features in one essential feature set	Features in two essential feature sets	Features in three essential feature sets	Features in four essential feature sets
miR-103a-2-5p	miR-7114-3p	miR-148a-3p	miR-24-3p
miR-486-5p	miR-4709-3p	miR-139-5p	miR-93-3p
miR-3912-3p	miR-484	miR-199a-5p
miR-19a-3p	miR-200b-5p	miR-17-3p
miR-421	miR-92b-3p	miR-200c-3p
miR-30e-3p	miR-3942-5p
miR-5587-3p	miR-30d-5p
miR-16-5p	miR-4676-3p
miR-342-3p	miR-3937
miR-23a-3p	miR-6852-3p
miR-106a-5p	miR-93-5p
miR-126-3p	miR-20a-5p
miR-372-3p	miR-185-5p
miR-128-3p	let-7c-5p
miR-1908-5p	miR-221-3p
miR-6870-3p	miR-30c-5p
miR-1273h-5p	miR-1233-3p
miR-3197	miR-17-5p
miR-6796-3p	miR-127-3p
miR-450a-1-3p	miR-941
miR-3678-3p	miR-378e
miR-3154	miR-335-3p
miR-19a-5p	miR-34a-5p
miR-212-3p	miR-6855-5p
miR-4777-3p	let-7e-5p
miR-181c-5p	miR-1277-5p
miR-503-5p	miR-6762-3p
miR-181a-3p	miR-324-5p
miR-150-5p	miR-3680-3p
miR-1290	miR-4746-5p
miR-491-5p	miR-4667-3p
miR-7-5p	miR-6750-5p
miR-154-3p
miR-6767-5p
miR-548az-5p
miR-500b-5p
miR-766-3p
miR-29b-2-5p
miR-181b-5p
miR-6780a-5p
miR-4435
miR-3064-5p
miR-215-5p
miR-1537-3p
miR-4647
miR-4533
miR-378g
miR-3617-5p
miR-195-5p
miR-4765
miR-378i
miR-3146
miR-1909-3p
miR-6892-5p
miR-548ag
miR-363-3p
miR-205-5p
miR-6847-3p
miR-132-3p
miR-6513-3p
miR-3685
miR-5193
miR-6733-5p
miR-539-3p
miR-4711-3p
miR-202-3p
miR-212-5p
miR-3691-3p
miR-3191-5p
miR-6793-5p
miR-302a-5p
miR-138-2-3p
miR-6844
miR-22-5p
miR-6780a-3p
miR-135b-5p
miR-5010-5p
miR-100-3p
miR-7843-3p
miR-668-3p
miR-3934-5p
miR-454-5p
miR-6503-3p
miR-6851-3p
miR-552-5p
miR-544a
miR-302b-3p
miR-605-5p
miR-383-5p
miR-503-3p
miR-6748-5p
miR-1468-5p
miR-4639-3p
miR-376a-5p
miR-7152-5p
miR-141-5p
miR-4521
miR-3179
miR-3675-5p
miR-6848-5p
miR-376a-2-5p
miR-3683
miR-211-5p
miR-3667-5p
miR-496
miR-2355-3p
miR-412-3p
miR-6868-3p
miR-543
miR-581
miR-6515-5p
miR-520f-3p
miR-4775
miR-542-5p
miR-3936
miR-3128
miR-6134
miR-5582-3p
miR-875-5p
miR-3682-5p
miR-3661
miR-5000-5p
miR-520c-3p
miR-323b-5p
miR-5585-5p
miR-550b-2-5p
miR-891a-5p
miR-4701-3p
miR-2682-5p
miR-676-3p
miR-181c-3p
miR-4638-5p
miR-767-5p
miR-4743-5p
miR-4480
miR-6755-3p
miR-4648
miR-4714-5p
miR-6755-5p
miR-200a-5p
miR-424-5p
miR-6876-3p
miR-155-5p
miR-194-3p
miR-135a-3p
miR-4639-5p
miR-5094
miR-6883-3p
miR-520g-5p
miR-214-5p
miR-216a-3p
miR-3938
miR-6823-5p
miR-3928-5p
miR-4743-3p
miR-139-3p
miR-6758-3p
miR-454-3p
miR-1197
miR-3142
miR-302d-3p
miR-4637
miR-3129-3p
miR-671-3p
miR-3684
miR-1185-5p
miR-625-5p
miR-6502-3p
miR-548b-3p
miR-4800-3p
miR-1298-5p
miR-6798-5p
miR-6857-3p
miR-339-3p
miR-671-5p
miR-4522
miR-6809-3p
miR-4721
miR-30e-5p
miR-331-3p
miR-4664-3p
miR-769-5p
miR-873-5p
miR-6788-3p
miR-18a-5p
miR-6825-3p
miR-425-3p
miR-6821-3p
miR-1307-5p
let-7a-5p
miR-365b-5p
miR-6741-3p
miR-874-3p
miR-6774-3p
miR-1909-5p
miR-324-3p
miR-6735-3p
miR-744-5p
miR-199a-3p
let-7b-5p
miR-4446-3p
miR-4695-3p
miR-18b-5p
miR-151a-3p
miR-3907
miR-26a-5p
let-7i-5p
miR-33a-5p
miR-4324
miR-1307-3p
miR-21-5p
miR-301a-3p
miR-15b-5p
let-7f-5p
miR-6511a-3p
miR-126-5p
miR-422a
miR-6878-3p
