# Supplementary material for: Identifying MicroRNA Markers That Predict COVID-19 Severity Using Machine Learning Methods
Source: Life (Basel). 2022 Nov 23;12(12):1964. doi: 10.3390/life12121964 (PMC9784129; doi:10.3390/life12121964)
Supplement: Supplementary file 1 [file life-12-01964-s001.zip › life-2025960-supplementary/Table S4.xlsx]

## Sheet: LASSO
Rules_0	passed counts:50
node_0: feature_name=miR-6750-5p	feature_id[1055].value <= threshold=23.134894371032715
node_1: feature_name=miR-93-5p	feature_id[1280].value <= threshold=3202.819091796875
node_2: feature_name=miR-6762-3p	feature_id[1068].value <= threshold=3.7642266750335693
node_3: feature_name=miR-34a-5p	feature_id[525].value > threshold=21.360107421875
node_55: feature_name=miR-29b-2-5p	feature_id[417].value > threshold=7.030296802520752
node_75: feature_name=miR-4709-3p	feature_id[8].value > threshold=2.4391132593154907
node_79: feature_name=miR-6791-5p	feature_id[1106].value <= threshold=3.7364357709884644
node_80: feature_name=miR-6819-5p	feature_id[1329].value <= threshold=4.848413944244385
node_81: feature_name=miR-4685-3p	feature_id[730].value > threshold=4.7397379875183105
node_85: feature_name=miR-429	feature_id[630].value <= threshold=10.295394897460938
Class: COVID-19 patients with severe symptoms
Rules_1	passed counts:40
node_0: feature_name=miR-6750-5p	feature_id[1055].value <= threshold=23.134894371032715
node_1: feature_name=miR-93-5p	feature_id[1280].value <= threshold=3202.819091796875
node_2: feature_name=miR-6762-3p	feature_id[1068].value > threshold=3.7642266750335693
node_100: feature_name=miR-944	feature_id[1290].value > threshold=1.9221199750900269
Class: COVID-19 patients with severe symptoms
Rules_2	passed counts:34
node_0: feature_name=miR-6750-5p	feature_id[1055].value <= threshold=23.134894371032715
node_1: feature_name=miR-93-5p	feature_id[1280].value <= threshold=3202.819091796875
node_2: feature_name=miR-6762-3p	feature_id[1068].value <= threshold=3.7642266750335693
node_3: feature_name=miR-34a-5p	feature_id[525].value <= threshold=21.360107421875
node_4: feature_name=miR-24-3p	feature_id[39].value > threshold=11522.1552734375
node_28: feature_name=miR-34a-5p	feature_id[525].value <= threshold=14.401016235351562
node_29: feature_name=miR-184	feature_id[296].value <= threshold=3.9938697814941406
node_30: feature_name=miR-3156-5p	feature_id[466].value <= threshold=2.796302914619446
Class: Healthy control
Rules_3	passed counts:28
node_0: feature_name=miR-6750-5p	feature_id[1055].value > threshold=23.134894371032715
node_112: feature_name=miR-4667-3p	feature_id[716].value > threshold=5.323257923126221
node_116: feature_name=miR-340-3p	feature_id[518].value > threshold=2.5082733631134033
Class: non-COVID-19 patients with severe symptoms
Rules_4	passed counts:22
node_0: feature_name=miR-6750-5p	feature_id[1055].value <= threshold=23.134894371032715
node_1: feature_name=miR-93-5p	feature_id[1280].value > threshold=3202.819091796875
node_103: feature_name=miR-3186-3p	feature_id[482].value <= threshold=2.5630799531936646
node_104: feature_name=miR-370-5p	feature_id[569].value > threshold=1.9700933694839478
Class: non-COVID-19 patients with mild symptoms
Rules_5	passed counts:22
node_0: feature_name=miR-6750-5p	feature_id[1055].value <= threshold=23.134894371032715
node_1: feature_name=miR-93-5p	feature_id[1280].value <= threshold=3202.819091796875
node_2: feature_name=miR-6762-3p	feature_id[1068].value <= threshold=3.7642266750335693
node_3: feature_name=miR-34a-5p	feature_id[525].value <= threshold=21.360107421875
node_4: feature_name=miR-24-3p	feature_id[39].value <= threshold=11522.1552734375
node_5: feature_name=miR-4639-5p	feature_id[98].value > threshold=2.4381266832351685
node_9: feature_name=miR-484	feature_id[112].value <= threshold=1585.57421875
node_10: feature_name=miR-330-3p	feature_id[505].value > threshold=5.5335142612457275
node_14: feature_name=miR-548l	feature_id[907].value <= threshold=8.957653999328613
node_15: feature_name=miR-205-5p	feature_id[347].value <= threshold=4.161296367645264
Class: COVID-19 patients with moderate symptoms
Rules_6	passed counts:19
node_0: feature_name=miR-6750-5p	feature_id[1055].value <= threshold=23.134894371032715
node_1: feature_name=miR-93-5p	feature_id[1280].value <= threshold=3202.819091796875
node_2: feature_name=miR-6762-3p	feature_id[1068].value <= threshold=3.7642266750335693
node_3: feature_name=miR-34a-5p	feature_id[525].value > threshold=21.360107421875
node_55: feature_name=miR-29b-2-5p	feature_id[417].value <= threshold=7.030296802520752
node_56: feature_name=miR-26b-3p	feature_id[403].value > threshold=19.575803756713867
node_66: feature_name=miR-187-3p	feature_id[301].value <= threshold=4.057212829589844
Class: COVID-19 patients with moderate symptoms
Rules_7	passed counts:17
node_0: feature_name=miR-6750-5p	feature_id[1055].value <= threshold=23.134894371032715
node_1: feature_name=miR-93-5p	feature_id[1280].value <= threshold=3202.819091796875
node_2: feature_name=miR-6762-3p	feature_id[1068].value <= threshold=3.7642266750335693
node_3: feature_name=miR-34a-5p	feature_id[525].value <= threshold=21.360107421875
node_4: feature_name=miR-24-3p	feature_id[39].value > threshold=11522.1552734375
node_28: feature_name=miR-34a-5p	feature_id[525].value > threshold=14.401016235351562
node_38: feature_name=miR-1273c	feature_id[206].value > threshold=2.490339994430542
node_44: feature_name=miR-210-5p	feature_id[358].value <= threshold=4.666533946990967
node_45: feature_name=miR-1301-3p	feature_id[230].value > threshold=366.6984558105469
Class: Healthy control
Rules_8	passed counts:9
node_0: feature_name=miR-6750-5p	feature_id[1055].value <= threshold=23.134894371032715
node_1: feature_name=miR-93-5p	feature_id[1280].value <= threshold=3202.819091796875
node_2: feature_name=miR-6762-3p	feature_id[1068].value <= threshold=3.7642266750335693
node_3: feature_name=miR-34a-5p	feature_id[525].value <= threshold=21.360107421875
node_4: feature_name=miR-24-3p	feature_id[39].value > threshold=11522.1552734375
node_28: feature_name=miR-34a-5p	feature_id[525].value > threshold=14.401016235351562
node_38: feature_name=miR-1273c	feature_id[206].value <= threshold=2.490339994430542
node_39: feature_name=miR-326	feature_id[501].value > threshold=18.30545139312744
node_41: feature_name=miR-6809-5p	feature_id[1125].value > threshold=2.4607067108154297
Class: COVID-19 patients with moderate symptoms
Rules_9	passed counts:9
node_0: feature_name=miR-6750-5p	feature_id[1055].value <= threshold=23.134894371032715
node_1: feature_name=miR-93-5p	feature_id[1280].value <= threshold=3202.819091796875
node_2: feature_name=miR-6762-3p	feature_id[1068].value <= threshold=3.7642266750335693
node_3: feature_name=miR-34a-5p	feature_id[525].value <= threshold=21.360107421875
node_4: feature_name=miR-24-3p	feature_id[39].value <= threshold=11522.1552734375
node_5: feature_name=miR-4639-5p	feature_id[98].value <= threshold=2.4381266832351685
node_6: feature_name=miR-5189-5p	feature_id[866].value > threshold=2.708040952682495
Class: COVID-19 patients with mild symptoms
Rules_10	passed counts:8
node_0: feature_name=miR-6750-5p	feature_id[1055].value > threshold=23.134894371032715
node_112: feature_name=miR-4667-3p	feature_id[716].value <= threshold=5.323257923126221
node_113: feature_name=miR-493-3p	feature_id[817].value > threshold=2.7071802616119385
Class: COVID-19 patients with severe symptoms
Rules_11	passed counts:8
node_0: feature_name=miR-6750-5p	feature_id[1055].value <= threshold=23.134894371032715
node_1: feature_name=miR-93-5p	feature_id[1280].value <= threshold=3202.819091796875
node_2: feature_name=miR-6762-3p	feature_id[1068].value <= threshold=3.7642266750335693
node_3: feature_name=miR-34a-5p	feature_id[525].value > threshold=21.360107421875
node_55: feature_name=miR-29b-2-5p	feature_id[417].value > threshold=7.030296802520752
node_75: feature_name=miR-4709-3p	feature_id[8].value <= threshold=2.4391132593154907
node_76: feature_name=miR-6737-5p	feature_id[1038].value > threshold=2.409066677093506
Class: COVID-19 patients with moderate symptoms
Rules_12	passed counts:6
node_0: feature_name=miR-6750-5p	feature_id[1055].value <= threshold=23.134894371032715
node_1: feature_name=miR-93-5p	feature_id[1280].value <= threshold=3202.819091796875
node_2: feature_name=miR-6762-3p	feature_id[1068].value <= threshold=3.7642266750335693
node_3: feature_name=miR-34a-5p	feature_id[525].value > threshold=21.360107421875
node_55: feature_name=miR-29b-2-5p	feature_id[417].value > threshold=7.030296802520752
node_75: feature_name=miR-4709-3p	feature_id[8].value > threshold=2.4391132593154907
node_79: feature_name=miR-6791-5p	feature_id[1106].value > threshold=3.7364357709884644
node_91: feature_name=miR-505-3p	feature_id[840].value > threshold=83.53471374511719
Class: COVID-19 patients with moderate symptoms
Rules_13	passed counts:5
node_0: feature_name=miR-6750-5p	feature_id[1055].value <= threshold=23.134894371032715
node_1: feature_name=miR-93-5p	feature_id[1280].value <= threshold=3202.819091796875
node_2: feature_name=miR-6762-3p	feature_id[1068].value <= threshold=3.7642266750335693
node_3: feature_name=miR-34a-5p	feature_id[525].value > threshold=21.360107421875
node_55: feature_name=miR-29b-2-5p	feature_id[417].value <= threshold=7.030296802520752
node_56: feature_name=miR-26b-3p	feature_id[403].value <= threshold=19.575803756713867
node_57: feature_name=miR-592	feature_id[958].value <= threshold=3.3516149520874023
node_58: feature_name=miR-1287-3p	feature_id[214].value > threshold=2.6750117540359497
Class: COVID-19 patients with mild symptoms
Rules_14	passed counts:5
node_0: feature_name=miR-6750-5p	feature_id[1055].value <= threshold=23.134894371032715
node_1: feature_name=miR-93-5p	feature_id[1280].value <= threshold=3202.819091796875
node_2: feature_name=miR-6762-3p	feature_id[1068].value <= threshold=3.7642266750335693
node_3: feature_name=miR-34a-5p	feature_id[525].value <= threshold=21.360107421875
node_4: feature_name=miR-24-3p	feature_id[39].value > threshold=11522.1552734375
node_28: feature_name=miR-34a-5p	feature_id[525].value > threshold=14.401016235351562
node_38: feature_name=miR-1273c	feature_id[206].value > threshold=2.490339994430542
node_44: feature_name=miR-210-5p	feature_id[358].value > threshold=4.666533946990967
node_50: feature_name=miR-493-5p	feature_id[818].value > threshold=45.26021957397461
Class: COVID-19 patients with severe symptoms
Rules_15	passed counts:5
node_0: feature_name=miR-6750-5p	feature_id[1055].value <= threshold=23.134894371032715
node_1: feature_name=miR-93-5p	feature_id[1280].value <= threshold=3202.819091796875
node_2: feature_name=miR-6762-3p	feature_id[1068].value <= threshold=3.7642266750335693
node_3: feature_name=miR-34a-5p	feature_id[525].value <= threshold=21.360107421875
node_4: feature_name=miR-24-3p	feature_id[39].value > threshold=11522.1552734375
node_28: feature_name=miR-34a-5p	feature_id[525].value > threshold=14.401016235351562
node_38: feature_name=miR-1273c	feature_id[206].value <= threshold=2.490339994430542
node_39: feature_name=miR-326	feature_id[501].value <= threshold=18.30545139312744
Class: COVID-19 patients with severe symptoms
Rules_16	passed counts:5
node_0: feature_name=miR-6750-5p	feature_id[1055].value <= threshold=23.134894371032715
node_1: feature_name=miR-93-5p	feature_id[1280].value <= threshold=3202.819091796875
node_2: feature_name=miR-6762-3p	feature_id[1068].value <= threshold=3.7642266750335693
node_3: feature_name=miR-34a-5p	feature_id[525].value <= threshold=21.360107421875
node_4: feature_name=miR-24-3p	feature_id[39].value <= threshold=11522.1552734375
node_5: feature_name=miR-4639-5p	feature_id[98].value > threshold=2.4381266832351685
node_9: feature_name=miR-484	feature_id[112].value > threshold=1585.57421875
node_23: feature_name=miR-505-3p	feature_id[840].value <= threshold=80.93453598022461
Class: COVID-19 patients with severe symptoms
Rules_17	passed counts:4
node_0: feature_name=miR-6750-5p	feature_id[1055].value <= threshold=23.134894371032715
node_1: feature_name=miR-93-5p	feature_id[1280].value > threshold=3202.819091796875
node_103: feature_name=miR-3186-3p	feature_id[482].value > threshold=2.5630799531936646
node_109: feature_name=miR-4742-5p	feature_id[773].value <= threshold=2.554733395576477
Class: COVID-19 patients with mild symptoms
Rules_18	passed counts:4
node_0: feature_name=miR-6750-5p	feature_id[1055].value <= threshold=23.134894371032715
node_1: feature_name=miR-93-5p	feature_id[1280].value <= threshold=3202.819091796875
node_2: feature_name=miR-6762-3p	feature_id[1068].value <= threshold=3.7642266750335693
node_3: feature_name=miR-34a-5p	feature_id[525].value > threshold=21.360107421875
node_55: feature_name=miR-29b-2-5p	feature_id[417].value <= threshold=7.030296802520752
node_56: feature_name=miR-26b-3p	feature_id[403].value > threshold=19.575803756713867
node_66: feature_name=miR-187-3p	feature_id[301].value > threshold=4.057212829589844
node_68: feature_name=miR-6509-5p	feature_id[1308].value <= threshold=2.517759919166565
Class: COVID-19 patients with severe symptoms
Rules_19	passed counts:4
node_0: feature_name=miR-6750-5p	feature_id[1055].value <= threshold=23.134894371032715
node_1: feature_name=miR-93-5p	feature_id[1280].value <= threshold=3202.819091796875
node_2: feature_name=miR-6762-3p	feature_id[1068].value <= threshold=3.7642266750335693
node_3: feature_name=miR-34a-5p	feature_id[525].value > threshold=21.360107421875
node_55: feature_name=miR-29b-2-5p	feature_id[417].value <= threshold=7.030296802520752
node_56: feature_name=miR-26b-3p	feature_id[403].value <= threshold=19.575803756713867
node_57: feature_name=miR-592	feature_id[958].value > threshold=3.3516149520874023
Class: COVID-19 patients with severe symptoms
Rules_20	passed counts:4
node_0: feature_name=miR-6750-5p	feature_id[1055].value <= threshold=23.134894371032715
node_1: feature_name=miR-93-5p	feature_id[1280].value <= threshold=3202.819091796875
node_2: feature_name=miR-6762-3p	feature_id[1068].value <= threshold=3.7642266750335693
node_3: feature_name=miR-34a-5p	feature_id[525].value <= threshold=21.360107421875
node_4: feature_name=miR-24-3p	feature_id[39].value > threshold=11522.1552734375
node_28: feature_name=miR-34a-5p	feature_id[525].value <= threshold=14.401016235351562
node_29: feature_name=miR-184	feature_id[296].value > threshold=3.9938697814941406
node_35: feature_name=miR-194-5p	feature_id[326].value <= threshold=230.6388702392578
Class: COVID-19 patients with severe symptoms
Rules_21	passed counts:3
node_0: feature_name=miR-6750-5p	feature_id[1055].value > threshold=23.134894371032715
node_112: feature_name=miR-4667-3p	feature_id[716].value > threshold=5.323257923126221
node_116: feature_name=miR-340-3p	feature_id[518].value <= threshold=2.5082733631134033
node_117: feature_name=miR-548au-3p	feature_id[896].value > threshold=3.6908868551254272
Class: COVID-19 patients with severe symptoms
Rules_22	passed counts:3
node_0: feature_name=miR-6750-5p	feature_id[1055].value <= threshold=23.134894371032715
node_1: feature_name=miR-93-5p	feature_id[1280].value <= threshold=3202.819091796875
node_2: feature_name=miR-6762-3p	feature_id[1068].value <= threshold=3.7642266750335693
node_3: feature_name=miR-34a-5p	feature_id[525].value > threshold=21.360107421875
node_55: feature_name=miR-29b-2-5p	feature_id[417].value > threshold=7.030296802520752
node_75: feature_name=miR-4709-3p	feature_id[8].value > threshold=2.4391132593154907
node_79: feature_name=miR-6791-5p	feature_id[1106].value > threshold=3.7364357709884644
node_91: feature_name=miR-505-3p	feature_id[840].value <= threshold=83.53471374511719
node_92: feature_name=miR-6796-5p	feature_id[1109].value > threshold=2.535426616668701
Class: COVID-19 patients with severe symptoms
Rules_23	passed counts:3
node_0: feature_name=miR-6750-5p	feature_id[1055].value <= threshold=23.134894371032715
node_1: feature_name=miR-93-5p	feature_id[1280].value <= threshold=3202.819091796875
node_2: feature_name=miR-6762-3p	feature_id[1068].value <= threshold=3.7642266750335693
node_3: feature_name=miR-34a-5p	feature_id[525].value > threshold=21.360107421875
node_55: feature_name=miR-29b-2-5p	feature_id[417].value > threshold=7.030296802520752
node_75: feature_name=miR-4709-3p	feature_id[8].value > threshold=2.4391132593154907
node_79: feature_name=miR-6791-5p	feature_id[1106].value <= threshold=3.7364357709884644
node_80: feature_name=miR-6819-5p	feature_id[1329].value > threshold=4.848413944244385
Class: Healthy control
Rules_24	passed counts:3
node_0: feature_name=miR-6750-5p	feature_id[1055].value <= threshold=23.134894371032715
node_1: feature_name=miR-93-5p	feature_id[1280].value <= threshold=3202.819091796875
node_2: feature_name=miR-6762-3p	feature_id[1068].value <= threshold=3.7642266750335693
node_3: feature_name=miR-34a-5p	feature_id[525].value <= threshold=21.360107421875
node_4: feature_name=miR-24-3p	feature_id[39].value > threshold=11522.1552734375
node_28: feature_name=miR-34a-5p	feature_id[525].value > threshold=14.401016235351562
node_38: feature_name=miR-1273c	feature_id[206].value > threshold=2.490339994430542
node_44: feature_name=miR-210-5p	feature_id[358].value <= threshold=4.666533946990967
node_45: feature_name=miR-1301-3p	feature_id[230].value <= threshold=366.6984558105469
node_46: feature_name=miR-3675-5p	feature_id[45].value > threshold=2.487553358078003
Class: COVID-19 patients with moderate symptoms
Rules_25	passed counts:3
node_0: feature_name=miR-6750-5p	feature_id[1055].value <= threshold=23.134894371032715
node_1: feature_name=miR-93-5p	feature_id[1280].value <= threshold=3202.819091796875
node_2: feature_name=miR-6762-3p	feature_id[1068].value <= threshold=3.7642266750335693
node_3: feature_name=miR-34a-5p	feature_id[525].value <= threshold=21.360107421875
node_4: feature_name=miR-24-3p	feature_id[39].value <= threshold=11522.1552734375
node_5: feature_name=miR-4639-5p	feature_id[98].value > threshold=2.4381266832351685
node_9: feature_name=miR-484	feature_id[112].value > threshold=1585.57421875
node_23: feature_name=miR-505-3p	feature_id[840].value > threshold=80.93453598022461
node_25: feature_name=miR-4470	feature_id[659].value > threshold=3.9030603170394897
Class: COVID-19 patients with mild symptoms
Rules_26	passed counts:2
node_0: feature_name=miR-6750-5p	feature_id[1055].value > threshold=23.134894371032715
node_112: feature_name=miR-4667-3p	feature_id[716].value > threshold=5.323257923126221
node_116: feature_name=miR-340-3p	feature_id[518].value <= threshold=2.5082733631134033
node_117: feature_name=miR-548au-3p	feature_id[896].value <= threshold=3.6908868551254272
node_118: feature_name=miR-369-3p	feature_id[562].value > threshold=2.5276200771331787
Class: non-COVID-19 patients with severe symptoms
Rules_27	passed counts:2
node_0: feature_name=miR-6750-5p	feature_id[1055].value > threshold=23.134894371032715
node_112: feature_name=miR-4667-3p	feature_id[716].value > threshold=5.323257923126221
node_116: feature_name=miR-340-3p	feature_id[518].value <= threshold=2.5082733631134033
node_117: feature_name=miR-548au-3p	feature_id[896].value <= threshold=3.6908868551254272
node_118: feature_name=miR-369-3p	feature_id[562].value <= threshold=2.5276200771331787
node_119: feature_name=miR-521	feature_id[879].value > threshold=2.3350666761398315
Class: non-COVID-19 patients with mild symptoms
Rules_28	passed counts:2
node_0: feature_name=miR-6750-5p	feature_id[1055].value <= threshold=23.134894371032715
node_1: feature_name=miR-93-5p	feature_id[1280].value > threshold=3202.819091796875
node_103: feature_name=miR-3186-3p	feature_id[482].value > threshold=2.5630799531936646
node_109: feature_name=miR-4742-5p	feature_id[773].value > threshold=2.554733395576477
Class: COVID-19 patients with moderate symptoms
Rules_29	passed counts:2
node_0: feature_name=miR-6750-5p	feature_id[1055].value <= threshold=23.134894371032715
node_1: feature_name=miR-93-5p	feature_id[1280].value > threshold=3202.819091796875
node_103: feature_name=miR-3186-3p	feature_id[482].value <= threshold=2.5630799531936646
node_104: feature_name=miR-370-5p	feature_id[569].value <= threshold=1.9700933694839478
node_105: feature_name=miR-4536-5p	feature_id[690].value > threshold=1.5351999998092651
Class: COVID-19 patients with moderate symptoms
Rules_30	passed counts:2
node_0: feature_name=miR-6750-5p	feature_id[1055].value <= threshold=23.134894371032715
node_1: feature_name=miR-93-5p	feature_id[1280].value <= threshold=3202.819091796875
node_2: feature_name=miR-6762-3p	feature_id[1068].value > threshold=3.7642266750335693
node_100: feature_name=miR-944	feature_id[1290].value <= threshold=1.9221199750900269
Class: non-COVID-19 patients with mild symptoms
Rules_31	passed counts:2
node_0: feature_name=miR-6750-5p	feature_id[1055].value <= threshold=23.134894371032715
node_1: feature_name=miR-93-5p	feature_id[1280].value <= threshold=3202.819091796875
node_2: feature_name=miR-6762-3p	feature_id[1068].value <= threshold=3.7642266750335693
node_3: feature_name=miR-34a-5p	feature_id[525].value > threshold=21.360107421875
node_55: feature_name=miR-29b-2-5p	feature_id[417].value > threshold=7.030296802520752
node_75: feature_name=miR-4709-3p	feature_id[8].value > threshold=2.4391132593154907
node_79: feature_name=miR-6791-5p	feature_id[1106].value > threshold=3.7364357709884644
node_91: feature_name=miR-505-3p	feature_id[840].value <= threshold=83.53471374511719
node_92: feature_name=miR-6796-5p	feature_id[1109].value <= threshold=2.535426616668701
node_93: feature_name=miR-6753-3p	feature_id[1057].value <= threshold=2.5837066173553467
Class: Healthy control
Rules_32	passed counts:2
node_0: feature_name=miR-6750-5p	feature_id[1055].value <= threshold=23.134894371032715
node_1: feature_name=miR-93-5p	feature_id[1280].value <= threshold=3202.819091796875
node_2: feature_name=miR-6762-3p	feature_id[1068].value <= threshold=3.7642266750335693
node_3: feature_name=miR-34a-5p	feature_id[525].value > threshold=21.360107421875
node_55: feature_name=miR-29b-2-5p	feature_id[417].value > threshold=7.030296802520752
node_75: feature_name=miR-4709-3p	feature_id[8].value > threshold=2.4391132593154907
node_79: feature_name=miR-6791-5p	feature_id[1106].value <= threshold=3.7364357709884644
node_80: feature_name=miR-6819-5p	feature_id[1329].value <= threshold=4.848413944244385
node_81: feature_name=miR-4685-3p	feature_id[730].value > threshold=4.7397379875183105
node_85: feature_name=miR-429	feature_id[630].value > threshold=10.295394897460938
node_87: feature_name=miR-187-5p	feature_id[302].value <= threshold=7.287601947784424
Class: COVID-19 patients with moderate symptoms
Rules_33	passed counts:2
node_0: feature_name=miR-6750-5p	feature_id[1055].value <= threshold=23.134894371032715
node_1: feature_name=miR-93-5p	feature_id[1280].value <= threshold=3202.819091796875
node_2: feature_name=miR-6762-3p	feature_id[1068].value <= threshold=3.7642266750335693
node_3: feature_name=miR-34a-5p	feature_id[525].value > threshold=21.360107421875
node_55: feature_name=miR-29b-2-5p	feature_id[417].value > threshold=7.030296802520752
node_75: feature_name=miR-4709-3p	feature_id[8].value > threshold=2.4391132593154907
node_79: feature_name=miR-6791-5p	feature_id[1106].value <= threshold=3.7364357709884644
node_80: feature_name=miR-6819-5p	feature_id[1329].value <= threshold=4.848413944244385
node_81: feature_name=miR-4685-3p	feature_id[730].value <= threshold=4.7397379875183105
node_82: feature_name=miR-1273c	feature_id[206].value > threshold=2.478293299674988
Class: COVID-19 patients with moderate symptoms
Rules_34	passed counts:2
node_0: feature_name=miR-6750-5p	feature_id[1055].value <= threshold=23.134894371032715
node_1: feature_name=miR-93-5p	feature_id[1280].value <= threshold=3202.819091796875
node_2: feature_name=miR-6762-3p	feature_id[1068].value <= threshold=3.7642266750335693
node_3: feature_name=miR-34a-5p	feature_id[525].value > threshold=21.360107421875
node_55: feature_name=miR-29b-2-5p	feature_id[417].value <= threshold=7.030296802520752
node_56: feature_name=miR-26b-3p	feature_id[403].value > threshold=19.575803756713867
node_66: feature_name=miR-187-3p	feature_id[301].value > threshold=4.057212829589844
node_68: feature_name=miR-6509-5p	feature_id[1308].value > threshold=2.517759919166565
node_70: feature_name=miR-4681	feature_id[727].value > threshold=2.4721866846084595
node_72: feature_name=miR-3145-5p	feature_id[458].value <= threshold=2.553106665611267
Class: COVID-19 patients with moderate symptoms
Rules_35	passed counts:2
node_0: feature_name=miR-6750-5p	feature_id[1055].value <= threshold=23.134894371032715
node_1: feature_name=miR-93-5p	feature_id[1280].value <= threshold=3202.819091796875
node_2: feature_name=miR-6762-3p	feature_id[1068].value <= threshold=3.7642266750335693
node_3: feature_name=miR-34a-5p	feature_id[525].value > threshold=21.360107421875
node_55: feature_name=miR-29b-2-5p	feature_id[417].value <= threshold=7.030296802520752
node_56: feature_name=miR-26b-3p	feature_id[403].value > threshold=19.575803756713867
node_66: feature_name=miR-187-3p	feature_id[301].value > threshold=4.057212829589844
node_68: feature_name=miR-6509-5p	feature_id[1308].value > threshold=2.517759919166565
node_70: feature_name=miR-4681	feature_id[727].value <= threshold=2.4721866846084595
Class: COVID-19 patients with mild symptoms
Rules_36	passed counts:2
node_0: feature_name=miR-6750-5p	feature_id[1055].value <= threshold=23.134894371032715
node_1: feature_name=miR-93-5p	feature_id[1280].value <= threshold=3202.819091796875
node_2: feature_name=miR-6762-3p	feature_id[1068].value <= threshold=3.7642266750335693
node_3: feature_name=miR-34a-5p	feature_id[525].value > threshold=21.360107421875
node_55: feature_name=miR-29b-2-5p	feature_id[417].value <= threshold=7.030296802520752
node_56: feature_name=miR-26b-3p	feature_id[403].value <= threshold=19.575803756713867
node_57: feature_name=miR-592	feature_id[958].value <= threshold=3.3516149520874023
node_58: feature_name=miR-1287-3p	feature_id[214].value <= threshold=2.6750117540359497
node_59: feature_name=miR-6802-5p	feature_id[1117].value <= threshold=3.0883421897888184
Class: Healthy control
Rules_37	passed counts:2
node_0: feature_name=miR-6750-5p	feature_id[1055].value <= threshold=23.134894371032715
node_1: feature_name=miR-93-5p	feature_id[1280].value <= threshold=3202.819091796875
node_2: feature_name=miR-6762-3p	feature_id[1068].value <= threshold=3.7642266750335693
node_3: feature_name=miR-34a-5p	feature_id[525].value <= threshold=21.360107421875
node_4: feature_name=miR-24-3p	feature_id[39].value <= threshold=11522.1552734375
node_5: feature_name=miR-4639-5p	feature_id[98].value > threshold=2.4381266832351685
node_9: feature_name=miR-484	feature_id[112].value > threshold=1585.57421875
node_23: feature_name=miR-505-3p	feature_id[840].value > threshold=80.93453598022461
node_25: feature_name=miR-4470	feature_id[659].value <= threshold=3.9030603170394897
Class: Healthy control
Rules_38	passed counts:2
node_0: feature_name=miR-6750-5p	feature_id[1055].value <= threshold=23.134894371032715
node_1: feature_name=miR-93-5p	feature_id[1280].value <= threshold=3202.819091796875
node_2: feature_name=miR-6762-3p	feature_id[1068].value <= threshold=3.7642266750335693
node_3: feature_name=miR-34a-5p	feature_id[525].value <= threshold=21.360107421875
node_4: feature_name=miR-24-3p	feature_id[39].value <= threshold=11522.1552734375
node_5: feature_name=miR-4639-5p	feature_id[98].value > threshold=2.4381266832351685
node_9: feature_name=miR-484	feature_id[112].value <= threshold=1585.57421875
node_10: feature_name=miR-330-3p	feature_id[505].value > threshold=5.5335142612457275
node_14: feature_name=miR-548l	feature_id[907].value > threshold=8.957653999328613
node_20: feature_name=miR-3148	feature_id[460].value > threshold=2.4429067373275757
Class: COVID-19 patients with severe symptoms
Rules_39	passed counts:2
node_0: feature_name=miR-6750-5p	feature_id[1055].value <= threshold=23.134894371032715
node_1: feature_name=miR-93-5p	feature_id[1280].value <= threshold=3202.819091796875
node_2: feature_name=miR-6762-3p	feature_id[1068].value <= threshold=3.7642266750335693
node_3: feature_name=miR-34a-5p	feature_id[525].value <= threshold=21.360107421875
node_4: feature_name=miR-24-3p	feature_id[39].value <= threshold=11522.1552734375
node_5: feature_name=miR-4639-5p	feature_id[98].value > threshold=2.4381266832351685
node_9: feature_name=miR-484	feature_id[112].value <= threshold=1585.57421875
node_10: feature_name=miR-330-3p	feature_id[505].value > threshold=5.5335142612457275
node_14: feature_name=miR-548l	feature_id[907].value <= threshold=8.957653999328613
node_15: feature_name=miR-205-5p	feature_id[347].value > threshold=4.161296367645264
node_17: feature_name=miR-6878-3p	feature_id[1197].value <= threshold=3.0656232833862305
Class: COVID-19 patients with mild symptoms
Rules_40	passed counts:2
node_0: feature_name=miR-6750-5p	feature_id[1055].value <= threshold=23.134894371032715
node_1: feature_name=miR-93-5p	feature_id[1280].value <= threshold=3202.819091796875
node_2: feature_name=miR-6762-3p	feature_id[1068].value <= threshold=3.7642266750335693
node_3: feature_name=miR-34a-5p	feature_id[525].value <= threshold=21.360107421875
node_4: feature_name=miR-24-3p	feature_id[39].value <= threshold=11522.1552734375
node_5: feature_name=miR-4639-5p	feature_id[98].value > threshold=2.4381266832351685
node_9: feature_name=miR-484	feature_id[112].value <= threshold=1585.57421875
node_10: feature_name=miR-330-3p	feature_id[505].value <= threshold=5.5335142612457275
node_11: feature_name=miR-552-3p	feature_id[918].value > threshold=2.1559054255485535
Class: non-COVID-19 patients with mild symptoms
Rules_41	passed counts:1
node_0: feature_name=miR-6750-5p	feature_id[1055].value > threshold=23.134894371032715
node_112: feature_name=miR-4667-3p	feature_id[716].value > threshold=5.323257923126221
node_116: feature_name=miR-340-3p	feature_id[518].value <= threshold=2.5082733631134033
node_117: feature_name=miR-548au-3p	feature_id[896].value <= threshold=3.6908868551254272
node_118: feature_name=miR-369-3p	feature_id[562].value <= threshold=2.5276200771331787
node_119: feature_name=miR-521	feature_id[879].value <= threshold=2.3350666761398315
Class: COVID-19 patients with mild symptoms
Rules_42	passed counts:1
node_0: feature_name=miR-6750-5p	feature_id[1055].value > threshold=23.134894371032715
node_112: feature_name=miR-4667-3p	feature_id[716].value <= threshold=5.323257923126221
node_113: feature_name=miR-493-3p	feature_id[817].value <= threshold=2.7071802616119385
Class: non-COVID-19 patients with severe symptoms
Rules_43	passed counts:1
node_0: feature_name=miR-6750-5p	feature_id[1055].value <= threshold=23.134894371032715
node_1: feature_name=miR-93-5p	feature_id[1280].value > threshold=3202.819091796875
node_103: feature_name=miR-3186-3p	feature_id[482].value <= threshold=2.5630799531936646
node_104: feature_name=miR-370-5p	feature_id[569].value <= threshold=1.9700933694839478
node_105: feature_name=miR-4536-5p	feature_id[690].value <= threshold=1.5351999998092651
Class: COVID-19 patients with mild symptoms
Rules_44	passed counts:1
node_0: feature_name=miR-6750-5p	feature_id[1055].value <= threshold=23.134894371032715
node_1: feature_name=miR-93-5p	feature_id[1280].value <= threshold=3202.819091796875
node_2: feature_name=miR-6762-3p	feature_id[1068].value <= threshold=3.7642266750335693
node_3: feature_name=miR-34a-5p	feature_id[525].value > threshold=21.360107421875
node_55: feature_name=miR-29b-2-5p	feature_id[417].value > threshold=7.030296802520752
node_75: feature_name=miR-4709-3p	feature_id[8].value > threshold=2.4391132593154907
node_79: feature_name=miR-6791-5p	feature_id[1106].value > threshold=3.7364357709884644
node_91: feature_name=miR-505-3p	feature_id[840].value <= threshold=83.53471374511719
node_92: feature_name=miR-6796-5p	feature_id[1109].value <= threshold=2.535426616668701
node_93: feature_name=miR-6753-3p	feature_id[1057].value > threshold=2.5837066173553467
node_95: feature_name=miR-877-3p	feature_id[1263].value > threshold=20.501585006713867
Class: non-COVID-19 patients with mild symptoms
Rules_45	passed counts:1
node_0: feature_name=miR-6750-5p	feature_id[1055].value <= threshold=23.134894371032715
node_1: feature_name=miR-93-5p	feature_id[1280].value <= threshold=3202.819091796875
node_2: feature_name=miR-6762-3p	feature_id[1068].value <= threshold=3.7642266750335693
node_3: feature_name=miR-34a-5p	feature_id[525].value > threshold=21.360107421875
node_55: feature_name=miR-29b-2-5p	feature_id[417].value > threshold=7.030296802520752
node_75: feature_name=miR-4709-3p	feature_id[8].value > threshold=2.4391132593154907
node_79: feature_name=miR-6791-5p	feature_id[1106].value > threshold=3.7364357709884644
node_91: feature_name=miR-505-3p	feature_id[840].value <= threshold=83.53471374511719
node_92: feature_name=miR-6796-5p	feature_id[1109].value <= threshold=2.535426616668701
node_93: feature_name=miR-6753-3p	feature_id[1057].value > threshold=2.5837066173553467
node_95: feature_name=miR-877-3p	feature_id[1263].value <= threshold=20.501585006713867
Class: COVID-19 patients with mild symptoms
Rules_46	passed counts:1
node_0: feature_name=miR-6750-5p	feature_id[1055].value <= threshold=23.134894371032715
node_1: feature_name=miR-93-5p	feature_id[1280].value <= threshold=3202.819091796875
node_2: feature_name=miR-6762-3p	feature_id[1068].value <= threshold=3.7642266750335693
node_3: feature_name=miR-34a-5p	feature_id[525].value > threshold=21.360107421875
node_55: feature_name=miR-29b-2-5p	feature_id[417].value > threshold=7.030296802520752
node_75: feature_name=miR-4709-3p	feature_id[8].value > threshold=2.4391132593154907
node_79: feature_name=miR-6791-5p	feature_id[1106].value <= threshold=3.7364357709884644
node_80: feature_name=miR-6819-5p	feature_id[1329].value <= threshold=4.848413944244385
node_81: feature_name=miR-4685-3p	feature_id[730].value > threshold=4.7397379875183105
node_85: feature_name=miR-429	feature_id[630].value > threshold=10.295394897460938
node_87: feature_name=miR-187-5p	feature_id[302].value > threshold=7.287601947784424
Class: COVID-19 patients with severe symptoms
Rules_47	passed counts:1
node_0: feature_name=miR-6750-5p	feature_id[1055].value <= threshold=23.134894371032715
node_1: feature_name=miR-93-5p	feature_id[1280].value <= threshold=3202.819091796875
node_2: feature_name=miR-6762-3p	feature_id[1068].value <= threshold=3.7642266750335693
node_3: feature_name=miR-34a-5p	feature_id[525].value > threshold=21.360107421875
node_55: feature_name=miR-29b-2-5p	feature_id[417].value > threshold=7.030296802520752
node_75: feature_name=miR-4709-3p	feature_id[8].value > threshold=2.4391132593154907
node_79: feature_name=miR-6791-5p	feature_id[1106].value <= threshold=3.7364357709884644
node_80: feature_name=miR-6819-5p	feature_id[1329].value <= threshold=4.848413944244385
node_81: feature_name=miR-4685-3p	feature_id[730].value <= threshold=4.7397379875183105
node_82: feature_name=miR-1273c	feature_id[206].value <= threshold=2.478293299674988
Class: Healthy control
Rules_48	passed counts:1
node_0: feature_name=miR-6750-5p	feature_id[1055].value <= threshold=23.134894371032715
node_1: feature_name=miR-93-5p	feature_id[1280].value <= threshold=3202.819091796875
node_2: feature_name=miR-6762-3p	feature_id[1068].value <= threshold=3.7642266750335693
node_3: feature_name=miR-34a-5p	feature_id[525].value > threshold=21.360107421875
node_55: feature_name=miR-29b-2-5p	feature_id[417].value > threshold=7.030296802520752
node_75: feature_name=miR-4709-3p	feature_id[8].value <= threshold=2.4391132593154907
node_76: feature_name=miR-6737-5p	feature_id[1038].value <= threshold=2.409066677093506
Class: COVID-19 patients with severe symptoms
Rules_49	passed counts:1
node_0: feature_name=miR-6750-5p	feature_id[1055].value <= threshold=23.134894371032715
node_1: feature_name=miR-93-5p	feature_id[1280].value <= threshold=3202.819091796875
node_2: feature_name=miR-6762-3p	feature_id[1068].value <= threshold=3.7642266750335693
node_3: feature_name=miR-34a-5p	feature_id[525].value > threshold=21.360107421875
node_55: feature_name=miR-29b-2-5p	feature_id[417].value <= threshold=7.030296802520752
node_56: feature_name=miR-26b-3p	feature_id[403].value > threshold=19.575803756713867
node_66: feature_name=miR-187-3p	feature_id[301].value > threshold=4.057212829589844
node_68: feature_name=miR-6509-5p	feature_id[1308].value > threshold=2.517759919166565
node_70: feature_name=miR-4681	feature_id[727].value > threshold=2.4721866846084595
node_72: feature_name=miR-3145-5p	feature_id[458].value > threshold=2.553106665611267
Class: Healthy control
Rules_50	passed counts:1
node_0: feature_name=miR-6750-5p	feature_id[1055].value <= threshold=23.134894371032715
node_1: feature_name=miR-93-5p	feature_id[1280].value <= threshold=3202.819091796875
node_2: feature_name=miR-6762-3p	feature_id[1068].value <= threshold=3.7642266750335693
node_3: feature_name=miR-34a-5p	feature_id[525].value > threshold=21.360107421875
node_55: feature_name=miR-29b-2-5p	feature_id[417].value <= threshold=7.030296802520752
node_56: feature_name=miR-26b-3p	feature_id[403].value <= threshold=19.575803756713867
node_57: feature_name=miR-592	feature_id[958].value <= threshold=3.3516149520874023
node_58: feature_name=miR-1287-3p	feature_id[214].value <= threshold=2.6750117540359497
node_59: feature_name=miR-6802-5p	feature_id[1117].value > threshold=3.0883421897888184
node_61: feature_name=miR-6739-3p	feature_id[1041].value > threshold=2.4871267080307007
Class: COVID-19 patients with moderate symptoms
Rules_51	passed counts:1
node_0: feature_name=miR-6750-5p	feature_id[1055].value <= threshold=23.134894371032715
node_1: feature_name=miR-93-5p	feature_id[1280].value <= threshold=3202.819091796875
node_2: feature_name=miR-6762-3p	feature_id[1068].value <= threshold=3.7642266750335693
node_3: feature_name=miR-34a-5p	feature_id[525].value > threshold=21.360107421875
node_55: feature_name=miR-29b-2-5p	feature_id[417].value <= threshold=7.030296802520752
node_56: feature_name=miR-26b-3p	feature_id[403].value <= threshold=19.575803756713867
node_57: feature_name=miR-592	feature_id[958].value <= threshold=3.3516149520874023
node_58: feature_name=miR-1287-3p	feature_id[214].value <= threshold=2.6750117540359497
node_59: feature_name=miR-6802-5p	feature_id[1117].value > threshold=3.0883421897888184
node_61: feature_name=miR-6739-3p	feature_id[1041].value <= threshold=2.4871267080307007
Class: non-COVID-19 patients with mild symptoms
Rules_52	passed counts:1
node_0: feature_name=miR-6750-5p	feature_id[1055].value <= threshold=23.134894371032715
node_1: feature_name=miR-93-5p	feature_id[1280].value <= threshold=3202.819091796875
node_2: feature_name=miR-6762-3p	feature_id[1068].value <= threshold=3.7642266750335693
node_3: feature_name=miR-34a-5p	feature_id[525].value <= threshold=21.360107421875
node_4: feature_name=miR-24-3p	feature_id[39].value > threshold=11522.1552734375
node_28: feature_name=miR-34a-5p	feature_id[525].value > threshold=14.401016235351562
node_38: feature_name=miR-1273c	feature_id[206].value > threshold=2.490339994430542
node_44: feature_name=miR-210-5p	feature_id[358].value > threshold=4.666533946990967
node_50: feature_name=miR-493-5p	feature_id[818].value <= threshold=45.26021957397461
node_51: feature_name=miR-181b-5p	feature_id[289].value > threshold=85.15241241455078
Class: COVID-19 patients with moderate symptoms
Rules_53	passed counts:1
node_0: feature_name=miR-6750-5p	feature_id[1055].value <= threshold=23.134894371032715
node_1: feature_name=miR-93-5p	feature_id[1280].value <= threshold=3202.819091796875
node_2: feature_name=miR-6762-3p	feature_id[1068].value <= threshold=3.7642266750335693
node_3: feature_name=miR-34a-5p	feature_id[525].value <= threshold=21.360107421875
node_4: feature_name=miR-24-3p	feature_id[39].value > threshold=11522.1552734375
node_28: feature_name=miR-34a-5p	feature_id[525].value > threshold=14.401016235351562
node_38: feature_name=miR-1273c	feature_id[206].value > threshold=2.490339994430542
node_44: feature_name=miR-210-5p	feature_id[358].value > threshold=4.666533946990967
node_50: feature_name=miR-493-5p	feature_id[818].value <= threshold=45.26021957397461
node_51: feature_name=miR-181b-5p	feature_id[289].value <= threshold=85.15241241455078
Class: Healthy control
Rules_54	passed counts:1
node_0: feature_name=miR-6750-5p	feature_id[1055].value <= threshold=23.134894371032715
node_1: feature_name=miR-93-5p	feature_id[1280].value <= threshold=3202.819091796875
node_2: feature_name=miR-6762-3p	feature_id[1068].value <= threshold=3.7642266750335693
node_3: feature_name=miR-34a-5p	feature_id[525].value <= threshold=21.360107421875
node_4: feature_name=miR-24-3p	feature_id[39].value > threshold=11522.1552734375
node_28: feature_name=miR-34a-5p	feature_id[525].value > threshold=14.401016235351562
node_38: feature_name=miR-1273c	feature_id[206].value > threshold=2.490339994430542
node_44: feature_name=miR-210-5p	feature_id[358].value <= threshold=4.666533946990967
node_45: feature_name=miR-1301-3p	feature_id[230].value <= threshold=366.6984558105469
node_46: feature_name=miR-3675-5p	feature_id[45].value <= threshold=2.487553358078003
Class: Healthy control
Rules_55	passed counts:1
node_0: feature_name=miR-6750-5p	feature_id[1055].value <= threshold=23.134894371032715
node_1: feature_name=miR-93-5p	feature_id[1280].value <= threshold=3202.819091796875
node_2: feature_name=miR-6762-3p	feature_id[1068].value <= threshold=3.7642266750335693
node_3: feature_name=miR-34a-5p	feature_id[525].value <= threshold=21.360107421875
node_4: feature_name=miR-24-3p	feature_id[39].value > threshold=11522.1552734375
node_28: feature_name=miR-34a-5p	feature_id[525].value > threshold=14.401016235351562
node_38: feature_name=miR-1273c	feature_id[206].value <= threshold=2.490339994430542
node_39: feature_name=miR-326	feature_id[501].value > threshold=18.30545139312744
node_41: feature_name=miR-6809-5p	feature_id[1125].value <= threshold=2.4607067108154297
Class: Healthy control
Rules_56	passed counts:1
node_0: feature_name=miR-6750-5p	feature_id[1055].value <= threshold=23.134894371032715
node_1: feature_name=miR-93-5p	feature_id[1280].value <= threshold=3202.819091796875
node_2: feature_name=miR-6762-3p	feature_id[1068].value <= threshold=3.7642266750335693
node_3: feature_name=miR-34a-5p	feature_id[525].value <= threshold=21.360107421875
node_4: feature_name=miR-24-3p	feature_id[39].value > threshold=11522.1552734375
node_28: feature_name=miR-34a-5p	feature_id[525].value <= threshold=14.401016235351562
node_29: feature_name=miR-184	feature_id[296].value > threshold=3.9938697814941406
node_35: feature_name=miR-194-5p	feature_id[326].value > threshold=230.6388702392578
Class: Healthy control
Rules_57	passed counts:1
node_0: feature_name=miR-6750-5p	feature_id[1055].value <= threshold=23.134894371032715
node_1: feature_name=miR-93-5p	feature_id[1280].value <= threshold=3202.819091796875
node_2: feature_name=miR-6762-3p	feature_id[1068].value <= threshold=3.7642266750335693
node_3: feature_name=miR-34a-5p	feature_id[525].value <= threshold=21.360107421875
node_4: feature_name=miR-24-3p	feature_id[39].value > threshold=11522.1552734375
node_28: feature_name=miR-34a-5p	feature_id[525].value <= threshold=14.401016235351562
node_29: feature_name=miR-184	feature_id[296].value <= threshold=3.9938697814941406
node_30: feature_name=miR-3156-5p	feature_id[466].value > threshold=2.796302914619446
node_32: feature_name=miR-889-5p	feature_id[1270].value > threshold=2.466839909553528
Class: COVID-19 patients with mild symptoms
Rules_58	passed counts:1
node_0: feature_name=miR-6750-5p	feature_id[1055].value <= threshold=23.134894371032715
node_1: feature_name=miR-93-5p	feature_id[1280].value <= threshold=3202.819091796875
node_2: feature_name=miR-6762-3p	feature_id[1068].value <= threshold=3.7642266750335693
node_3: feature_name=miR-34a-5p	feature_id[525].value <= threshold=21.360107421875
node_4: feature_name=miR-24-3p	feature_id[39].value > threshold=11522.1552734375
node_28: feature_name=miR-34a-5p	feature_id[525].value <= threshold=14.401016235351562
node_29: feature_name=miR-184	feature_id[296].value <= threshold=3.9938697814941406
node_30: feature_name=miR-3156-5p	feature_id[466].value > threshold=2.796302914619446
node_32: feature_name=miR-889-5p	feature_id[1270].value <= threshold=2.466839909553528
Class: COVID-19 patients with moderate symptoms
Rules_59	passed counts:1
node_0: feature_name=miR-6750-5p	feature_id[1055].value <= threshold=23.134894371032715
node_1: feature_name=miR-93-5p	feature_id[1280].value <= threshold=3202.819091796875
node_2: feature_name=miR-6762-3p	feature_id[1068].value <= threshold=3.7642266750335693
node_3: feature_name=miR-34a-5p	feature_id[525].value <= threshold=21.360107421875
node_4: feature_name=miR-24-3p	feature_id[39].value <= threshold=11522.1552734375
node_5: feature_name=miR-4639-5p	feature_id[98].value > threshold=2.4381266832351685
node_9: feature_name=miR-484	feature_id[112].value <= threshold=1585.57421875
node_10: feature_name=miR-330-3p	feature_id[505].value > threshold=5.5335142612457275
node_14: feature_name=miR-548l	feature_id[907].value > threshold=8.957653999328613
node_20: feature_name=miR-3148	feature_id[460].value <= threshold=2.4429067373275757
Class: COVID-19 patients with mild symptoms
Rules_60	passed counts:1
node_0: feature_name=miR-6750-5p	feature_id[1055].value <= threshold=23.134894371032715
node_1: feature_name=miR-93-5p	feature_id[1280].value <= threshold=3202.819091796875
node_2: feature_name=miR-6762-3p	feature_id[1068].value <= threshold=3.7642266750335693
node_3: feature_name=miR-34a-5p	feature_id[525].value <= threshold=21.360107421875
node_4: feature_name=miR-24-3p	feature_id[39].value <= threshold=11522.1552734375
node_5: feature_name=miR-4639-5p	feature_id[98].value > threshold=2.4381266832351685
node_9: feature_name=miR-484	feature_id[112].value <= threshold=1585.57421875
node_10: feature_name=miR-330-3p	feature_id[505].value > threshold=5.5335142612457275
node_14: feature_name=miR-548l	feature_id[907].value <= threshold=8.957653999328613
node_15: feature_name=miR-205-5p	feature_id[347].value > threshold=4.161296367645264
node_17: feature_name=miR-6878-3p	feature_id[1197].value > threshold=3.0656232833862305
Class: COVID-19 patients with moderate symptoms
Rules_61	passed counts:1
node_0: feature_name=miR-6750-5p	feature_id[1055].value <= threshold=23.134894371032715
node_1: feature_name=miR-93-5p	feature_id[1280].value <= threshold=3202.819091796875
node_2: feature_name=miR-6762-3p	feature_id[1068].value <= threshold=3.7642266750335693
node_3: feature_name=miR-34a-5p	feature_id[525].value <= threshold=21.360107421875
node_4: feature_name=miR-24-3p	feature_id[39].value <= threshold=11522.1552734375
node_5: feature_name=miR-4639-5p	feature_id[98].value > threshold=2.4381266832351685
node_9: feature_name=miR-484	feature_id[112].value <= threshold=1585.57421875
node_10: feature_name=miR-330-3p	feature_id[505].value <= threshold=5.5335142612457275
node_11: feature_name=miR-552-3p	feature_id[918].value <= threshold=2.1559054255485535
Class: COVID-19 patients with severe symptoms
Rules_62	passed counts:1
node_0: feature_name=miR-6750-5p	feature_id[1055].value <= threshold=23.134894371032715
node_1: feature_name=miR-93-5p	feature_id[1280].value <= threshold=3202.819091796875
node_2: feature_name=miR-6762-3p	feature_id[1068].value <= threshold=3.7642266750335693
node_3: feature_name=miR-34a-5p	feature_id[525].value <= threshold=21.360107421875
node_4: feature_name=miR-24-3p	feature_id[39].value <= threshold=11522.1552734375
node_5: feature_name=miR-4639-5p	feature_id[98].value <= threshold=2.4381266832351685
node_6: feature_name=miR-5189-5p	feature_id[866].value <= threshold=2.708040952682495
Class: COVID-19 patients with severe symptoms

## Sheet: LightGBM
Rules_0	passed counts:47
node_0: feature_name=miR-6750-5p	feature_id[61].value <= threshold=23.134894371032715
node_1: feature_name=miR-5589-5p	feature_id[266].value <= threshold=5.8839051723480225
node_2: feature_name=miR-24-3p	feature_id[1].value > threshold=11522.1552734375
node_58: feature_name=miR-34a-5p	feature_id[0].value <= threshold=17.641069412231445
node_59: feature_name=miR-424-5p	feature_id[97].value <= threshold=12.068121433258057
node_60: feature_name=let-7f-2-3p	feature_id[356].value > threshold=2.4777066707611084
node_66: feature_name=miR-1294	feature_id[407].value <= threshold=12.539298057556152
node_67: feature_name=miR-491-3p	feature_id[275].value <= threshold=3.5552327632904053
node_68: feature_name=miR-204-5p	feature_id[69].value <= threshold=108.93434524536133
Class: Healthy control
Rules_1	passed counts:46
node_0: feature_name=miR-6750-5p	feature_id[61].value <= threshold=23.134894371032715
node_1: feature_name=miR-5589-5p	feature_id[266].value > threshold=5.8839051723480225
node_111: feature_name=miR-4680-5p	feature_id[330].value > threshold=2.4374399185180664
node_117: feature_name=miR-449a	feature_id[335].value <= threshold=3.9293898344039917
node_118: feature_name=miR-205-5p	feature_id[59].value <= threshold=19.91679811477661
Class: COVID-19 patients with severe symptoms
Rules_2	passed counts:37
node_0: feature_name=miR-6750-5p	feature_id[61].value <= threshold=23.134894371032715
node_1: feature_name=miR-5589-5p	feature_id[266].value <= threshold=5.8839051723480225
node_2: feature_name=miR-24-3p	feature_id[1].value > threshold=11522.1552734375
node_58: feature_name=miR-34a-5p	feature_id[0].value > threshold=17.641069412231445
node_78: feature_name=miR-503-5p	feature_id[12].value > threshold=21.212003707885742
node_94: feature_name=miR-3684	feature_id[341].value > threshold=2.4564733505249023
node_102: feature_name=miR-3150b-5p	feature_id[104].value <= threshold=3.5396090745925903
node_103: feature_name=miR-664b-5p	feature_id[198].value <= threshold=7.958966255187988
node_104: feature_name=miR-3912-3p	feature_id[207].value <= threshold=6.502668857574463
Class: COVID-19 patients with severe symptoms
Rules_3	passed counts:29
node_0: feature_name=miR-6750-5p	feature_id[61].value > threshold=23.134894371032715
node_122: feature_name=miR-4667-3p	feature_id[36].value > threshold=5.323257923126221
node_126: feature_name=miR-365b-5p	feature_id[99].value > threshold=5.008708238601685
node_134: feature_name=miR-23b-5p	feature_id[87].value > threshold=1.907806634902954
Class: non-COVID-19 patients with severe symptoms
Rules_4	passed counts:23
node_0: feature_name=miR-6750-5p	feature_id[61].value <= threshold=23.134894371032715
node_1: feature_name=miR-5589-5p	feature_id[266].value <= threshold=5.8839051723480225
node_2: feature_name=miR-24-3p	feature_id[1].value <= threshold=11522.1552734375
node_3: feature_name=miR-106b-5p	feature_id[147].value > threshold=1165.6631469726562
node_45: feature_name=miR-154-3p	feature_id[25].value > threshold=2.5575400590896606
node_49: feature_name=miR-6810-5p	feature_id[130].value <= threshold=2.643180012702942
node_50: feature_name=miR-3145-5p	feature_id[160].value <= threshold=3.0414013862609863
Class: non-COVID-19 patients with mild symptoms
Rules_5	passed counts:23
node_0: feature_name=miR-6750-5p	feature_id[61].value <= threshold=23.134894371032715
node_1: feature_name=miR-5589-5p	feature_id[266].value <= threshold=5.8839051723480225
node_2: feature_name=miR-24-3p	feature_id[1].value <= threshold=11522.1552734375
node_3: feature_name=miR-106b-5p	feature_id[147].value <= threshold=1165.6631469726562
node_4: feature_name=miR-4477b	feature_id[278].value > threshold=2.437866687774658
node_14: feature_name=miR-412-3p	feature_id[157].value <= threshold=2.5240334272384644
node_15: feature_name=miR-103a-2-5p	feature_id[298].value > threshold=4.851677656173706
node_19: feature_name=miR-6839-5p	feature_id[129].value > threshold=2.241486668586731
node_21: feature_name=let-7e-3p	feature_id[192].value <= threshold=5.466712713241577
Class: COVID-19 patients with moderate symptoms
Rules_6	passed counts:16
node_0: feature_name=miR-6750-5p	feature_id[61].value <= threshold=23.134894371032715
node_1: feature_name=miR-5589-5p	feature_id[266].value <= threshold=5.8839051723480225
node_2: feature_name=miR-24-3p	feature_id[1].value <= threshold=11522.1552734375
node_3: feature_name=miR-106b-5p	feature_id[147].value <= threshold=1165.6631469726562
node_4: feature_name=miR-4477b	feature_id[278].value > threshold=2.437866687774658
node_14: feature_name=miR-412-3p	feature_id[157].value > threshold=2.5240334272384644
node_24: feature_name=miR-5189-3p	feature_id[179].value <= threshold=8.315019607543945
node_25: feature_name=miR-769-3p	feature_id[169].value > threshold=2.4833667278289795
node_27: feature_name=miR-215-5p	feature_id[43].value <= threshold=24.980721473693848
node_28: feature_name=miR-1271-5p	feature_id[295].value <= threshold=7.404792785644531
Class: COVID-19 patients with severe symptoms
Rules_7	passed counts:11
node_0: feature_name=miR-6750-5p	feature_id[61].value <= threshold=23.134894371032715
node_1: feature_name=miR-5589-5p	feature_id[266].value <= threshold=5.8839051723480225
node_2: feature_name=miR-24-3p	feature_id[1].value > threshold=11522.1552734375
node_58: feature_name=miR-34a-5p	feature_id[0].value > threshold=17.641069412231445
node_78: feature_name=miR-503-5p	feature_id[12].value <= threshold=21.212003707885742
node_79: feature_name=miR-548ag	feature_id[56].value > threshold=6.672069787979126
node_83: feature_name=miR-452-5p	feature_id[96].value > threshold=19.29867458343506
node_89: feature_name=miR-193b-5p	feature_id[248].value > threshold=3.6036406755447388
Class: COVID-19 patients with moderate symptoms
Rules_8	passed counts:11
node_0: feature_name=miR-6750-5p	feature_id[61].value <= threshold=23.134894371032715
node_1: feature_name=miR-5589-5p	feature_id[266].value <= threshold=5.8839051723480225
node_2: feature_name=miR-24-3p	feature_id[1].value <= threshold=11522.1552734375
node_3: feature_name=miR-106b-5p	feature_id[147].value <= threshold=1165.6631469726562
node_4: feature_name=miR-4477b	feature_id[278].value <= threshold=2.437866687774658
node_5: feature_name=miR-338-3p	feature_id[68].value > threshold=10.615460872650146
node_9: feature_name=miR-4482-5p	feature_id[75].value > threshold=2.390273332595825
Class: COVID-19 patients with mild symptoms
Rules_9	passed counts:10
node_0: feature_name=miR-6750-5p	feature_id[61].value <= threshold=23.134894371032715
node_1: feature_name=miR-5589-5p	feature_id[266].value <= threshold=5.8839051723480225
node_2: feature_name=miR-24-3p	feature_id[1].value > threshold=11522.1552734375
node_58: feature_name=miR-34a-5p	feature_id[0].value > threshold=17.641069412231445
node_78: feature_name=miR-503-5p	feature_id[12].value <= threshold=21.212003707885742
node_79: feature_name=miR-548ag	feature_id[56].value > threshold=6.672069787979126
node_83: feature_name=miR-452-5p	feature_id[96].value <= threshold=19.29867458343506
node_84: feature_name=miR-24-3p	feature_id[1].value > threshold=12401.35498046875
node_86: feature_name=miR-9-5p	feature_id[301].value <= threshold=10.344887733459473
Class: COVID-19 patients with severe symptoms
Rules_10	passed counts:10
node_0: feature_name=miR-6750-5p	feature_id[61].value <= threshold=23.134894371032715
node_1: feature_name=miR-5589-5p	feature_id[266].value <= threshold=5.8839051723480225
node_2: feature_name=miR-24-3p	feature_id[1].value > threshold=11522.1552734375
node_58: feature_name=miR-34a-5p	feature_id[0].value > threshold=17.641069412231445
node_78: feature_name=miR-503-5p	feature_id[12].value <= threshold=21.212003707885742
node_79: feature_name=miR-548ag	feature_id[56].value <= threshold=6.672069787979126
node_80: feature_name=miR-122-5p	feature_id[297].value > threshold=755.6719970703125
Class: Healthy control
Rules_11	passed counts:9
node_0: feature_name=miR-6750-5p	feature_id[61].value <= threshold=23.134894371032715
node_1: feature_name=miR-5589-5p	feature_id[266].value <= threshold=5.8839051723480225
node_2: feature_name=miR-24-3p	feature_id[1].value <= threshold=11522.1552734375
node_3: feature_name=miR-106b-5p	feature_id[147].value <= threshold=1165.6631469726562
node_4: feature_name=miR-4477b	feature_id[278].value > threshold=2.437866687774658
node_14: feature_name=miR-412-3p	feature_id[157].value > threshold=2.5240334272384644
node_24: feature_name=miR-5189-3p	feature_id[179].value > threshold=8.315019607543945
node_38: feature_name=miR-1538	feature_id[81].value > threshold=3.8467164039611816
Class: COVID-19 patients with moderate symptoms
Rules_12	passed counts:8
node_0: feature_name=miR-6750-5p	feature_id[61].value > threshold=23.134894371032715
node_122: feature_name=miR-4667-3p	feature_id[36].value <= threshold=5.323257923126221
node_123: feature_name=miR-3163	feature_id[124].value <= threshold=2.4608266353607178
Class: COVID-19 patients with severe symptoms
Rules_13	passed counts:6
node_0: feature_name=miR-6750-5p	feature_id[61].value <= threshold=23.134894371032715
node_1: feature_name=miR-5589-5p	feature_id[266].value <= threshold=5.8839051723480225
node_2: feature_name=miR-24-3p	feature_id[1].value > threshold=11522.1552734375
node_58: feature_name=miR-34a-5p	feature_id[0].value > threshold=17.641069412231445
node_78: feature_name=miR-503-5p	feature_id[12].value > threshold=21.212003707885742
node_94: feature_name=miR-3684	feature_id[341].value <= threshold=2.4564733505249023
node_95: feature_name=miR-3154	feature_id[6].value <= threshold=3.14165461063385
Class: COVID-19 patients with moderate symptoms
Rules_14	passed counts:4
node_0: feature_name=miR-6750-5p	feature_id[61].value <= threshold=23.134894371032715
node_1: feature_name=miR-5589-5p	feature_id[266].value <= threshold=5.8839051723480225
node_2: feature_name=miR-24-3p	feature_id[1].value > threshold=11522.1552734375
node_58: feature_name=miR-34a-5p	feature_id[0].value > threshold=17.641069412231445
node_78: feature_name=miR-503-5p	feature_id[12].value <= threshold=21.212003707885742
node_79: feature_name=miR-548ag	feature_id[56].value > threshold=6.672069787979126
node_83: feature_name=miR-452-5p	feature_id[96].value <= threshold=19.29867458343506
node_84: feature_name=miR-24-3p	feature_id[1].value <= threshold=12401.35498046875
Class: COVID-19 patients with moderate symptoms
Rules_15	passed counts:4
node_0: feature_name=miR-6750-5p	feature_id[61].value <= threshold=23.134894371032715
node_1: feature_name=miR-5589-5p	feature_id[266].value <= threshold=5.8839051723480225
node_2: feature_name=miR-24-3p	feature_id[1].value <= threshold=11522.1552734375
node_3: feature_name=miR-106b-5p	feature_id[147].value > threshold=1165.6631469726562
node_45: feature_name=miR-154-3p	feature_id[25].value <= threshold=2.5575400590896606
node_46: feature_name=miR-361-5p	feature_id[243].value > threshold=28.097270011901855
Class: COVID-19 patients with mild symptoms
Rules_16	passed counts:4
node_0: feature_name=miR-6750-5p	feature_id[61].value <= threshold=23.134894371032715
node_1: feature_name=miR-5589-5p	feature_id[266].value <= threshold=5.8839051723480225
node_2: feature_name=miR-24-3p	feature_id[1].value <= threshold=11522.1552734375
node_3: feature_name=miR-106b-5p	feature_id[147].value <= threshold=1165.6631469726562
node_4: feature_name=miR-4477b	feature_id[278].value > threshold=2.437866687774658
node_14: feature_name=miR-412-3p	feature_id[157].value > threshold=2.5240334272384644
node_24: feature_name=miR-5189-3p	feature_id[179].value <= threshold=8.315019607543945
node_25: feature_name=miR-769-3p	feature_id[169].value <= threshold=2.4833667278289795
Class: COVID-19 patients with mild symptoms
Rules_17	passed counts:3
node_0: feature_name=miR-6750-5p	feature_id[61].value <= threshold=23.134894371032715
node_1: feature_name=miR-5589-5p	feature_id[266].value > threshold=5.8839051723480225
node_111: feature_name=miR-4680-5p	feature_id[330].value <= threshold=2.4374399185180664
node_112: feature_name=miR-450a-1-3p	feature_id[3].value <= threshold=1.826520025730133
Class: COVID-19 patients with moderate symptoms
Rules_18	passed counts:3
node_0: feature_name=miR-6750-5p	feature_id[61].value <= threshold=23.134894371032715
node_1: feature_name=miR-5589-5p	feature_id[266].value <= threshold=5.8839051723480225
node_2: feature_name=miR-24-3p	feature_id[1].value > threshold=11522.1552734375
node_58: feature_name=miR-34a-5p	feature_id[0].value > threshold=17.641069412231445
node_78: feature_name=miR-503-5p	feature_id[12].value > threshold=21.212003707885742
node_94: feature_name=miR-3684	feature_id[341].value > threshold=2.4564733505249023
node_102: feature_name=miR-3150b-5p	feature_id[104].value > threshold=3.5396090745925903
Class: COVID-19 patients with moderate symptoms
Rules_19	passed counts:3
node_0: feature_name=miR-6750-5p	feature_id[61].value <= threshold=23.134894371032715
node_1: feature_name=miR-5589-5p	feature_id[266].value <= threshold=5.8839051723480225
node_2: feature_name=miR-24-3p	feature_id[1].value > threshold=11522.1552734375
node_58: feature_name=miR-34a-5p	feature_id[0].value <= threshold=17.641069412231445
node_59: feature_name=miR-424-5p	feature_id[97].value > threshold=12.068121433258057
node_75: feature_name=miR-3179	feature_id[143].value <= threshold=5.112393617630005
Class: COVID-19 patients with severe symptoms
Rules_20	passed counts:3
node_0: feature_name=miR-6750-5p	feature_id[61].value <= threshold=23.134894371032715
node_1: feature_name=miR-5589-5p	feature_id[266].value <= threshold=5.8839051723480225
node_2: feature_name=miR-24-3p	feature_id[1].value > threshold=11522.1552734375
node_58: feature_name=miR-34a-5p	feature_id[0].value <= threshold=17.641069412231445
node_59: feature_name=miR-424-5p	feature_id[97].value <= threshold=12.068121433258057
node_60: feature_name=let-7f-2-3p	feature_id[356].value <= threshold=2.4777066707611084
node_61: feature_name=miR-135a-5p	feature_id[163].value <= threshold=4.5775604248046875
Class: COVID-19 patients with moderate symptoms
Rules_21	passed counts:3
node_0: feature_name=miR-6750-5p	feature_id[61].value <= threshold=23.134894371032715
node_1: feature_name=miR-5589-5p	feature_id[266].value <= threshold=5.8839051723480225
node_2: feature_name=miR-24-3p	feature_id[1].value <= threshold=11522.1552734375
node_3: feature_name=miR-106b-5p	feature_id[147].value > threshold=1165.6631469726562
node_45: feature_name=miR-154-3p	feature_id[25].value <= threshold=2.5575400590896606
node_46: feature_name=miR-361-5p	feature_id[243].value <= threshold=28.097270011901855
Class: COVID-19 patients with moderate symptoms
Rules_22	passed counts:3
node_0: feature_name=miR-6750-5p	feature_id[61].value <= threshold=23.134894371032715
node_1: feature_name=miR-5589-5p	feature_id[266].value <= threshold=5.8839051723480225
node_2: feature_name=miR-24-3p	feature_id[1].value <= threshold=11522.1552734375
node_3: feature_name=miR-106b-5p	feature_id[147].value <= threshold=1165.6631469726562
node_4: feature_name=miR-4477b	feature_id[278].value > threshold=2.437866687774658
node_14: feature_name=miR-412-3p	feature_id[157].value > threshold=2.5240334272384644
node_24: feature_name=miR-5189-3p	feature_id[179].value <= threshold=8.315019607543945
node_25: feature_name=miR-769-3p	feature_id[169].value > threshold=2.4833667278289795
node_27: feature_name=miR-215-5p	feature_id[43].value > threshold=24.980721473693848
node_31: feature_name=miR-4639-5p	feature_id[74].value <= threshold=2.573480010032654
Class: COVID-19 patients with moderate symptoms
Rules_23	passed counts:3
node_0: feature_name=miR-6750-5p	feature_id[61].value <= threshold=23.134894371032715
node_1: feature_name=miR-5589-5p	feature_id[266].value <= threshold=5.8839051723480225
node_2: feature_name=miR-24-3p	feature_id[1].value <= threshold=11522.1552734375
node_3: feature_name=miR-106b-5p	feature_id[147].value <= threshold=1165.6631469726562
node_4: feature_name=miR-4477b	feature_id[278].value <= threshold=2.437866687774658
node_5: feature_name=miR-338-3p	feature_id[68].value <= threshold=10.615460872650146
node_6: feature_name=miR-550b-2-5p	feature_id[321].value > threshold=2.709303379058838
Class: COVID-19 patients with moderate symptoms
Rules_24	passed counts:2
node_0: feature_name=miR-6750-5p	feature_id[61].value > threshold=23.134894371032715
node_122: feature_name=miR-4667-3p	feature_id[36].value > threshold=5.323257923126221
node_126: feature_name=miR-365b-5p	feature_id[99].value <= threshold=5.008708238601685
node_127: feature_name=miR-493-3p	feature_id[203].value > threshold=4.327686071395874
Class: COVID-19 patients with severe symptoms
Rules_25	passed counts:2
node_0: feature_name=miR-6750-5p	feature_id[61].value > threshold=23.134894371032715
node_122: feature_name=miR-4667-3p	feature_id[36].value > threshold=5.323257923126221
node_126: feature_name=miR-365b-5p	feature_id[99].value <= threshold=5.008708238601685
node_127: feature_name=miR-493-3p	feature_id[203].value <= threshold=4.327686071395874
node_128: feature_name=miR-4521	feature_id[333].value > threshold=3.42618191242218
Class: non-COVID-19 patients with mild symptoms
Rules_26	passed counts:2
node_0: feature_name=miR-6750-5p	feature_id[61].value <= threshold=23.134894371032715
node_1: feature_name=miR-5589-5p	feature_id[266].value > threshold=5.8839051723480225
node_111: feature_name=miR-4680-5p	feature_id[330].value > threshold=2.4374399185180664
node_117: feature_name=miR-449a	feature_id[335].value > threshold=3.9293898344039917
Class: COVID-19 patients with moderate symptoms
Rules_27	passed counts:2
node_0: feature_name=miR-6750-5p	feature_id[61].value <= threshold=23.134894371032715
node_1: feature_name=miR-5589-5p	feature_id[266].value <= threshold=5.8839051723480225
node_2: feature_name=miR-24-3p	feature_id[1].value > threshold=11522.1552734375
node_58: feature_name=miR-34a-5p	feature_id[0].value > threshold=17.641069412231445
node_78: feature_name=miR-503-5p	feature_id[12].value > threshold=21.212003707885742
node_94: feature_name=miR-3684	feature_id[341].value > threshold=2.4564733505249023
node_102: feature_name=miR-3150b-5p	feature_id[104].value <= threshold=3.5396090745925903
node_103: feature_name=miR-664b-5p	feature_id[198].value > threshold=7.958966255187988
Class: Healthy control
Rules_28	passed counts:2
node_0: feature_name=miR-6750-5p	feature_id[61].value <= threshold=23.134894371032715
node_1: feature_name=miR-5589-5p	feature_id[266].value <= threshold=5.8839051723480225
node_2: feature_name=miR-24-3p	feature_id[1].value > threshold=11522.1552734375
node_58: feature_name=miR-34a-5p	feature_id[0].value <= threshold=17.641069412231445
node_59: feature_name=miR-424-5p	feature_id[97].value > threshold=12.068121433258057
node_75: feature_name=miR-3179	feature_id[143].value > threshold=5.112393617630005
Class: COVID-19 patients with moderate symptoms
Rules_29	passed counts:2
node_0: feature_name=miR-6750-5p	feature_id[61].value <= threshold=23.134894371032715
node_1: feature_name=miR-5589-5p	feature_id[266].value <= threshold=5.8839051723480225
node_2: feature_name=miR-24-3p	feature_id[1].value > threshold=11522.1552734375
node_58: feature_name=miR-34a-5p	feature_id[0].value <= threshold=17.641069412231445
node_59: feature_name=miR-424-5p	feature_id[97].value <= threshold=12.068121433258057
node_60: feature_name=let-7f-2-3p	feature_id[356].value > threshold=2.4777066707611084
node_66: feature_name=miR-1294	feature_id[407].value > threshold=12.539298057556152
Class: COVID-19 patients with severe symptoms
Rules_30	passed counts:2
node_0: feature_name=miR-6750-5p	feature_id[61].value <= threshold=23.134894371032715
node_1: feature_name=miR-5589-5p	feature_id[266].value <= threshold=5.8839051723480225
node_2: feature_name=miR-24-3p	feature_id[1].value > threshold=11522.1552734375
node_58: feature_name=miR-34a-5p	feature_id[0].value <= threshold=17.641069412231445
node_59: feature_name=miR-424-5p	feature_id[97].value <= threshold=12.068121433258057
node_60: feature_name=let-7f-2-3p	feature_id[356].value <= threshold=2.4777066707611084
node_61: feature_name=miR-135a-5p	feature_id[163].value > threshold=4.5775604248046875
node_63: feature_name=miR-589-5p	feature_id[320].value <= threshold=17.611191749572754
Class: COVID-19 patients with severe symptoms
Rules_31	passed counts:2
node_0: feature_name=miR-6750-5p	feature_id[61].value <= threshold=23.134894371032715
node_1: feature_name=miR-5589-5p	feature_id[266].value <= threshold=5.8839051723480225
node_2: feature_name=miR-24-3p	feature_id[1].value <= threshold=11522.1552734375
node_3: feature_name=miR-106b-5p	feature_id[147].value > threshold=1165.6631469726562
node_45: feature_name=miR-154-3p	feature_id[25].value > threshold=2.5575400590896606
node_49: feature_name=miR-6810-5p	feature_id[130].value > threshold=2.643180012702942
node_53: feature_name=miR-6786-3p	feature_id[131].value <= threshold=1.699280023574829
Class: COVID-19 patients with mild symptoms
Rules_32	passed counts:2
node_0: feature_name=miR-6750-5p	feature_id[61].value <= threshold=23.134894371032715
node_1: feature_name=miR-5589-5p	feature_id[266].value <= threshold=5.8839051723480225
node_2: feature_name=miR-24-3p	feature_id[1].value <= threshold=11522.1552734375
node_3: feature_name=miR-106b-5p	feature_id[147].value <= threshold=1165.6631469726562
node_4: feature_name=miR-4477b	feature_id[278].value > threshold=2.437866687774658
node_14: feature_name=miR-412-3p	feature_id[157].value > threshold=2.5240334272384644
node_24: feature_name=miR-5189-3p	feature_id[179].value > threshold=8.315019607543945
node_38: feature_name=miR-1538	feature_id[81].value <= threshold=3.8467164039611816
node_39: feature_name=miR-3154	feature_id[6].value <= threshold=2.855229377746582
Class: COVID-19 patients with severe symptoms
Rules_33	passed counts:2
node_0: feature_name=miR-6750-5p	feature_id[61].value <= threshold=23.134894371032715
node_1: feature_name=miR-5589-5p	feature_id[266].value <= threshold=5.8839051723480225
node_2: feature_name=miR-24-3p	feature_id[1].value <= threshold=11522.1552734375
node_3: feature_name=miR-106b-5p	feature_id[147].value <= threshold=1165.6631469726562
node_4: feature_name=miR-4477b	feature_id[278].value > threshold=2.437866687774658
node_14: feature_name=miR-412-3p	feature_id[157].value <= threshold=2.5240334272384644
node_15: feature_name=miR-103a-2-5p	feature_id[298].value <= threshold=4.851677656173706
node_16: feature_name=miR-18a-5p	feature_id[351].value > threshold=128.12909698486328
Class: COVID-19 patients with severe symptoms
Rules_34	passed counts:2
node_0: feature_name=miR-6750-5p	feature_id[61].value <= threshold=23.134894371032715
node_1: feature_name=miR-5589-5p	feature_id[266].value <= threshold=5.8839051723480225
node_2: feature_name=miR-24-3p	feature_id[1].value <= threshold=11522.1552734375
node_3: feature_name=miR-106b-5p	feature_id[147].value <= threshold=1165.6631469726562
node_4: feature_name=miR-4477b	feature_id[278].value <= threshold=2.437866687774658
node_5: feature_name=miR-338-3p	feature_id[68].value <= threshold=10.615460872650146
node_6: feature_name=miR-550b-2-5p	feature_id[321].value <= threshold=2.709303379058838
Class: non-COVID-19 patients with mild symptoms
Rules_35	passed counts:1
node_0: feature_name=miR-6750-5p	feature_id[61].value > threshold=23.134894371032715
node_122: feature_name=miR-4667-3p	feature_id[36].value > threshold=5.323257923126221
node_126: feature_name=miR-365b-5p	feature_id[99].value > threshold=5.008708238601685
node_134: feature_name=miR-23b-5p	feature_id[87].value <= threshold=1.907806634902954
Class: COVID-19 patients with severe symptoms
Rules_36	passed counts:1
node_0: feature_name=miR-6750-5p	feature_id[61].value > threshold=23.134894371032715
node_122: feature_name=miR-4667-3p	feature_id[36].value > threshold=5.323257923126221
node_126: feature_name=miR-365b-5p	feature_id[99].value <= threshold=5.008708238601685
node_127: feature_name=miR-493-3p	feature_id[203].value <= threshold=4.327686071395874
node_128: feature_name=miR-4521	feature_id[333].value <= threshold=3.42618191242218
node_129: feature_name=miR-338-3p	feature_id[68].value > threshold=5.574484348297119
Class: COVID-19 patients with mild symptoms
Rules_37	passed counts:1
node_0: feature_name=miR-6750-5p	feature_id[61].value > threshold=23.134894371032715
node_122: feature_name=miR-4667-3p	feature_id[36].value > threshold=5.323257923126221
node_126: feature_name=miR-365b-5p	feature_id[99].value <= threshold=5.008708238601685
node_127: feature_name=miR-493-3p	feature_id[203].value <= threshold=4.327686071395874
node_128: feature_name=miR-4521	feature_id[333].value <= threshold=3.42618191242218
node_129: feature_name=miR-338-3p	feature_id[68].value <= threshold=5.574484348297119
Class: non-COVID-19 patients with severe symptoms
Rules_38	passed counts:1
node_0: feature_name=miR-6750-5p	feature_id[61].value > threshold=23.134894371032715
node_122: feature_name=miR-4667-3p	feature_id[36].value <= threshold=5.323257923126221
node_123: feature_name=miR-3163	feature_id[124].value > threshold=2.4608266353607178
Class: non-COVID-19 patients with severe symptoms
Rules_39	passed counts:1
node_0: feature_name=miR-6750-5p	feature_id[61].value <= threshold=23.134894371032715
node_1: feature_name=miR-5589-5p	feature_id[266].value > threshold=5.8839051723480225
node_111: feature_name=miR-4680-5p	feature_id[330].value > threshold=2.4374399185180664
node_117: feature_name=miR-449a	feature_id[335].value <= threshold=3.9293898344039917
node_118: feature_name=miR-205-5p	feature_id[59].value > threshold=19.91679811477661
Class: non-COVID-19 patients with mild symptoms
Rules_40	passed counts:1
node_0: feature_name=miR-6750-5p	feature_id[61].value <= threshold=23.134894371032715
node_1: feature_name=miR-5589-5p	feature_id[266].value > threshold=5.8839051723480225
node_111: feature_name=miR-4680-5p	feature_id[330].value <= threshold=2.4374399185180664
node_112: feature_name=miR-450a-1-3p	feature_id[3].value > threshold=1.826520025730133
node_114: feature_name=miR-501-5p	feature_id[324].value > threshold=4.0336103439331055
Class: non-COVID-19 patients with mild symptoms
Rules_41	passed counts:1
node_0: feature_name=miR-6750-5p	feature_id[61].value <= threshold=23.134894371032715
node_1: feature_name=miR-5589-5p	feature_id[266].value > threshold=5.8839051723480225
node_111: feature_name=miR-4680-5p	feature_id[330].value <= threshold=2.4374399185180664
node_112: feature_name=miR-450a-1-3p	feature_id[3].value > threshold=1.826520025730133
node_114: feature_name=miR-501-5p	feature_id[324].value <= threshold=4.0336103439331055
Class: COVID-19 patients with severe symptoms
Rules_42	passed counts:1
node_0: feature_name=miR-6750-5p	feature_id[61].value <= threshold=23.134894371032715
node_1: feature_name=miR-5589-5p	feature_id[266].value <= threshold=5.8839051723480225
node_2: feature_name=miR-24-3p	feature_id[1].value > threshold=11522.1552734375
node_58: feature_name=miR-34a-5p	feature_id[0].value > threshold=17.641069412231445
node_78: feature_name=miR-503-5p	feature_id[12].value > threshold=21.212003707885742
node_94: feature_name=miR-3684	feature_id[341].value > threshold=2.4564733505249023
node_102: feature_name=miR-3150b-5p	feature_id[104].value <= threshold=3.5396090745925903
node_103: feature_name=miR-664b-5p	feature_id[198].value <= threshold=7.958966255187988
node_104: feature_name=miR-3912-3p	feature_id[207].value > threshold=6.502668857574463
node_106: feature_name=miR-139-5p	feature_id[33].value > threshold=3094.9259033203125
Class: Healthy control
Rules_43	passed counts:1
node_0: feature_name=miR-6750-5p	feature_id[61].value <= threshold=23.134894371032715
node_1: feature_name=miR-5589-5p	feature_id[266].value <= threshold=5.8839051723480225
node_2: feature_name=miR-24-3p	feature_id[1].value > threshold=11522.1552734375
node_58: feature_name=miR-34a-5p	feature_id[0].value > threshold=17.641069412231445
node_78: feature_name=miR-503-5p	feature_id[12].value > threshold=21.212003707885742
node_94: feature_name=miR-3684	feature_id[341].value > threshold=2.4564733505249023
node_102: feature_name=miR-3150b-5p	feature_id[104].value <= threshold=3.5396090745925903
node_103: feature_name=miR-664b-5p	feature_id[198].value <= threshold=7.958966255187988
node_104: feature_name=miR-3912-3p	feature_id[207].value > threshold=6.502668857574463
node_106: feature_name=miR-139-5p	feature_id[33].value <= threshold=3094.9259033203125
Class: COVID-19 patients with moderate symptoms
Rules_44	passed counts:1
node_0: feature_name=miR-6750-5p	feature_id[61].value <= threshold=23.134894371032715
node_1: feature_name=miR-5589-5p	feature_id[266].value <= threshold=5.8839051723480225
node_2: feature_name=miR-24-3p	feature_id[1].value > threshold=11522.1552734375
node_58: feature_name=miR-34a-5p	feature_id[0].value > threshold=17.641069412231445
node_78: feature_name=miR-503-5p	feature_id[12].value > threshold=21.212003707885742
node_94: feature_name=miR-3684	feature_id[341].value <= threshold=2.4564733505249023
node_95: feature_name=miR-3154	feature_id[6].value > threshold=3.14165461063385
node_97: feature_name=miR-4669	feature_id[239].value > threshold=2.447800040245056
node_99: feature_name=miR-877-3p	feature_id[258].value > threshold=4.3880839347839355
Class: COVID-19 patients with severe symptoms
Rules_45	passed counts:1
node_0: feature_name=miR-6750-5p	feature_id[61].value <= threshold=23.134894371032715
node_1: feature_name=miR-5589-5p	feature_id[266].value <= threshold=5.8839051723480225
node_2: feature_name=miR-24-3p	feature_id[1].value > threshold=11522.1552734375
node_58: feature_name=miR-34a-5p	feature_id[0].value > threshold=17.641069412231445
node_78: feature_name=miR-503-5p	feature_id[12].value > threshold=21.212003707885742
node_94: feature_name=miR-3684	feature_id[341].value <= threshold=2.4564733505249023
node_95: feature_name=miR-3154	feature_id[6].value > threshold=3.14165461063385
node_97: feature_name=miR-4669	feature_id[239].value > threshold=2.447800040245056
node_99: feature_name=miR-877-3p	feature_id[258].value <= threshold=4.3880839347839355
Class: COVID-19 patients with mild symptoms
Rules_46	passed counts:1
node_0: feature_name=miR-6750-5p	feature_id[61].value <= threshold=23.134894371032715
node_1: feature_name=miR-5589-5p	feature_id[266].value <= threshold=5.8839051723480225
node_2: feature_name=miR-24-3p	feature_id[1].value > threshold=11522.1552734375
node_58: feature_name=miR-34a-5p	feature_id[0].value > threshold=17.641069412231445
node_78: feature_name=miR-503-5p	feature_id[12].value > threshold=21.212003707885742
node_94: feature_name=miR-3684	feature_id[341].value <= threshold=2.4564733505249023
node_95: feature_name=miR-3154	feature_id[6].value > threshold=3.14165461063385
node_97: feature_name=miR-4669	feature_id[239].value <= threshold=2.447800040245056
Class: Healthy control
Rules_47	passed counts:1
node_0: feature_name=miR-6750-5p	feature_id[61].value <= threshold=23.134894371032715
node_1: feature_name=miR-5589-5p	feature_id[266].value <= threshold=5.8839051723480225
node_2: feature_name=miR-24-3p	feature_id[1].value > threshold=11522.1552734375
node_58: feature_name=miR-34a-5p	feature_id[0].value > threshold=17.641069412231445
node_78: feature_name=miR-503-5p	feature_id[12].value <= threshold=21.212003707885742
node_79: feature_name=miR-548ag	feature_id[56].value > threshold=6.672069787979126
node_83: feature_name=miR-452-5p	feature_id[96].value > threshold=19.29867458343506
node_89: feature_name=miR-193b-5p	feature_id[248].value <= threshold=3.6036406755447388
node_90: feature_name=miR-4473	feature_id[336].value > threshold=11.966577529907227
Class: Healthy control
Rules_48	passed counts:1
node_0: feature_name=miR-6750-5p	feature_id[61].value <= threshold=23.134894371032715
node_1: feature_name=miR-5589-5p	feature_id[266].value <= threshold=5.8839051723480225
node_2: feature_name=miR-24-3p	feature_id[1].value > threshold=11522.1552734375
node_58: feature_name=miR-34a-5p	feature_id[0].value > threshold=17.641069412231445
node_78: feature_name=miR-503-5p	feature_id[12].value <= threshold=21.212003707885742
node_79: feature_name=miR-548ag	feature_id[56].value > threshold=6.672069787979126
node_83: feature_name=miR-452-5p	feature_id[96].value > threshold=19.29867458343506
node_89: feature_name=miR-193b-5p	feature_id[248].value <= threshold=3.6036406755447388
node_90: feature_name=miR-4473	feature_id[336].value <= threshold=11.966577529907227
Class: COVID-19 patients with mild symptoms
Rules_49	passed counts:1
node_0: feature_name=miR-6750-5p	feature_id[61].value <= threshold=23.134894371032715
node_1: feature_name=miR-5589-5p	feature_id[266].value <= threshold=5.8839051723480225
node_2: feature_name=miR-24-3p	feature_id[1].value > threshold=11522.1552734375
node_58: feature_name=miR-34a-5p	feature_id[0].value > threshold=17.641069412231445
node_78: feature_name=miR-503-5p	feature_id[12].value <= threshold=21.212003707885742
node_79: feature_name=miR-548ag	feature_id[56].value > threshold=6.672069787979126
node_83: feature_name=miR-452-5p	feature_id[96].value <= threshold=19.29867458343506
node_84: feature_name=miR-24-3p	feature_id[1].value > threshold=12401.35498046875
node_86: feature_name=miR-9-5p	feature_id[301].value > threshold=10.344887733459473
Class: Healthy control
Rules_50	passed counts:1
node_0: feature_name=miR-6750-5p	feature_id[61].value <= threshold=23.134894371032715
node_1: feature_name=miR-5589-5p	feature_id[266].value <= threshold=5.8839051723480225
node_2: feature_name=miR-24-3p	feature_id[1].value > threshold=11522.1552734375
node_58: feature_name=miR-34a-5p	feature_id[0].value > threshold=17.641069412231445
node_78: feature_name=miR-503-5p	feature_id[12].value <= threshold=21.212003707885742
node_79: feature_name=miR-548ag	feature_id[56].value <= threshold=6.672069787979126
node_80: feature_name=miR-122-5p	feature_id[297].value <= threshold=755.6719970703125
Class: COVID-19 patients with mild symptoms
Rules_51	passed counts:1
node_0: feature_name=miR-6750-5p	feature_id[61].value <= threshold=23.134894371032715
node_1: feature_name=miR-5589-5p	feature_id[266].value <= threshold=5.8839051723480225
node_2: feature_name=miR-24-3p	feature_id[1].value > threshold=11522.1552734375
node_58: feature_name=miR-34a-5p	feature_id[0].value <= threshold=17.641069412231445
node_59: feature_name=miR-424-5p	feature_id[97].value <= threshold=12.068121433258057
node_60: feature_name=let-7f-2-3p	feature_id[356].value > threshold=2.4777066707611084
node_66: feature_name=miR-1294	feature_id[407].value <= threshold=12.539298057556152
node_67: feature_name=miR-491-3p	feature_id[275].value > threshold=3.5552327632904053
node_71: feature_name=miR-6770-5p	feature_id[308].value > threshold=4.229826092720032
Class: COVID-19 patients with mild symptoms
Rules_52	passed counts:1
node_0: feature_name=miR-6750-5p	feature_id[61].value <= threshold=23.134894371032715
node_1: feature_name=miR-5589-5p	feature_id[266].value <= threshold=5.8839051723480225
node_2: feature_name=miR-24-3p	feature_id[1].value > threshold=11522.1552734375
node_58: feature_name=miR-34a-5p	feature_id[0].value <= threshold=17.641069412231445
node_59: feature_name=miR-424-5p	feature_id[97].value <= threshold=12.068121433258057
node_60: feature_name=let-7f-2-3p	feature_id[356].value > threshold=2.4777066707611084
node_66: feature_name=miR-1294	feature_id[407].value <= threshold=12.539298057556152
node_67: feature_name=miR-491-3p	feature_id[275].value > threshold=3.5552327632904053
node_71: feature_name=miR-6770-5p	feature_id[308].value <= threshold=4.229826092720032
Class: COVID-19 patients with moderate symptoms
Rules_53	passed counts:1
node_0: feature_name=miR-6750-5p	feature_id[61].value <= threshold=23.134894371032715
node_1: feature_name=miR-5589-5p	feature_id[266].value <= threshold=5.8839051723480225
node_2: feature_name=miR-24-3p	feature_id[1].value > threshold=11522.1552734375
node_58: feature_name=miR-34a-5p	feature_id[0].value <= threshold=17.641069412231445
node_59: feature_name=miR-424-5p	feature_id[97].value <= threshold=12.068121433258057
node_60: feature_name=let-7f-2-3p	feature_id[356].value > threshold=2.4777066707611084
node_66: feature_name=miR-1294	feature_id[407].value <= threshold=12.539298057556152
node_67: feature_name=miR-491-3p	feature_id[275].value <= threshold=3.5552327632904053
node_68: feature_name=miR-204-5p	feature_id[69].value > threshold=108.93434524536133
Class: COVID-19 patients with moderate symptoms
Rules_54	passed counts:1
node_0: feature_name=miR-6750-5p	feature_id[61].value <= threshold=23.134894371032715
node_1: feature_name=miR-5589-5p	feature_id[266].value <= threshold=5.8839051723480225
node_2: feature_name=miR-24-3p	feature_id[1].value > threshold=11522.1552734375
node_58: feature_name=miR-34a-5p	feature_id[0].value <= threshold=17.641069412231445
node_59: feature_name=miR-424-5p	feature_id[97].value <= threshold=12.068121433258057
node_60: feature_name=let-7f-2-3p	feature_id[356].value <= threshold=2.4777066707611084
node_61: feature_name=miR-135a-5p	feature_id[163].value > threshold=4.5775604248046875
node_63: feature_name=miR-589-5p	feature_id[320].value > threshold=17.611191749572754
Class: Healthy control
Rules_55	passed counts:1
node_0: feature_name=miR-6750-5p	feature_id[61].value <= threshold=23.134894371032715
node_1: feature_name=miR-5589-5p	feature_id[266].value <= threshold=5.8839051723480225
node_2: feature_name=miR-24-3p	feature_id[1].value <= threshold=11522.1552734375
node_3: feature_name=miR-106b-5p	feature_id[147].value > threshold=1165.6631469726562
node_45: feature_name=miR-154-3p	feature_id[25].value > threshold=2.5575400590896606
node_49: feature_name=miR-6810-5p	feature_id[130].value > threshold=2.643180012702942
node_53: feature_name=miR-6786-3p	feature_id[131].value > threshold=1.699280023574829
node_55: feature_name=miR-19b-2-5p	feature_id[350].value > threshold=2.4973132610321045
Class: COVID-19 patients with moderate symptoms
Rules_56	passed counts:1
node_0: feature_name=miR-6750-5p	feature_id[61].value <= threshold=23.134894371032715
node_1: feature_name=miR-5589-5p	feature_id[266].value <= threshold=5.8839051723480225
node_2: feature_name=miR-24-3p	feature_id[1].value <= threshold=11522.1552734375
node_3: feature_name=miR-106b-5p	feature_id[147].value > threshold=1165.6631469726562
node_45: feature_name=miR-154-3p	feature_id[25].value > threshold=2.5575400590896606
node_49: feature_name=miR-6810-5p	feature_id[130].value > threshold=2.643180012702942
node_53: feature_name=miR-6786-3p	feature_id[131].value > threshold=1.699280023574829
node_55: feature_name=miR-19b-2-5p	feature_id[350].value <= threshold=2.4973132610321045
Class: COVID-19 patients with severe symptoms
Rules_57	passed counts:1
node_0: feature_name=miR-6750-5p	feature_id[61].value <= threshold=23.134894371032715
node_1: feature_name=miR-5589-5p	feature_id[266].value <= threshold=5.8839051723480225
node_2: feature_name=miR-24-3p	feature_id[1].value <= threshold=11522.1552734375
node_3: feature_name=miR-106b-5p	feature_id[147].value > threshold=1165.6631469726562
node_45: feature_name=miR-154-3p	feature_id[25].value > threshold=2.5575400590896606
node_49: feature_name=miR-6810-5p	feature_id[130].value <= threshold=2.643180012702942
node_50: feature_name=miR-3145-5p	feature_id[160].value > threshold=3.0414013862609863
Class: COVID-19 patients with moderate symptoms
Rules_58	passed counts:1
node_0: feature_name=miR-6750-5p	feature_id[61].value <= threshold=23.134894371032715
node_1: feature_name=miR-5589-5p	feature_id[266].value <= threshold=5.8839051723480225
node_2: feature_name=miR-24-3p	feature_id[1].value <= threshold=11522.1552734375
node_3: feature_name=miR-106b-5p	feature_id[147].value <= threshold=1165.6631469726562
node_4: feature_name=miR-4477b	feature_id[278].value > threshold=2.437866687774658
node_14: feature_name=miR-412-3p	feature_id[157].value > threshold=2.5240334272384644
node_24: feature_name=miR-5189-3p	feature_id[179].value > threshold=8.315019607543945
node_38: feature_name=miR-1538	feature_id[81].value <= threshold=3.8467164039611816
node_39: feature_name=miR-3154	feature_id[6].value > threshold=2.855229377746582
node_41: feature_name=miR-664b-5p	feature_id[198].value > threshold=4.587637186050415
Class: COVID-19 patients with mild symptoms
Rules_59	passed counts:1
node_0: feature_name=miR-6750-5p	feature_id[61].value <= threshold=23.134894371032715
node_1: feature_name=miR-5589-5p	feature_id[266].value <= threshold=5.8839051723480225
node_2: feature_name=miR-24-3p	feature_id[1].value <= threshold=11522.1552734375
node_3: feature_name=miR-106b-5p	feature_id[147].value <= threshold=1165.6631469726562
node_4: feature_name=miR-4477b	feature_id[278].value > threshold=2.437866687774658
node_14: feature_name=miR-412-3p	feature_id[157].value > threshold=2.5240334272384644
node_24: feature_name=miR-5189-3p	feature_id[179].value > threshold=8.315019607543945
node_38: feature_name=miR-1538	feature_id[81].value <= threshold=3.8467164039611816
node_39: feature_name=miR-3154	feature_id[6].value > threshold=2.855229377746582
node_41: feature_name=miR-664b-5p	feature_id[198].value <= threshold=4.587637186050415
Class: Healthy control
Rules_60	passed counts:1
node_0: feature_name=miR-6750-5p	feature_id[61].value <= threshold=23.134894371032715
node_1: feature_name=miR-5589-5p	feature_id[266].value <= threshold=5.8839051723480225
node_2: feature_name=miR-24-3p	feature_id[1].value <= threshold=11522.1552734375
node_3: feature_name=miR-106b-5p	feature_id[147].value <= threshold=1165.6631469726562
node_4: feature_name=miR-4477b	feature_id[278].value > threshold=2.437866687774658
node_14: feature_name=miR-412-3p	feature_id[157].value > threshold=2.5240334272384644
node_24: feature_name=miR-5189-3p	feature_id[179].value <= threshold=8.315019607543945
node_25: feature_name=miR-769-3p	feature_id[169].value > threshold=2.4833667278289795
node_27: feature_name=miR-215-5p	feature_id[43].value > threshold=24.980721473693848
node_31: feature_name=miR-4639-5p	feature_id[74].value > threshold=2.573480010032654
node_33: feature_name=miR-3127-5p	feature_id[245].value > threshold=2.545686721801758
node_35: feature_name=miR-23b-3p	feature_id[394].value > threshold=1744.8992919921875
Class: COVID-19 patients with mild symptoms
Rules_61	passed counts:1
node_0: feature_name=miR-6750-5p	feature_id[61].value <= threshold=23.134894371032715
node_1: feature_name=miR-5589-5p	feature_id[266].value <= threshold=5.8839051723480225
node_2: feature_name=miR-24-3p	feature_id[1].value <= threshold=11522.1552734375
node_3: feature_name=miR-106b-5p	feature_id[147].value <= threshold=1165.6631469726562
node_4: feature_name=miR-4477b	feature_id[278].value > threshold=2.437866687774658
node_14: feature_name=miR-412-3p	feature_id[157].value > threshold=2.5240334272384644
node_24: feature_name=miR-5189-3p	feature_id[179].value <= threshold=8.315019607543945
node_25: feature_name=miR-769-3p	feature_id[169].value > threshold=2.4833667278289795
node_27: feature_name=miR-215-5p	feature_id[43].value > threshold=24.980721473693848
node_31: feature_name=miR-4639-5p	feature_id[74].value > threshold=2.573480010032654
node_33: feature_name=miR-3127-5p	feature_id[245].value > threshold=2.545686721801758
node_35: feature_name=miR-23b-3p	feature_id[394].value <= threshold=1744.8992919921875
Class: COVID-19 patients with severe symptoms
Rules_62	passed counts:1
node_0: feature_name=miR-6750-5p	feature_id[61].value <= threshold=23.134894371032715
node_1: feature_name=miR-5589-5p	feature_id[266].value <= threshold=5.8839051723480225
node_2: feature_name=miR-24-3p	feature_id[1].value <= threshold=11522.1552734375
node_3: feature_name=miR-106b-5p	feature_id[147].value <= threshold=1165.6631469726562
node_4: feature_name=miR-4477b	feature_id[278].value > threshold=2.437866687774658
node_14: feature_name=miR-412-3p	feature_id[157].value > threshold=2.5240334272384644
node_24: feature_name=miR-5189-3p	feature_id[179].value <= threshold=8.315019607543945
node_25: feature_name=miR-769-3p	feature_id[169].value > threshold=2.4833667278289795
node_27: feature_name=miR-215-5p	feature_id[43].value > threshold=24.980721473693848
node_31: feature_name=miR-4639-5p	feature_id[74].value > threshold=2.573480010032654
node_33: feature_name=miR-3127-5p	feature_id[245].value <= threshold=2.545686721801758
Class: Healthy control
Rules_63	passed counts:1
node_0: feature_name=miR-6750-5p	feature_id[61].value <= threshold=23.134894371032715
node_1: feature_name=miR-5589-5p	feature_id[266].value <= threshold=5.8839051723480225
node_2: feature_name=miR-24-3p	feature_id[1].value <= threshold=11522.1552734375
node_3: feature_name=miR-106b-5p	feature_id[147].value <= threshold=1165.6631469726562
node_4: feature_name=miR-4477b	feature_id[278].value > threshold=2.437866687774658
node_14: feature_name=miR-412-3p	feature_id[157].value > threshold=2.5240334272384644
node_24: feature_name=miR-5189-3p	feature_id[179].value <= threshold=8.315019607543945
node_25: feature_name=miR-769-3p	feature_id[169].value > threshold=2.4833667278289795
node_27: feature_name=miR-215-5p	feature_id[43].value <= threshold=24.980721473693848
node_28: feature_name=miR-1271-5p	feature_id[295].value > threshold=7.404792785644531
Class: COVID-19 patients with mild symptoms
Rules_64	passed counts:1
node_0: feature_name=miR-6750-5p	feature_id[61].value <= threshold=23.134894371032715
node_1: feature_name=miR-5589-5p	feature_id[266].value <= threshold=5.8839051723480225
node_2: feature_name=miR-24-3p	feature_id[1].value <= threshold=11522.1552734375
node_3: feature_name=miR-106b-5p	feature_id[147].value <= threshold=1165.6631469726562
node_4: feature_name=miR-4477b	feature_id[278].value > threshold=2.437866687774658
node_14: feature_name=miR-412-3p	feature_id[157].value <= threshold=2.5240334272384644
node_15: feature_name=miR-103a-2-5p	feature_id[298].value > threshold=4.851677656173706
node_19: feature_name=miR-6839-5p	feature_id[129].value > threshold=2.241486668586731
node_21: feature_name=let-7e-3p	feature_id[192].value > threshold=5.466712713241577
Class: COVID-19 patients with severe symptoms
Rules_65	passed counts:1
node_0: feature_name=miR-6750-5p	feature_id[61].value <= threshold=23.134894371032715
node_1: feature_name=miR-5589-5p	feature_id[266].value <= threshold=5.8839051723480225
node_2: feature_name=miR-24-3p	feature_id[1].value <= threshold=11522.1552734375
node_3: feature_name=miR-106b-5p	feature_id[147].value <= threshold=1165.6631469726562
node_4: feature_name=miR-4477b	feature_id[278].value > threshold=2.437866687774658
node_14: feature_name=miR-412-3p	feature_id[157].value <= threshold=2.5240334272384644
node_15: feature_name=miR-103a-2-5p	feature_id[298].value > threshold=4.851677656173706
node_19: feature_name=miR-6839-5p	feature_id[129].value <= threshold=2.241486668586731
Class: COVID-19 patients with mild symptoms
Rules_66	passed counts:1
node_0: feature_name=miR-6750-5p	feature_id[61].value <= threshold=23.134894371032715
node_1: feature_name=miR-5589-5p	feature_id[266].value <= threshold=5.8839051723480225
node_2: feature_name=miR-24-3p	feature_id[1].value <= threshold=11522.1552734375
node_3: feature_name=miR-106b-5p	feature_id[147].value <= threshold=1165.6631469726562
node_4: feature_name=miR-4477b	feature_id[278].value > threshold=2.437866687774658
node_14: feature_name=miR-412-3p	feature_id[157].value <= threshold=2.5240334272384644
node_15: feature_name=miR-103a-2-5p	feature_id[298].value <= threshold=4.851677656173706
node_16: feature_name=miR-18a-5p	feature_id[351].value <= threshold=128.12909698486328
Class: non-COVID-19 patients with mild symptoms
Rules_67	passed counts:1
node_0: feature_name=miR-6750-5p	feature_id[61].value <= threshold=23.134894371032715
node_1: feature_name=miR-5589-5p	feature_id[266].value <= threshold=5.8839051723480225
node_2: feature_name=miR-24-3p	feature_id[1].value <= threshold=11522.1552734375
node_3: feature_name=miR-106b-5p	feature_id[147].value <= threshold=1165.6631469726562
node_4: feature_name=miR-4477b	feature_id[278].value <= threshold=2.437866687774658
node_5: feature_name=miR-338-3p	feature_id[68].value > threshold=10.615460872650146
node_9: feature_name=miR-4482-5p	feature_id[75].value <= threshold=2.390273332595825
node_10: feature_name=miR-200b-3p	feature_id[217].value > threshold=2.8320823907852173
Class: COVID-19 patients with moderate symptoms
Rules_68	passed counts:1
node_0: feature_name=miR-6750-5p	feature_id[61].value <= threshold=23.134894371032715
node_1: feature_name=miR-5589-5p	feature_id[266].value <= threshold=5.8839051723480225
node_2: feature_name=miR-24-3p	feature_id[1].value <= threshold=11522.1552734375
node_3: feature_name=miR-106b-5p	feature_id[147].value <= threshold=1165.6631469726562
node_4: feature_name=miR-4477b	feature_id[278].value <= threshold=2.437866687774658
node_5: feature_name=miR-338-3p	feature_id[68].value > threshold=10.615460872650146
node_9: feature_name=miR-4482-5p	feature_id[75].value <= threshold=2.390273332595825
node_10: feature_name=miR-200b-3p	feature_id[217].value <= threshold=2.8320823907852173
Class: COVID-19 patients with severe symptoms

## Sheet: MCFS
Rules_0	passed counts:51
node_0: feature_name=miR-6750-5p	feature_id[4].value <= threshold=23.134894371032715
node_1: feature_name=miR-93-5p	feature_id[1].value <= threshold=3202.819091796875
node_2: feature_name=miR-6762-3p	feature_id[33].value <= threshold=3.7642266750335693
node_3: feature_name=miR-34a-5p	feature_id[66].value > threshold=21.360107421875
node_53: feature_name=miR-29b-2-5p	feature_id[223].value > threshold=7.030296802520752
node_75: feature_name=miR-4709-3p	feature_id[177].value > threshold=2.4391132593154907
node_79: feature_name=miR-6791-5p	feature_id[206].value <= threshold=3.7364357709884644
node_80: feature_name=miR-6859-5p	feature_id[274].value <= threshold=6.193607807159424
node_81: feature_name=miR-4685-3p	feature_id[435].value > threshold=4.7397379875183105
node_85: feature_name=miR-873-5p	feature_id[13].value <= threshold=6.027454376220703
node_86: feature_name=miR-6735-5p	feature_id[394].value > threshold=2.545473337173462
Class: COVID-19 patients with severe symptoms
Rules_1	passed counts:46
node_0: feature_name=miR-6750-5p	feature_id[4].value <= threshold=23.134894371032715
node_1: feature_name=miR-93-5p	feature_id[1].value <= threshold=3202.819091796875
node_2: feature_name=miR-6762-3p	feature_id[33].value <= threshold=3.7642266750335693
node_3: feature_name=miR-34a-5p	feature_id[66].value <= threshold=21.360107421875
node_4: feature_name=miR-24-3p	feature_id[46].value > threshold=11522.1552734375
node_28: feature_name=miR-1277-5p	feature_id[52].value <= threshold=240.197998046875
node_29: feature_name=miR-450a-1-3p	feature_id[420].value <= threshold=3.354506492614746
node_30: feature_name=miR-6774-3p	feature_id[29].value <= threshold=3.2273579835891724
node_31: feature_name=miR-329-3p	feature_id[620].value > threshold=3.643657922744751
Class: Healthy control
Rules_2	passed counts:40
node_0: feature_name=miR-6750-5p	feature_id[4].value <= threshold=23.134894371032715
node_1: feature_name=miR-93-5p	feature_id[1].value <= threshold=3202.819091796875
node_2: feature_name=miR-6762-3p	feature_id[33].value > threshold=3.7642266750335693
node_100: feature_name=miR-654-5p	feature_id[497].value <= threshold=178.4346923828125
Class: COVID-19 patients with severe symptoms
Rules_3	passed counts:28
node_0: feature_name=miR-6750-5p	feature_id[4].value > threshold=23.134894371032715
node_112: feature_name=miR-4667-3p	feature_id[44].value > threshold=5.323257923126221
node_116: feature_name=miR-340-3p	feature_id[189].value > threshold=2.5082733631134033
Class: non-COVID-19 patients with severe symptoms
Rules_4	passed counts:23
node_0: feature_name=miR-6750-5p	feature_id[4].value <= threshold=23.134894371032715
node_1: feature_name=miR-93-5p	feature_id[1].value <= threshold=3202.819091796875
node_2: feature_name=miR-6762-3p	feature_id[33].value <= threshold=3.7642266750335693
node_3: feature_name=miR-34a-5p	feature_id[66].value <= threshold=21.360107421875
node_4: feature_name=miR-24-3p	feature_id[46].value <= threshold=11522.1552734375
node_5: feature_name=miR-4639-5p	feature_id[626].value > threshold=2.4381266832351685
node_9: feature_name=miR-484	feature_id[174].value <= threshold=1585.57421875
node_10: feature_name=miR-194-5p	feature_id[461].value > threshold=7.515599727630615
node_14: feature_name=miR-2355-3p	feature_id[423].value <= threshold=30.045653343200684
node_15: feature_name=miR-195-5p	feature_id[128].value <= threshold=41.46916580200195
node_16: feature_name=miR-548ag	feature_id[215].value > threshold=1.943013310432434
Class: COVID-19 patients with moderate symptoms
Rules_5	passed counts:22
node_0: feature_name=miR-6750-5p	feature_id[4].value <= threshold=23.134894371032715
node_1: feature_name=miR-93-5p	feature_id[1].value > threshold=3202.819091796875
node_103: feature_name=miR-196b-5p	feature_id[333].value > threshold=2.690782070159912
node_107: feature_name=miR-411-3p	feature_id[547].value > threshold=1.872600018978119
node_109: feature_name=miR-7-5p	feature_id[140].value > threshold=7.1813108921051025
Class: non-COVID-19 patients with mild symptoms
Rules_6	passed counts:20
node_0: feature_name=miR-6750-5p	feature_id[4].value <= threshold=23.134894371032715
node_1: feature_name=miR-93-5p	feature_id[1].value <= threshold=3202.819091796875
node_2: feature_name=miR-6762-3p	feature_id[33].value <= threshold=3.7642266750335693
node_3: feature_name=miR-34a-5p	feature_id[66].value > threshold=21.360107421875
node_53: feature_name=miR-29b-2-5p	feature_id[223].value <= threshold=7.030296802520752
node_54: feature_name=miR-221-3p	feature_id[71].value <= threshold=3730.9375
node_55: feature_name=miR-1303	feature_id[193].value <= threshold=6.731271266937256
node_56: feature_name=miR-4722-5p	feature_id[253].value > threshold=2.455393433570862
Class: COVID-19 patients with moderate symptoms
Rules_7	passed counts:9
node_0: feature_name=miR-6750-5p	feature_id[4].value <= threshold=23.134894371032715
node_1: feature_name=miR-93-5p	feature_id[1].value <= threshold=3202.819091796875
node_2: feature_name=miR-6762-3p	feature_id[33].value <= threshold=3.7642266750335693
node_3: feature_name=miR-34a-5p	feature_id[66].value <= threshold=21.360107421875
node_4: feature_name=miR-24-3p	feature_id[46].value <= threshold=11522.1552734375
node_5: feature_name=miR-4639-5p	feature_id[626].value <= threshold=2.4381266832351685
node_6: feature_name=miR-1271-5p	feature_id[405].value > threshold=2.697119951248169
Class: COVID-19 patients with mild symptoms
Rules_8	passed counts:8
node_0: feature_name=miR-6750-5p	feature_id[4].value > threshold=23.134894371032715
node_112: feature_name=miR-4667-3p	feature_id[44].value <= threshold=5.323257923126221
node_113: feature_name=miR-576-3p	feature_id[514].value > threshold=4.412023186683655
Class: COVID-19 patients with severe symptoms
Rules_9	passed counts:8
node_0: feature_name=miR-6750-5p	feature_id[4].value <= threshold=23.134894371032715
node_1: feature_name=miR-93-5p	feature_id[1].value <= threshold=3202.819091796875
node_2: feature_name=miR-6762-3p	feature_id[33].value <= threshold=3.7642266750335693
node_3: feature_name=miR-34a-5p	feature_id[66].value > threshold=21.360107421875
node_53: feature_name=miR-29b-2-5p	feature_id[223].value > threshold=7.030296802520752
node_75: feature_name=miR-4709-3p	feature_id[177].value <= threshold=2.4391132593154907
node_76: feature_name=miR-29a-5p	feature_id[443].value <= threshold=7.295041084289551
Class: COVID-19 patients with moderate symptoms
Rules_10	passed counts:7
node_0: feature_name=miR-6750-5p	feature_id[4].value <= threshold=23.134894371032715
node_1: feature_name=miR-93-5p	feature_id[1].value <= threshold=3202.819091796875
node_2: feature_name=miR-6762-3p	feature_id[33].value <= threshold=3.7642266750335693
node_3: feature_name=miR-34a-5p	feature_id[66].value <= threshold=21.360107421875
node_4: feature_name=miR-24-3p	feature_id[46].value > threshold=11522.1552734375
node_28: feature_name=miR-1277-5p	feature_id[52].value > threshold=240.197998046875
node_44: feature_name=miR-6809-5p	feature_id[450].value <= threshold=2.8328359127044678
node_45: feature_name=miR-30c-5p	feature_id[54].value > threshold=422.91404724121094
Class: COVID-19 patients with severe symptoms
Rules_11	passed counts:6
node_0: feature_name=miR-6750-5p	feature_id[4].value <= threshold=23.134894371032715
node_1: feature_name=miR-93-5p	feature_id[1].value <= threshold=3202.819091796875
node_2: feature_name=miR-6762-3p	feature_id[33].value <= threshold=3.7642266750335693
node_3: feature_name=miR-34a-5p	feature_id[66].value > threshold=21.360107421875
node_53: feature_name=miR-29b-2-5p	feature_id[223].value > threshold=7.030296802520752
node_75: feature_name=miR-4709-3p	feature_id[177].value > threshold=2.4391132593154907
node_79: feature_name=miR-6791-5p	feature_id[206].value > threshold=3.7364357709884644
node_91: feature_name=miR-452-5p	feature_id[365].value > threshold=13.157683372497559
Class: COVID-19 patients with moderate symptoms
Rules_12	passed counts:6
node_0: feature_name=miR-6750-5p	feature_id[4].value <= threshold=23.134894371032715
node_1: feature_name=miR-93-5p	feature_id[1].value <= threshold=3202.819091796875
node_2: feature_name=miR-6762-3p	feature_id[33].value <= threshold=3.7642266750335693
node_3: feature_name=miR-34a-5p	feature_id[66].value > threshold=21.360107421875
node_53: feature_name=miR-29b-2-5p	feature_id[223].value <= threshold=7.030296802520752
node_54: feature_name=miR-221-3p	feature_id[71].value > threshold=3730.9375
node_68: feature_name=miR-3692-5p	feature_id[462].value <= threshold=2.489519953727722
node_69: feature_name=miR-191-5p	feature_id[318].value <= threshold=5271.7919921875
Class: COVID-19 patients with mild symptoms
Rules_13	passed counts:6
node_0: feature_name=miR-6750-5p	feature_id[4].value <= threshold=23.134894371032715
node_1: feature_name=miR-93-5p	feature_id[1].value <= threshold=3202.819091796875
node_2: feature_name=miR-6762-3p	feature_id[33].value <= threshold=3.7642266750335693
node_3: feature_name=miR-34a-5p	feature_id[66].value <= threshold=21.360107421875
node_4: feature_name=miR-24-3p	feature_id[46].value > threshold=11522.1552734375
node_28: feature_name=miR-1277-5p	feature_id[52].value > threshold=240.197998046875
node_44: feature_name=miR-6809-5p	feature_id[450].value > threshold=2.8328359127044678
node_48: feature_name=miR-181c-3p	feature_id[604].value <= threshold=9.684901714324951
node_49: feature_name=miR-6754-3p	feature_id[570].value <= threshold=3.5925519466400146
Class: COVID-19 patients with moderate symptoms
Rules_14	passed counts:5
node_0: feature_name=miR-6750-5p	feature_id[4].value <= threshold=23.134894371032715
node_1: feature_name=miR-93-5p	feature_id[1].value <= threshold=3202.819091796875
node_2: feature_name=miR-6762-3p	feature_id[33].value <= threshold=3.7642266750335693
node_3: feature_name=miR-34a-5p	feature_id[66].value <= threshold=21.360107421875
node_4: feature_name=miR-24-3p	feature_id[46].value > threshold=11522.1552734375
node_28: feature_name=miR-1277-5p	feature_id[52].value > threshold=240.197998046875
node_44: feature_name=miR-6809-5p	feature_id[450].value > threshold=2.8328359127044678
node_48: feature_name=miR-181c-3p	feature_id[604].value > threshold=9.684901714324951
Class: Healthy control
Rules_15	passed counts:5
node_0: feature_name=miR-6750-5p	feature_id[4].value <= threshold=23.134894371032715
node_1: feature_name=miR-93-5p	feature_id[1].value <= threshold=3202.819091796875
node_2: feature_name=miR-6762-3p	feature_id[33].value <= threshold=3.7642266750335693
node_3: feature_name=miR-34a-5p	feature_id[66].value <= threshold=21.360107421875
node_4: feature_name=miR-24-3p	feature_id[46].value > threshold=11522.1552734375
node_28: feature_name=miR-1277-5p	feature_id[52].value <= threshold=240.197998046875
node_29: feature_name=miR-450a-1-3p	feature_id[420].value > threshold=3.354506492614746
node_37: feature_name=miR-885-5p	feature_id[561].value <= threshold=4.250880241394043
Class: COVID-19 patients with severe symptoms
Rules_16	passed counts:5
node_0: feature_name=miR-6750-5p	feature_id[4].value <= threshold=23.134894371032715
node_1: feature_name=miR-93-5p	feature_id[1].value <= threshold=3202.819091796875
node_2: feature_name=miR-6762-3p	feature_id[33].value <= threshold=3.7642266750335693
node_3: feature_name=miR-34a-5p	feature_id[66].value <= threshold=21.360107421875
node_4: feature_name=miR-24-3p	feature_id[46].value <= threshold=11522.1552734375
node_5: feature_name=miR-4639-5p	feature_id[626].value > threshold=2.4381266832351685
node_9: feature_name=miR-484	feature_id[174].value > threshold=1585.57421875
node_23: feature_name=miR-505-3p	feature_id[612].value <= threshold=80.93453598022461
Class: COVID-19 patients with severe symptoms
Rules_17	passed counts:4
node_0: feature_name=miR-6750-5p	feature_id[4].value <= threshold=23.134894371032715
node_1: feature_name=miR-93-5p	feature_id[1].value <= threshold=3202.819091796875
node_2: feature_name=miR-6762-3p	feature_id[33].value <= threshold=3.7642266750335693
node_3: feature_name=miR-34a-5p	feature_id[66].value > threshold=21.360107421875
node_53: feature_name=miR-29b-2-5p	feature_id[223].value <= threshold=7.030296802520752
node_54: feature_name=miR-221-3p	feature_id[71].value <= threshold=3730.9375
node_55: feature_name=miR-1303	feature_id[193].value > threshold=6.731271266937256
node_61: feature_name=miR-5010-3p	feature_id[603].value > threshold=20.106907844543457
Class: COVID-19 patients with severe symptoms
Rules_18	passed counts:4
node_0: feature_name=miR-6750-5p	feature_id[4].value <= threshold=23.134894371032715
node_1: feature_name=miR-93-5p	feature_id[1].value <= threshold=3202.819091796875
node_2: feature_name=miR-6762-3p	feature_id[33].value <= threshold=3.7642266750335693
node_3: feature_name=miR-34a-5p	feature_id[66].value <= threshold=21.360107421875
node_4: feature_name=miR-24-3p	feature_id[46].value > threshold=11522.1552734375
node_28: feature_name=miR-1277-5p	feature_id[52].value <= threshold=240.197998046875
node_29: feature_name=miR-450a-1-3p	feature_id[420].value > threshold=3.354506492614746
node_37: feature_name=miR-885-5p	feature_id[561].value > threshold=4.250880241394043
node_39: feature_name=miR-30c-2-3p	feature_id[493].value > threshold=3.617016553878784
node_41: feature_name=miR-4734	feature_id[259].value <= threshold=3.5670838356018066
Class: COVID-19 patients with moderate symptoms
Rules_19	passed counts:4
node_0: feature_name=miR-6750-5p	feature_id[4].value <= threshold=23.134894371032715
node_1: feature_name=miR-93-5p	feature_id[1].value <= threshold=3202.819091796875
node_2: feature_name=miR-6762-3p	feature_id[33].value <= threshold=3.7642266750335693
node_3: feature_name=miR-34a-5p	feature_id[66].value <= threshold=21.360107421875
node_4: feature_name=miR-24-3p	feature_id[46].value > threshold=11522.1552734375
node_28: feature_name=miR-1277-5p	feature_id[52].value <= threshold=240.197998046875
node_29: feature_name=miR-450a-1-3p	feature_id[420].value > threshold=3.354506492614746
node_37: feature_name=miR-885-5p	feature_id[561].value > threshold=4.250880241394043
node_39: feature_name=miR-30c-2-3p	feature_id[493].value <= threshold=3.617016553878784
Class: Healthy control
Rules_20	passed counts:3
node_0: feature_name=miR-6750-5p	feature_id[4].value > threshold=23.134894371032715
node_112: feature_name=miR-4667-3p	feature_id[44].value > threshold=5.323257923126221
node_116: feature_name=miR-340-3p	feature_id[189].value <= threshold=2.5082733631134033
node_117: feature_name=miR-425-5p	feature_id[115].value <= threshold=22.140464305877686
Class: COVID-19 patients with severe symptoms
Rules_21	passed counts:3
node_0: feature_name=miR-6750-5p	feature_id[4].value <= threshold=23.134894371032715
node_1: feature_name=miR-93-5p	feature_id[1].value > threshold=3202.819091796875
node_103: feature_name=miR-196b-5p	feature_id[333].value <= threshold=2.690782070159912
node_104: feature_name=miR-1303	feature_id[193].value > threshold=11.815260410308838
Class: COVID-19 patients with mild symptoms
Rules_22	passed counts:3
node_0: feature_name=miR-6750-5p	feature_id[4].value <= threshold=23.134894371032715
node_1: feature_name=miR-93-5p	feature_id[1].value > threshold=3202.819091796875
node_103: feature_name=miR-196b-5p	feature_id[333].value <= threshold=2.690782070159912
node_104: feature_name=miR-1303	feature_id[193].value <= threshold=11.815260410308838
Class: COVID-19 patients with moderate symptoms
Rules_23	passed counts:3
node_0: feature_name=miR-6750-5p	feature_id[4].value <= threshold=23.134894371032715
node_1: feature_name=miR-93-5p	feature_id[1].value <= threshold=3202.819091796875
node_2: feature_name=miR-6762-3p	feature_id[33].value <= threshold=3.7642266750335693
node_3: feature_name=miR-34a-5p	feature_id[66].value > threshold=21.360107421875
node_53: feature_name=miR-29b-2-5p	feature_id[223].value > threshold=7.030296802520752
node_75: feature_name=miR-4709-3p	feature_id[177].value > threshold=2.4391132593154907
node_79: feature_name=miR-6791-5p	feature_id[206].value > threshold=3.7364357709884644
node_91: feature_name=miR-452-5p	feature_id[365].value <= threshold=13.157683372497559
node_92: feature_name=miR-489-3p	feature_id[406].value > threshold=2.535426616668701
Class: COVID-19 patients with severe symptoms
Rules_24	passed counts:3
node_0: feature_name=miR-6750-5p	feature_id[4].value <= threshold=23.134894371032715
node_1: feature_name=miR-93-5p	feature_id[1].value <= threshold=3202.819091796875
node_2: feature_name=miR-6762-3p	feature_id[33].value <= threshold=3.7642266750335693
node_3: feature_name=miR-34a-5p	feature_id[66].value > threshold=21.360107421875
node_53: feature_name=miR-29b-2-5p	feature_id[223].value > threshold=7.030296802520752
node_75: feature_name=miR-4709-3p	feature_id[177].value > threshold=2.4391132593154907
node_79: feature_name=miR-6791-5p	feature_id[206].value <= threshold=3.7364357709884644
node_80: feature_name=miR-6859-5p	feature_id[274].value > threshold=6.193607807159424
Class: Healthy control
Rules_25	passed counts:3
node_0: feature_name=miR-6750-5p	feature_id[4].value <= threshold=23.134894371032715
node_1: feature_name=miR-93-5p	feature_id[1].value <= threshold=3202.819091796875
node_2: feature_name=miR-6762-3p	feature_id[33].value <= threshold=3.7642266750335693
node_3: feature_name=miR-34a-5p	feature_id[66].value <= threshold=21.360107421875
node_4: feature_name=miR-24-3p	feature_id[46].value <= threshold=11522.1552734375
node_5: feature_name=miR-4639-5p	feature_id[626].value > threshold=2.4381266832351685
node_9: feature_name=miR-484	feature_id[174].value > threshold=1585.57421875
node_23: feature_name=miR-505-3p	feature_id[612].value > threshold=80.93453598022461
node_25: feature_name=miR-183-5p	feature_id[473].value <= threshold=28.054821014404297
Class: COVID-19 patients with mild symptoms
Rules_26	passed counts:2
node_0: feature_name=miR-6750-5p	feature_id[4].value > threshold=23.134894371032715
node_112: feature_name=miR-4667-3p	feature_id[44].value > threshold=5.323257923126221
node_116: feature_name=miR-340-3p	feature_id[189].value <= threshold=2.5082733631134033
node_117: feature_name=miR-425-5p	feature_id[115].value > threshold=22.140464305877686
node_119: feature_name=miR-6849-3p	feature_id[298].value > threshold=9.421772003173828
Class: non-COVID-19 patients with mild symptoms
Rules_27	passed counts:2
node_0: feature_name=miR-6750-5p	feature_id[4].value > threshold=23.134894371032715
node_112: feature_name=miR-4667-3p	feature_id[44].value > threshold=5.323257923126221
node_116: feature_name=miR-340-3p	feature_id[189].value <= threshold=2.5082733631134033
node_117: feature_name=miR-425-5p	feature_id[115].value > threshold=22.140464305877686
node_119: feature_name=miR-6849-3p	feature_id[298].value <= threshold=9.421772003173828
node_120: feature_name=miR-6870-3p	feature_id[465].value > threshold=19176.22998046875
Class: non-COVID-19 patients with severe symptoms
Rules_28	passed counts:2
node_0: feature_name=miR-6750-5p	feature_id[4].value <= threshold=23.134894371032715
node_1: feature_name=miR-93-5p	feature_id[1].value > threshold=3202.819091796875
node_103: feature_name=miR-196b-5p	feature_id[333].value > threshold=2.690782070159912
node_107: feature_name=miR-411-3p	feature_id[547].value <= threshold=1.872600018978119
Class: COVID-19 patients with mild symptoms
Rules_29	passed counts:2
node_0: feature_name=miR-6750-5p	feature_id[4].value <= threshold=23.134894371032715
node_1: feature_name=miR-93-5p	feature_id[1].value <= threshold=3202.819091796875
node_2: feature_name=miR-6762-3p	feature_id[33].value > threshold=3.7642266750335693
node_100: feature_name=miR-654-5p	feature_id[497].value > threshold=178.4346923828125
Class: non-COVID-19 patients with mild symptoms
Rules_30	passed counts:2
node_0: feature_name=miR-6750-5p	feature_id[4].value <= threshold=23.134894371032715
node_1: feature_name=miR-93-5p	feature_id[1].value <= threshold=3202.819091796875
node_2: feature_name=miR-6762-3p	feature_id[33].value <= threshold=3.7642266750335693
node_3: feature_name=miR-34a-5p	feature_id[66].value > threshold=21.360107421875
node_53: feature_name=miR-29b-2-5p	feature_id[223].value > threshold=7.030296802520752
node_75: feature_name=miR-4709-3p	feature_id[177].value > threshold=2.4391132593154907
node_79: feature_name=miR-6791-5p	feature_id[206].value > threshold=3.7364357709884644
node_91: feature_name=miR-452-5p	feature_id[365].value <= threshold=13.157683372497559
node_92: feature_name=miR-489-3p	feature_id[406].value <= threshold=2.535426616668701
node_93: feature_name=miR-937-3p	feature_id[617].value <= threshold=9.243598818778992
Class: Healthy control
Rules_31	passed counts:2
node_0: feature_name=miR-6750-5p	feature_id[4].value <= threshold=23.134894371032715
node_1: feature_name=miR-93-5p	feature_id[1].value <= threshold=3202.819091796875
node_2: feature_name=miR-6762-3p	feature_id[33].value <= threshold=3.7642266750335693
node_3: feature_name=miR-34a-5p	feature_id[66].value > threshold=21.360107421875
node_53: feature_name=miR-29b-2-5p	feature_id[223].value > threshold=7.030296802520752
node_75: feature_name=miR-4709-3p	feature_id[177].value > threshold=2.4391132593154907
node_79: feature_name=miR-6791-5p	feature_id[206].value <= threshold=3.7364357709884644
node_80: feature_name=miR-6859-5p	feature_id[274].value <= threshold=6.193607807159424
node_81: feature_name=miR-4685-3p	feature_id[435].value <= threshold=4.7397379875183105
node_82: feature_name=miR-484	feature_id[174].value <= threshold=1278.4879150390625
Class: COVID-19 patients with moderate symptoms
Rules_32	passed counts:2
node_0: feature_name=miR-6750-5p	feature_id[4].value <= threshold=23.134894371032715
node_1: feature_name=miR-93-5p	feature_id[1].value <= threshold=3202.819091796875
node_2: feature_name=miR-6762-3p	feature_id[33].value <= threshold=3.7642266750335693
node_3: feature_name=miR-34a-5p	feature_id[66].value > threshold=21.360107421875
node_53: feature_name=miR-29b-2-5p	feature_id[223].value <= threshold=7.030296802520752
node_54: feature_name=miR-221-3p	feature_id[71].value > threshold=3730.9375
node_68: feature_name=miR-3692-5p	feature_id[462].value > threshold=2.489519953727722
node_72: feature_name=miR-302a-3p	feature_id[361].value > threshold=2.516213297843933
Class: Healthy control
Rules_33	passed counts:2
node_0: feature_name=miR-6750-5p	feature_id[4].value <= threshold=23.134894371032715
node_1: feature_name=miR-93-5p	feature_id[1].value <= threshold=3202.819091796875
node_2: feature_name=miR-6762-3p	feature_id[33].value <= threshold=3.7642266750335693
node_3: feature_name=miR-34a-5p	feature_id[66].value > threshold=21.360107421875
node_53: feature_name=miR-29b-2-5p	feature_id[223].value <= threshold=7.030296802520752
node_54: feature_name=miR-221-3p	feature_id[71].value > threshold=3730.9375
node_68: feature_name=miR-3692-5p	feature_id[462].value > threshold=2.489519953727722
node_72: feature_name=miR-302a-3p	feature_id[361].value <= threshold=2.516213297843933
Class: COVID-19 patients with severe symptoms
Rules_34	passed counts:2
node_0: feature_name=miR-6750-5p	feature_id[4].value <= threshold=23.134894371032715
node_1: feature_name=miR-93-5p	feature_id[1].value <= threshold=3202.819091796875
node_2: feature_name=miR-6762-3p	feature_id[33].value <= threshold=3.7642266750335693
node_3: feature_name=miR-34a-5p	feature_id[66].value > threshold=21.360107421875
node_53: feature_name=miR-29b-2-5p	feature_id[223].value <= threshold=7.030296802520752
node_54: feature_name=miR-221-3p	feature_id[71].value <= threshold=3730.9375
node_55: feature_name=miR-1303	feature_id[193].value <= threshold=6.731271266937256
node_56: feature_name=miR-4722-5p	feature_id[253].value <= threshold=2.455393433570862
node_57: feature_name=miR-4721	feature_id[8].value > threshold=2.444719910621643
Class: COVID-19 patients with severe symptoms
Rules_35	passed counts:2
node_0: feature_name=miR-6750-5p	feature_id[4].value <= threshold=23.134894371032715
node_1: feature_name=miR-93-5p	feature_id[1].value <= threshold=3202.819091796875
node_2: feature_name=miR-6762-3p	feature_id[33].value <= threshold=3.7642266750335693
node_3: feature_name=miR-34a-5p	feature_id[66].value <= threshold=21.360107421875
node_4: feature_name=miR-24-3p	feature_id[46].value > threshold=11522.1552734375
node_28: feature_name=miR-1277-5p	feature_id[52].value <= threshold=240.197998046875
node_29: feature_name=miR-450a-1-3p	feature_id[420].value <= threshold=3.354506492614746
node_30: feature_name=miR-6774-3p	feature_id[29].value > threshold=3.2273579835891724
node_34: feature_name=miR-3192-5p	feature_id[564].value <= threshold=3.253074526786804
Class: COVID-19 patients with moderate symptoms
Rules_36	passed counts:2
node_0: feature_name=miR-6750-5p	feature_id[4].value <= threshold=23.134894371032715
node_1: feature_name=miR-93-5p	feature_id[1].value <= threshold=3202.819091796875
node_2: feature_name=miR-6762-3p	feature_id[33].value <= threshold=3.7642266750335693
node_3: feature_name=miR-34a-5p	feature_id[66].value <= threshold=21.360107421875
node_4: feature_name=miR-24-3p	feature_id[46].value <= threshold=11522.1552734375
node_5: feature_name=miR-4639-5p	feature_id[626].value > threshold=2.4381266832351685
node_9: feature_name=miR-484	feature_id[174].value > threshold=1585.57421875
node_23: feature_name=miR-505-3p	feature_id[612].value > threshold=80.93453598022461
node_25: feature_name=miR-183-5p	feature_id[473].value > threshold=28.054821014404297
Class: Healthy control
Rules_37	passed counts:2
node_0: feature_name=miR-6750-5p	feature_id[4].value <= threshold=23.134894371032715
node_1: feature_name=miR-93-5p	feature_id[1].value <= threshold=3202.819091796875
node_2: feature_name=miR-6762-3p	feature_id[33].value <= threshold=3.7642266750335693
node_3: feature_name=miR-34a-5p	feature_id[66].value <= threshold=21.360107421875
node_4: feature_name=miR-24-3p	feature_id[46].value <= threshold=11522.1552734375
node_5: feature_name=miR-4639-5p	feature_id[626].value > threshold=2.4381266832351685
node_9: feature_name=miR-484	feature_id[174].value <= threshold=1585.57421875
node_10: feature_name=miR-194-5p	feature_id[461].value > threshold=7.515599727630615
node_14: feature_name=miR-2355-3p	feature_id[423].value > threshold=30.045653343200684
node_20: feature_name=miR-26a-2-3p	feature_id[342].value <= threshold=14.136195182800293
Class: COVID-19 patients with mild symptoms
Rules_38	passed counts:2
node_0: feature_name=miR-6750-5p	feature_id[4].value <= threshold=23.134894371032715
node_1: feature_name=miR-93-5p	feature_id[1].value <= threshold=3202.819091796875
node_2: feature_name=miR-6762-3p	feature_id[33].value <= threshold=3.7642266750335693
node_3: feature_name=miR-34a-5p	feature_id[66].value <= threshold=21.360107421875
node_4: feature_name=miR-24-3p	feature_id[46].value <= threshold=11522.1552734375
node_5: feature_name=miR-4639-5p	feature_id[626].value > threshold=2.4381266832351685
node_9: feature_name=miR-484	feature_id[174].value <= threshold=1585.57421875
node_10: feature_name=miR-194-5p	feature_id[461].value <= threshold=7.515599727630615
node_11: feature_name=miR-6861-3p	feature_id[209].value <= threshold=3.5719770193099976
Class: non-COVID-19 patients with mild symptoms
Rules_39	passed counts:1
node_0: feature_name=miR-6750-5p	feature_id[4].value > threshold=23.134894371032715
node_112: feature_name=miR-4667-3p	feature_id[44].value > threshold=5.323257923126221
node_116: feature_name=miR-340-3p	feature_id[189].value <= threshold=2.5082733631134033
node_117: feature_name=miR-425-5p	feature_id[115].value > threshold=22.140464305877686
node_119: feature_name=miR-6849-3p	feature_id[298].value <= threshold=9.421772003173828
node_120: feature_name=miR-6870-3p	feature_id[465].value <= threshold=19176.22998046875
Class: COVID-19 patients with mild symptoms
Rules_40	passed counts:1
node_0: feature_name=miR-6750-5p	feature_id[4].value > threshold=23.134894371032715
node_112: feature_name=miR-4667-3p	feature_id[44].value <= threshold=5.323257923126221
node_113: feature_name=miR-576-3p	feature_id[514].value <= threshold=4.412023186683655
Class: non-COVID-19 patients with severe symptoms
Rules_41	passed counts:1
node_0: feature_name=miR-6750-5p	feature_id[4].value <= threshold=23.134894371032715
node_1: feature_name=miR-93-5p	feature_id[1].value > threshold=3202.819091796875
node_103: feature_name=miR-196b-5p	feature_id[333].value > threshold=2.690782070159912
node_107: feature_name=miR-411-3p	feature_id[547].value > threshold=1.872600018978119
node_109: feature_name=miR-7-5p	feature_id[140].value <= threshold=7.1813108921051025
Class: COVID-19 patients with moderate symptoms
Rules_42	passed counts:1
node_0: feature_name=miR-6750-5p	feature_id[4].value <= threshold=23.134894371032715
node_1: feature_name=miR-93-5p	feature_id[1].value <= threshold=3202.819091796875
node_2: feature_name=miR-6762-3p	feature_id[33].value <= threshold=3.7642266750335693
node_3: feature_name=miR-34a-5p	feature_id[66].value > threshold=21.360107421875
node_53: feature_name=miR-29b-2-5p	feature_id[223].value > threshold=7.030296802520752
node_75: feature_name=miR-4709-3p	feature_id[177].value > threshold=2.4391132593154907
node_79: feature_name=miR-6791-5p	feature_id[206].value > threshold=3.7364357709884644
node_91: feature_name=miR-452-5p	feature_id[365].value <= threshold=13.157683372497559
node_92: feature_name=miR-489-3p	feature_id[406].value <= threshold=2.535426616668701
node_93: feature_name=miR-937-3p	feature_id[617].value > threshold=9.243598818778992
node_95: feature_name=miR-6855-3p	feature_id[357].value > threshold=2.3375799655914307
Class: COVID-19 patients with mild symptoms
Rules_43	passed counts:1
node_0: feature_name=miR-6750-5p	feature_id[4].value <= threshold=23.134894371032715
node_1: feature_name=miR-93-5p	feature_id[1].value <= threshold=3202.819091796875
node_2: feature_name=miR-6762-3p	feature_id[33].value <= threshold=3.7642266750335693
node_3: feature_name=miR-34a-5p	feature_id[66].value > threshold=21.360107421875
node_53: feature_name=miR-29b-2-5p	feature_id[223].value > threshold=7.030296802520752
node_75: feature_name=miR-4709-3p	feature_id[177].value > threshold=2.4391132593154907
node_79: feature_name=miR-6791-5p	feature_id[206].value > threshold=3.7364357709884644
node_91: feature_name=miR-452-5p	feature_id[365].value <= threshold=13.157683372497559
node_92: feature_name=miR-489-3p	feature_id[406].value <= threshold=2.535426616668701
node_93: feature_name=miR-937-3p	feature_id[617].value > threshold=9.243598818778992
node_95: feature_name=miR-6855-3p	feature_id[357].value <= threshold=2.3375799655914307
Class: non-COVID-19 patients with mild symptoms
Rules_44	passed counts:1
node_0: feature_name=miR-6750-5p	feature_id[4].value <= threshold=23.134894371032715
node_1: feature_name=miR-93-5p	feature_id[1].value <= threshold=3202.819091796875
node_2: feature_name=miR-6762-3p	feature_id[33].value <= threshold=3.7642266750335693
node_3: feature_name=miR-34a-5p	feature_id[66].value > threshold=21.360107421875
node_53: feature_name=miR-29b-2-5p	feature_id[223].value > threshold=7.030296802520752
node_75: feature_name=miR-4709-3p	feature_id[177].value > threshold=2.4391132593154907
node_79: feature_name=miR-6791-5p	feature_id[206].value <= threshold=3.7364357709884644
node_80: feature_name=miR-6859-5p	feature_id[274].value <= threshold=6.193607807159424
node_81: feature_name=miR-4685-3p	feature_id[435].value > threshold=4.7397379875183105
node_85: feature_name=miR-873-5p	feature_id[13].value > threshold=6.027454376220703
Class: COVID-19 patients with moderate symptoms
Rules_45	passed counts:1
node_0: feature_name=miR-6750-5p	feature_id[4].value <= threshold=23.134894371032715
node_1: feature_name=miR-93-5p	feature_id[1].value <= threshold=3202.819091796875
node_2: feature_name=miR-6762-3p	feature_id[33].value <= threshold=3.7642266750335693
node_3: feature_name=miR-34a-5p	feature_id[66].value > threshold=21.360107421875
node_53: feature_name=miR-29b-2-5p	feature_id[223].value > threshold=7.030296802520752
node_75: feature_name=miR-4709-3p	feature_id[177].value > threshold=2.4391132593154907
node_79: feature_name=miR-6791-5p	feature_id[206].value <= threshold=3.7364357709884644
node_80: feature_name=miR-6859-5p	feature_id[274].value <= threshold=6.193607807159424
node_81: feature_name=miR-4685-3p	feature_id[435].value > threshold=4.7397379875183105
node_85: feature_name=miR-873-5p	feature_id[13].value <= threshold=6.027454376220703
node_86: feature_name=miR-6735-5p	feature_id[394].value <= threshold=2.545473337173462
Class: COVID-19 patients with moderate symptoms
Rules_46	passed counts:1
node_0: feature_name=miR-6750-5p	feature_id[4].value <= threshold=23.134894371032715
node_1: feature_name=miR-93-5p	feature_id[1].value <= threshold=3202.819091796875
node_2: feature_name=miR-6762-3p	feature_id[33].value <= threshold=3.7642266750335693
node_3: feature_name=miR-34a-5p	feature_id[66].value > threshold=21.360107421875
node_53: feature_name=miR-29b-2-5p	feature_id[223].value > threshold=7.030296802520752
node_75: feature_name=miR-4709-3p	feature_id[177].value > threshold=2.4391132593154907
node_79: feature_name=miR-6791-5p	feature_id[206].value <= threshold=3.7364357709884644
node_80: feature_name=miR-6859-5p	feature_id[274].value <= threshold=6.193607807159424
node_81: feature_name=miR-4685-3p	feature_id[435].value <= threshold=4.7397379875183105
node_82: feature_name=miR-484	feature_id[174].value > threshold=1278.4879150390625
Class: Healthy control
Rules_47	passed counts:1
node_0: feature_name=miR-6750-5p	feature_id[4].value <= threshold=23.134894371032715
node_1: feature_name=miR-93-5p	feature_id[1].value <= threshold=3202.819091796875
node_2: feature_name=miR-6762-3p	feature_id[33].value <= threshold=3.7642266750335693
node_3: feature_name=miR-34a-5p	feature_id[66].value > threshold=21.360107421875
node_53: feature_name=miR-29b-2-5p	feature_id[223].value > threshold=7.030296802520752
node_75: feature_name=miR-4709-3p	feature_id[177].value <= threshold=2.4391132593154907
node_76: feature_name=miR-29a-5p	feature_id[443].value > threshold=7.295041084289551
Class: COVID-19 patients with severe symptoms
Rules_48	passed counts:1
node_0: feature_name=miR-6750-5p	feature_id[4].value <= threshold=23.134894371032715
node_1: feature_name=miR-93-5p	feature_id[1].value <= threshold=3202.819091796875
node_2: feature_name=miR-6762-3p	feature_id[33].value <= threshold=3.7642266750335693
node_3: feature_name=miR-34a-5p	feature_id[66].value > threshold=21.360107421875
node_53: feature_name=miR-29b-2-5p	feature_id[223].value <= threshold=7.030296802520752
node_54: feature_name=miR-221-3p	feature_id[71].value > threshold=3730.9375
node_68: feature_name=miR-3692-5p	feature_id[462].value <= threshold=2.489519953727722
node_69: feature_name=miR-191-5p	feature_id[318].value > threshold=5271.7919921875
Class: COVID-19 patients with moderate symptoms
Rules_49	passed counts:1
node_0: feature_name=miR-6750-5p	feature_id[4].value <= threshold=23.134894371032715
node_1: feature_name=miR-93-5p	feature_id[1].value <= threshold=3202.819091796875
node_2: feature_name=miR-6762-3p	feature_id[33].value <= threshold=3.7642266750335693
node_3: feature_name=miR-34a-5p	feature_id[66].value > threshold=21.360107421875
node_53: feature_name=miR-29b-2-5p	feature_id[223].value <= threshold=7.030296802520752
node_54: feature_name=miR-221-3p	feature_id[71].value <= threshold=3730.9375
node_55: feature_name=miR-1303	feature_id[193].value > threshold=6.731271266937256
node_61: feature_name=miR-5010-3p	feature_id[603].value <= threshold=20.106907844543457
node_62: feature_name=miR-532-5p	feature_id[301].value > threshold=200.9501781463623
node_64: feature_name=miR-1255b-2-3p	feature_id[498].value > threshold=2.4491467475891113
Class: COVID-19 patients with moderate symptoms
Rules_50	passed counts:1
node_0: feature_name=miR-6750-5p	feature_id[4].value <= threshold=23.134894371032715
node_1: feature_name=miR-93-5p	feature_id[1].value <= threshold=3202.819091796875
node_2: feature_name=miR-6762-3p	feature_id[33].value <= threshold=3.7642266750335693
node_3: feature_name=miR-34a-5p	feature_id[66].value > threshold=21.360107421875
node_53: feature_name=miR-29b-2-5p	feature_id[223].value <= threshold=7.030296802520752
node_54: feature_name=miR-221-3p	feature_id[71].value <= threshold=3730.9375
node_55: feature_name=miR-1303	feature_id[193].value > threshold=6.731271266937256
node_61: feature_name=miR-5010-3p	feature_id[603].value <= threshold=20.106907844543457
node_62: feature_name=miR-532-5p	feature_id[301].value > threshold=200.9501781463623
node_64: feature_name=miR-1255b-2-3p	feature_id[498].value <= threshold=2.4491467475891113
Class: COVID-19 patients with mild symptoms
Rules_51	passed counts:1
node_0: feature_name=miR-6750-5p	feature_id[4].value <= threshold=23.134894371032715
node_1: feature_name=miR-93-5p	feature_id[1].value <= threshold=3202.819091796875
node_2: feature_name=miR-6762-3p	feature_id[33].value <= threshold=3.7642266750335693
node_3: feature_name=miR-34a-5p	feature_id[66].value > threshold=21.360107421875
node_53: feature_name=miR-29b-2-5p	feature_id[223].value <= threshold=7.030296802520752
node_54: feature_name=miR-221-3p	feature_id[71].value <= threshold=3730.9375
node_55: feature_name=miR-1303	feature_id[193].value > threshold=6.731271266937256
node_61: feature_name=miR-5010-3p	feature_id[603].value <= threshold=20.106907844543457
node_62: feature_name=miR-532-5p	feature_id[301].value <= threshold=200.9501781463623
Class: non-COVID-19 patients with mild symptoms
Rules_52	passed counts:1
node_0: feature_name=miR-6750-5p	feature_id[4].value <= threshold=23.134894371032715
node_1: feature_name=miR-93-5p	feature_id[1].value <= threshold=3202.819091796875
node_2: feature_name=miR-6762-3p	feature_id[33].value <= threshold=3.7642266750335693
node_3: feature_name=miR-34a-5p	feature_id[66].value > threshold=21.360107421875
node_53: feature_name=miR-29b-2-5p	feature_id[223].value <= threshold=7.030296802520752
node_54: feature_name=miR-221-3p	feature_id[71].value <= threshold=3730.9375
node_55: feature_name=miR-1303	feature_id[193].value <= threshold=6.731271266937256
node_56: feature_name=miR-4722-5p	feature_id[253].value <= threshold=2.455393433570862
node_57: feature_name=miR-4721	feature_id[8].value <= threshold=2.444719910621643
Class: Healthy control
Rules_53	passed counts:1
node_0: feature_name=miR-6750-5p	feature_id[4].value <= threshold=23.134894371032715
node_1: feature_name=miR-93-5p	feature_id[1].value <= threshold=3202.819091796875
node_2: feature_name=miR-6762-3p	feature_id[33].value <= threshold=3.7642266750335693
node_3: feature_name=miR-34a-5p	feature_id[66].value <= threshold=21.360107421875
node_4: feature_name=miR-24-3p	feature_id[46].value > threshold=11522.1552734375
node_28: feature_name=miR-1277-5p	feature_id[52].value > threshold=240.197998046875
node_44: feature_name=miR-6809-5p	feature_id[450].value > threshold=2.8328359127044678
node_48: feature_name=miR-181c-3p	feature_id[604].value <= threshold=9.684901714324951
node_49: feature_name=miR-6754-3p	feature_id[570].value > threshold=3.5925519466400146
Class: COVID-19 patients with severe symptoms
Rules_54	passed counts:1
node_0: feature_name=miR-6750-5p	feature_id[4].value <= threshold=23.134894371032715
node_1: feature_name=miR-93-5p	feature_id[1].value <= threshold=3202.819091796875
node_2: feature_name=miR-6762-3p	feature_id[33].value <= threshold=3.7642266750335693
node_3: feature_name=miR-34a-5p	feature_id[66].value <= threshold=21.360107421875
node_4: feature_name=miR-24-3p	feature_id[46].value > threshold=11522.1552734375
node_28: feature_name=miR-1277-5p	feature_id[52].value > threshold=240.197998046875
node_44: feature_name=miR-6809-5p	feature_id[450].value <= threshold=2.8328359127044678
node_45: feature_name=miR-30c-5p	feature_id[54].value <= threshold=422.91404724121094
Class: COVID-19 patients with moderate symptoms
Rules_55	passed counts:1
node_0: feature_name=miR-6750-5p	feature_id[4].value <= threshold=23.134894371032715
node_1: feature_name=miR-93-5p	feature_id[1].value <= threshold=3202.819091796875
node_2: feature_name=miR-6762-3p	feature_id[33].value <= threshold=3.7642266750335693
node_3: feature_name=miR-34a-5p	feature_id[66].value <= threshold=21.360107421875
node_4: feature_name=miR-24-3p	feature_id[46].value > threshold=11522.1552734375
node_28: feature_name=miR-1277-5p	feature_id[52].value <= threshold=240.197998046875
node_29: feature_name=miR-450a-1-3p	feature_id[420].value > threshold=3.354506492614746
node_37: feature_name=miR-885-5p	feature_id[561].value > threshold=4.250880241394043
node_39: feature_name=miR-30c-2-3p	feature_id[493].value > threshold=3.617016553878784
node_41: feature_name=miR-4734	feature_id[259].value > threshold=3.5670838356018066
Class: COVID-19 patients with mild symptoms
Rules_56	passed counts:1
node_0: feature_name=miR-6750-5p	feature_id[4].value <= threshold=23.134894371032715
node_1: feature_name=miR-93-5p	feature_id[1].value <= threshold=3202.819091796875
node_2: feature_name=miR-6762-3p	feature_id[33].value <= threshold=3.7642266750335693
node_3: feature_name=miR-34a-5p	feature_id[66].value <= threshold=21.360107421875
node_4: feature_name=miR-24-3p	feature_id[46].value > threshold=11522.1552734375
node_28: feature_name=miR-1277-5p	feature_id[52].value <= threshold=240.197998046875
node_29: feature_name=miR-450a-1-3p	feature_id[420].value <= threshold=3.354506492614746
node_30: feature_name=miR-6774-3p	feature_id[29].value > threshold=3.2273579835891724
node_34: feature_name=miR-3192-5p	feature_id[564].value > threshold=3.253074526786804
Class: COVID-19 patients with severe symptoms
Rules_57	passed counts:1
node_0: feature_name=miR-6750-5p	feature_id[4].value <= threshold=23.134894371032715
node_1: feature_name=miR-93-5p	feature_id[1].value <= threshold=3202.819091796875
node_2: feature_name=miR-6762-3p	feature_id[33].value <= threshold=3.7642266750335693
node_3: feature_name=miR-34a-5p	feature_id[66].value <= threshold=21.360107421875
node_4: feature_name=miR-24-3p	feature_id[46].value > threshold=11522.1552734375
node_28: feature_name=miR-1277-5p	feature_id[52].value <= threshold=240.197998046875
node_29: feature_name=miR-450a-1-3p	feature_id[420].value <= threshold=3.354506492614746
node_30: feature_name=miR-6774-3p	feature_id[29].value <= threshold=3.2273579835891724
node_31: feature_name=miR-329-3p	feature_id[620].value <= threshold=3.643657922744751
Class: COVID-19 patients with moderate symptoms
Rules_58	passed counts:1
node_0: feature_name=miR-6750-5p	feature_id[4].value <= threshold=23.134894371032715
node_1: feature_name=miR-93-5p	feature_id[1].value <= threshold=3202.819091796875
node_2: feature_name=miR-6762-3p	feature_id[33].value <= threshold=3.7642266750335693
node_3: feature_name=miR-34a-5p	feature_id[66].value <= threshold=21.360107421875
node_4: feature_name=miR-24-3p	feature_id[46].value <= threshold=11522.1552734375
node_5: feature_name=miR-4639-5p	feature_id[626].value > threshold=2.4381266832351685
node_9: feature_name=miR-484	feature_id[174].value <= threshold=1585.57421875
node_10: feature_name=miR-194-5p	feature_id[461].value > threshold=7.515599727630615
node_14: feature_name=miR-2355-3p	feature_id[423].value > threshold=30.045653343200684
node_20: feature_name=miR-26a-2-3p	feature_id[342].value > threshold=14.136195182800293
Class: COVID-19 patients with severe symptoms
Rules_59	passed counts:1
node_0: feature_name=miR-6750-5p	feature_id[4].value <= threshold=23.134894371032715
node_1: feature_name=miR-93-5p	feature_id[1].value <= threshold=3202.819091796875
node_2: feature_name=miR-6762-3p	feature_id[33].value <= threshold=3.7642266750335693
node_3: feature_name=miR-34a-5p	feature_id[66].value <= threshold=21.360107421875
node_4: feature_name=miR-24-3p	feature_id[46].value <= threshold=11522.1552734375
node_5: feature_name=miR-4639-5p	feature_id[626].value > threshold=2.4381266832351685
node_9: feature_name=miR-484	feature_id[174].value <= threshold=1585.57421875
node_10: feature_name=miR-194-5p	feature_id[461].value > threshold=7.515599727630615
node_14: feature_name=miR-2355-3p	feature_id[423].value <= threshold=30.045653343200684
node_15: feature_name=miR-195-5p	feature_id[128].value > threshold=41.46916580200195
Class: COVID-19 patients with severe symptoms
Rules_60	passed counts:1
node_0: feature_name=miR-6750-5p	feature_id[4].value <= threshold=23.134894371032715
node_1: feature_name=miR-93-5p	feature_id[1].value <= threshold=3202.819091796875
node_2: feature_name=miR-6762-3p	feature_id[33].value <= threshold=3.7642266750335693
node_3: feature_name=miR-34a-5p	feature_id[66].value <= threshold=21.360107421875
node_4: feature_name=miR-24-3p	feature_id[46].value <= threshold=11522.1552734375
node_5: feature_name=miR-4639-5p	feature_id[626].value > threshold=2.4381266832351685
node_9: feature_name=miR-484	feature_id[174].value <= threshold=1585.57421875
node_10: feature_name=miR-194-5p	feature_id[461].value > threshold=7.515599727630615
node_14: feature_name=miR-2355-3p	feature_id[423].value <= threshold=30.045653343200684
node_15: feature_name=miR-195-5p	feature_id[128].value <= threshold=41.46916580200195
node_16: feature_name=miR-548ag	feature_id[215].value <= threshold=1.943013310432434
Class: COVID-19 patients with mild symptoms
Rules_61	passed counts:1
node_0: feature_name=miR-6750-5p	feature_id[4].value <= threshold=23.134894371032715
node_1: feature_name=miR-93-5p	feature_id[1].value <= threshold=3202.819091796875
node_2: feature_name=miR-6762-3p	feature_id[33].value <= threshold=3.7642266750335693
node_3: feature_name=miR-34a-5p	feature_id[66].value <= threshold=21.360107421875
node_4: feature_name=miR-24-3p	feature_id[46].value <= threshold=11522.1552734375
node_5: feature_name=miR-4639-5p	feature_id[626].value > threshold=2.4381266832351685
node_9: feature_name=miR-484	feature_id[174].value <= threshold=1585.57421875
node_10: feature_name=miR-194-5p	feature_id[461].value <= threshold=7.515599727630615
node_11: feature_name=miR-6861-3p	feature_id[209].value > threshold=3.5719770193099976
Class: COVID-19 patients with severe symptoms
Rules_62	passed counts:1
node_0: feature_name=miR-6750-5p	feature_id[4].value <= threshold=23.134894371032715
node_1: feature_name=miR-93-5p	feature_id[1].value <= threshold=3202.819091796875
node_2: feature_name=miR-6762-3p	feature_id[33].value <= threshold=3.7642266750335693
node_3: feature_name=miR-34a-5p	feature_id[66].value <= threshold=21.360107421875
node_4: feature_name=miR-24-3p	feature_id[46].value <= threshold=11522.1552734375
node_5: feature_name=miR-4639-5p	feature_id[626].value <= threshold=2.4381266832351685
node_6: feature_name=miR-1271-5p	feature_id[405].value <= threshold=2.697119951248169
Class: COVID-19 patients with severe symptoms

## Sheet: mRMR
Rules_0	passed counts:37
node_0: feature_name=miR-6750-5p	feature_id[200].value <= threshold=23.134894371032715
node_1: feature_name=miR-93-5p	feature_id[2].value <= threshold=3202.819091796875
node_2: feature_name=miR-548h-5p	feature_id[234].value > threshold=6.644051790237427
node_110: feature_name=miR-6789-3p	feature_id[175].value > threshold=5.840057373046875
Class: COVID-19 patients with severe symptoms
Rules_1	passed counts:31
node_0: feature_name=miR-6750-5p	feature_id[200].value > threshold=23.134894371032715
node_126: feature_name=miR-7114-3p	feature_id[10].value > threshold=301.0702819824219
node_130: feature_name=miR-200c-3p	feature_id[23].value <= threshold=2.8464760780334473
node_131: feature_name=miR-26a-5p	feature_id[120].value <= threshold=3606.3292236328125
node_132: feature_name=miR-421	feature_id[16].value <= threshold=4.731807231903076
Class: non-COVID-19 patients with severe symptoms
Rules_2	passed counts:29
node_0: feature_name=miR-6750-5p	feature_id[200].value <= threshold=23.134894371032715
node_1: feature_name=miR-93-5p	feature_id[2].value <= threshold=3202.819091796875
node_2: feature_name=miR-548h-5p	feature_id[234].value <= threshold=6.644051790237427
node_3: feature_name=miR-24-3p	feature_id[13].value > threshold=11522.1552734375
node_51: feature_name=miR-374b-5p	feature_id[138].value <= threshold=421.9737854003906
node_52: feature_name=miR-1273c	feature_id[136].value <= threshold=3.310981035232544
node_53: feature_name=miR-425-3p	feature_id[84].value > threshold=56.683353424072266
node_57: feature_name=miR-320e	feature_id[227].value > threshold=6.305553913116455
Class: Healthy control
Rules_3	passed counts:24
node_0: feature_name=miR-6750-5p	feature_id[200].value <= threshold=23.134894371032715
node_1: feature_name=miR-93-5p	feature_id[2].value <= threshold=3202.819091796875
node_2: feature_name=miR-548h-5p	feature_id[234].value <= threshold=6.644051790237427
node_3: feature_name=miR-24-3p	feature_id[13].value > threshold=11522.1552734375
node_51: feature_name=miR-374b-5p	feature_id[138].value > threshold=421.9737854003906
node_67: feature_name=miR-20b-5p	feature_id[63].value > threshold=59.56953048706055
node_103: feature_name=miR-6802-5p	feature_id[41].value <= threshold=2.5317599773406982
node_104: feature_name=miR-6791-5p	feature_id[236].value <= threshold=3.7928483486175537
Class: COVID-19 patients with severe symptoms
Rules_4	passed counts:22
node_0: feature_name=miR-6750-5p	feature_id[200].value <= threshold=23.134894371032715
node_1: feature_name=miR-93-5p	feature_id[2].value > threshold=3202.819091796875
node_117: feature_name=let-7i-5p	feature_id[111].value > threshold=1055.55126953125
node_121: feature_name=miR-3663-5p	feature_id[225].value <= threshold=6.609148263931274
node_122: feature_name=miR-139-5p	feature_id[0].value <= threshold=225.51595306396484
Class: non-COVID-19 patients with mild symptoms
Rules_5	passed counts:18
node_0: feature_name=miR-6750-5p	feature_id[200].value <= threshold=23.134894371032715
node_1: feature_name=miR-93-5p	feature_id[2].value <= threshold=3202.819091796875
node_2: feature_name=miR-548h-5p	feature_id[234].value <= threshold=6.644051790237427
node_3: feature_name=miR-24-3p	feature_id[13].value <= threshold=11522.1552734375
node_4: feature_name=let-7a-5p	feature_id[49].value > threshold=8341.894775390625
node_32: feature_name=miR-33b-5p	feature_id[124].value <= threshold=3.20156991481781
node_33: feature_name=miR-19b-3p	feature_id[58].value > threshold=72.48228073120117
node_39: feature_name=miR-2116-5p	feature_id[57].value <= threshold=3.2710070610046387
node_40: feature_name=miR-5684	feature_id[192].value <= threshold=3.14827823638916
Class: COVID-19 patients with moderate symptoms
Rules_6	passed counts:14
node_0: feature_name=miR-6750-5p	feature_id[200].value <= threshold=23.134894371032715
node_1: feature_name=miR-93-5p	feature_id[2].value <= threshold=3202.819091796875
node_2: feature_name=miR-548h-5p	feature_id[234].value <= threshold=6.644051790237427
node_3: feature_name=miR-24-3p	feature_id[13].value > threshold=11522.1552734375
node_51: feature_name=miR-374b-5p	feature_id[138].value > threshold=421.9737854003906
node_67: feature_name=miR-20b-5p	feature_id[63].value <= threshold=59.56953048706055
node_68: feature_name=miR-4800-3p	feature_id[82].value <= threshold=2.5414799451828003
node_69: feature_name=miR-144-5p	feature_id[241].value <= threshold=34.088809967041016
node_70: feature_name=miR-30d-5p	feature_id[8].value > threshold=7400.5087890625
node_76: feature_name=miR-33a-5p	feature_id[66].value > threshold=9.144554615020752
node_78: feature_name=let-7c-5p	feature_id[11].value > threshold=505.29530334472656
node_80: feature_name=miR-30a-5p	feature_id[204].value > threshold=106.47157287597656
node_84: feature_name=miR-3157-5p	feature_id[43].value <= threshold=3.6993603706359863
node_85: feature_name=miR-103a-3p	feature_id[40].value > threshold=478.55101013183594
Class: COVID-19 patients with moderate symptoms
Rules_7	passed counts:12
node_0: feature_name=miR-6750-5p	feature_id[200].value <= threshold=23.134894371032715
node_1: feature_name=miR-93-5p	feature_id[2].value <= threshold=3202.819091796875
node_2: feature_name=miR-548h-5p	feature_id[234].value <= threshold=6.644051790237427
node_3: feature_name=miR-24-3p	feature_id[13].value > threshold=11522.1552734375
node_51: feature_name=miR-374b-5p	feature_id[138].value > threshold=421.9737854003906
node_67: feature_name=miR-20b-5p	feature_id[63].value <= threshold=59.56953048706055
node_68: feature_name=miR-4800-3p	feature_id[82].value <= threshold=2.5414799451828003
node_69: feature_name=miR-144-5p	feature_id[241].value <= threshold=34.088809967041016
node_70: feature_name=miR-30d-5p	feature_id[8].value > threshold=7400.5087890625
node_76: feature_name=miR-33a-5p	feature_id[66].value <= threshold=9.144554615020752
Class: Healthy control
Rules_8	passed counts:10
node_0: feature_name=miR-6750-5p	feature_id[200].value <= threshold=23.134894371032715
node_1: feature_name=miR-93-5p	feature_id[2].value <= threshold=3202.819091796875
node_2: feature_name=miR-548h-5p	feature_id[234].value <= threshold=6.644051790237427
node_3: feature_name=miR-24-3p	feature_id[13].value > threshold=11522.1552734375
node_51: feature_name=miR-374b-5p	feature_id[138].value > threshold=421.9737854003906
node_67: feature_name=miR-20b-5p	feature_id[63].value <= threshold=59.56953048706055
node_68: feature_name=miR-4800-3p	feature_id[82].value <= threshold=2.5414799451828003
node_69: feature_name=miR-144-5p	feature_id[241].value > threshold=34.088809967041016
node_93: feature_name=let-7e-5p	feature_id[59].value > threshold=479.8143615722656
node_99: feature_name=miR-223-5p	feature_id[118].value <= threshold=1233.9680786132812
Class: COVID-19 patients with severe symptoms
Rules_9	passed counts:10
node_0: feature_name=miR-6750-5p	feature_id[200].value <= threshold=23.134894371032715
node_1: feature_name=miR-93-5p	feature_id[2].value <= threshold=3202.819091796875
node_2: feature_name=miR-548h-5p	feature_id[234].value <= threshold=6.644051790237427
node_3: feature_name=miR-24-3p	feature_id[13].value > threshold=11522.1552734375
node_51: feature_name=miR-374b-5p	feature_id[138].value > threshold=421.9737854003906
node_67: feature_name=miR-20b-5p	feature_id[63].value <= threshold=59.56953048706055
node_68: feature_name=miR-4800-3p	feature_id[82].value <= threshold=2.5414799451828003
node_69: feature_name=miR-144-5p	feature_id[241].value <= threshold=34.088809967041016
node_70: feature_name=miR-30d-5p	feature_id[8].value <= threshold=7400.5087890625
node_71: feature_name=miR-7851-3p	feature_id[196].value <= threshold=3.054714798927307
Class: COVID-19 patients with moderate symptoms
Rules_10	passed counts:10
node_0: feature_name=miR-6750-5p	feature_id[200].value <= threshold=23.134894371032715
node_1: feature_name=miR-93-5p	feature_id[2].value <= threshold=3202.819091796875
node_2: feature_name=miR-548h-5p	feature_id[234].value <= threshold=6.644051790237427
node_3: feature_name=miR-24-3p	feature_id[13].value <= threshold=11522.1552734375
node_4: feature_name=let-7a-5p	feature_id[49].value <= threshold=8341.894775390625
node_5: feature_name=miR-222-3p	feature_id[77].value <= threshold=6981.32275390625
node_6: feature_name=miR-378a-3p	feature_id[105].value > threshold=299.2121887207031
node_28: feature_name=miR-1976	feature_id[223].value <= threshold=3.868030309677124
Class: COVID-19 patients with moderate symptoms
Rules_11	passed counts:9
node_0: feature_name=miR-6750-5p	feature_id[200].value <= threshold=23.134894371032715
node_1: feature_name=miR-93-5p	feature_id[2].value <= threshold=3202.819091796875
node_2: feature_name=miR-548h-5p	feature_id[234].value <= threshold=6.644051790237427
node_3: feature_name=miR-24-3p	feature_id[13].value <= threshold=11522.1552734375
node_4: feature_name=let-7a-5p	feature_id[49].value > threshold=8341.894775390625
node_32: feature_name=miR-33b-5p	feature_id[124].value > threshold=3.20156991481781
node_46: feature_name=miR-376c-3p	feature_id[128].value <= threshold=16.68326473236084
Class: COVID-19 patients with severe symptoms
Rules_12	passed counts:9
node_0: feature_name=miR-6750-5p	feature_id[200].value <= threshold=23.134894371032715
node_1: feature_name=miR-93-5p	feature_id[2].value <= threshold=3202.819091796875
node_2: feature_name=miR-548h-5p	feature_id[234].value <= threshold=6.644051790237427
node_3: feature_name=miR-24-3p	feature_id[13].value <= threshold=11522.1552734375
node_4: feature_name=let-7a-5p	feature_id[49].value > threshold=8341.894775390625
node_32: feature_name=miR-33b-5p	feature_id[124].value <= threshold=3.20156991481781
node_33: feature_name=miR-19b-3p	feature_id[58].value <= threshold=72.48228073120117
node_34: feature_name=miR-1299	feature_id[153].value > threshold=9.552282810211182
node_36: feature_name=miR-221-3p	feature_id[15].value <= threshold=4303.7689208984375
Class: COVID-19 patients with severe symptoms
Rules_13	passed counts:9
node_0: feature_name=miR-6750-5p	feature_id[200].value <= threshold=23.134894371032715
node_1: feature_name=miR-93-5p	feature_id[2].value <= threshold=3202.819091796875
node_2: feature_name=miR-548h-5p	feature_id[234].value <= threshold=6.644051790237427
node_3: feature_name=miR-24-3p	feature_id[13].value <= threshold=11522.1552734375
node_4: feature_name=let-7a-5p	feature_id[49].value <= threshold=8341.894775390625
node_5: feature_name=miR-222-3p	feature_id[77].value <= threshold=6981.32275390625
node_6: feature_name=miR-378a-3p	feature_id[105].value <= threshold=299.2121887207031
node_7: feature_name=miR-194-5p	feature_id[243].value <= threshold=35.88254356384277
node_8: feature_name=miR-320b	feature_id[232].value > threshold=4983.708984375
node_12: feature_name=miR-200c-3p	feature_id[23].value > threshold=2.4487199783325195
node_14: feature_name=miR-6780b-5p	feature_id[125].value > threshold=82.36335754394531
Class: COVID-19 patients with moderate symptoms
Rules_14	passed counts:7
node_0: feature_name=miR-6750-5p	feature_id[200].value <= threshold=23.134894371032715
node_1: feature_name=miR-93-5p	feature_id[2].value <= threshold=3202.819091796875
node_2: feature_name=miR-548h-5p	feature_id[234].value <= threshold=6.644051790237427
node_3: feature_name=miR-24-3p	feature_id[13].value > threshold=11522.1552734375
node_51: feature_name=miR-374b-5p	feature_id[138].value > threshold=421.9737854003906
node_67: feature_name=miR-20b-5p	feature_id[63].value <= threshold=59.56953048706055
node_68: feature_name=miR-4800-3p	feature_id[82].value > threshold=2.5414799451828003
Class: COVID-19 patients with severe symptoms
Rules_15	passed counts:7
node_0: feature_name=miR-6750-5p	feature_id[200].value <= threshold=23.134894371032715
node_1: feature_name=miR-93-5p	feature_id[2].value <= threshold=3202.819091796875
node_2: feature_name=miR-548h-5p	feature_id[234].value <= threshold=6.644051790237427
node_3: feature_name=miR-24-3p	feature_id[13].value > threshold=11522.1552734375
node_51: feature_name=miR-374b-5p	feature_id[138].value > threshold=421.9737854003906
node_67: feature_name=miR-20b-5p	feature_id[63].value <= threshold=59.56953048706055
node_68: feature_name=miR-4800-3p	feature_id[82].value <= threshold=2.5414799451828003
node_69: feature_name=miR-144-5p	feature_id[241].value <= threshold=34.088809967041016
node_70: feature_name=miR-30d-5p	feature_id[8].value > threshold=7400.5087890625
node_76: feature_name=miR-33a-5p	feature_id[66].value > threshold=9.144554615020752
node_78: feature_name=let-7c-5p	feature_id[11].value <= threshold=505.29530334472656
Class: Healthy control
Rules_16	passed counts:7
node_0: feature_name=miR-6750-5p	feature_id[200].value <= threshold=23.134894371032715
node_1: feature_name=miR-93-5p	feature_id[2].value <= threshold=3202.819091796875
node_2: feature_name=miR-548h-5p	feature_id[234].value <= threshold=6.644051790237427
node_3: feature_name=miR-24-3p	feature_id[13].value <= threshold=11522.1552734375
node_4: feature_name=let-7a-5p	feature_id[49].value <= threshold=8341.894775390625
node_5: feature_name=miR-222-3p	feature_id[77].value > threshold=6981.32275390625
Class: COVID-19 patients with mild symptoms
Rules_17	passed counts:6
node_0: feature_name=miR-6750-5p	feature_id[200].value > threshold=23.134894371032715
node_126: feature_name=miR-7114-3p	feature_id[10].value <= threshold=301.0702819824219
node_127: feature_name=miR-1233-3p	feature_id[20].value > threshold=1182.4385108947754
Class: COVID-19 patients with severe symptoms
Rules_18	passed counts:6
node_0: feature_name=miR-6750-5p	feature_id[200].value <= threshold=23.134894371032715
node_1: feature_name=miR-93-5p	feature_id[2].value <= threshold=3202.819091796875
node_2: feature_name=miR-548h-5p	feature_id[234].value <= threshold=6.644051790237427
node_3: feature_name=miR-24-3p	feature_id[13].value <= threshold=11522.1552734375
node_4: feature_name=let-7a-5p	feature_id[49].value <= threshold=8341.894775390625
node_5: feature_name=miR-222-3p	feature_id[77].value <= threshold=6981.32275390625
node_6: feature_name=miR-378a-3p	feature_id[105].value <= threshold=299.2121887207031
node_7: feature_name=miR-194-5p	feature_id[243].value > threshold=35.88254356384277
node_17: feature_name=miR-15b-5p	feature_id[65].value <= threshold=1238.6548461914062
node_18: feature_name=miR-143-3p	feature_id[129].value <= threshold=1132.511474609375
Class: COVID-19 patients with mild symptoms
Rules_19	passed counts:5
node_0: feature_name=miR-6750-5p	feature_id[200].value <= threshold=23.134894371032715
node_1: feature_name=miR-93-5p	feature_id[2].value <= threshold=3202.819091796875
node_2: feature_name=miR-548h-5p	feature_id[234].value <= threshold=6.644051790237427
node_3: feature_name=miR-24-3p	feature_id[13].value > threshold=11522.1552734375
node_51: feature_name=miR-374b-5p	feature_id[138].value > threshold=421.9737854003906
node_67: feature_name=miR-20b-5p	feature_id[63].value <= threshold=59.56953048706055
node_68: feature_name=miR-4800-3p	feature_id[82].value <= threshold=2.5414799451828003
node_69: feature_name=miR-144-5p	feature_id[241].value <= threshold=34.088809967041016
node_70: feature_name=miR-30d-5p	feature_id[8].value > threshold=7400.5087890625
node_76: feature_name=miR-33a-5p	feature_id[66].value > threshold=9.144554615020752
node_78: feature_name=let-7c-5p	feature_id[11].value > threshold=505.29530334472656
node_80: feature_name=miR-30a-5p	feature_id[204].value <= threshold=106.47157287597656
node_81: feature_name=miR-363-3p	feature_id[165].value <= threshold=316.6640167236328
Class: Healthy control
Rules_20	passed counts:5
node_0: feature_name=miR-6750-5p	feature_id[200].value <= threshold=23.134894371032715
node_1: feature_name=miR-93-5p	feature_id[2].value <= threshold=3202.819091796875
node_2: feature_name=miR-548h-5p	feature_id[234].value <= threshold=6.644051790237427
node_3: feature_name=miR-24-3p	feature_id[13].value > threshold=11522.1552734375
node_51: feature_name=miR-374b-5p	feature_id[138].value <= threshold=421.9737854003906
node_52: feature_name=miR-1273c	feature_id[136].value > threshold=3.310981035232544
node_60: feature_name=miR-500b-5p	feature_id[79].value > threshold=4.086467266082764
node_64: feature_name=miR-21-5p	feature_id[51].value > threshold=24079.4248046875
Class: COVID-19 patients with severe symptoms
Rules_21	passed counts:4
node_0: feature_name=miR-6750-5p	feature_id[200].value <= threshold=23.134894371032715
node_1: feature_name=miR-93-5p	feature_id[2].value <= threshold=3202.819091796875
node_2: feature_name=miR-548h-5p	feature_id[234].value <= threshold=6.644051790237427
node_3: feature_name=miR-24-3p	feature_id[13].value > threshold=11522.1552734375
node_51: feature_name=miR-374b-5p	feature_id[138].value > threshold=421.9737854003906
node_67: feature_name=miR-20b-5p	feature_id[63].value <= threshold=59.56953048706055
node_68: feature_name=miR-4800-3p	feature_id[82].value <= threshold=2.5414799451828003
node_69: feature_name=miR-144-5p	feature_id[241].value > threshold=34.088809967041016
node_93: feature_name=let-7e-5p	feature_id[59].value <= threshold=479.8143615722656
node_94: feature_name=miR-199a-5p	feature_id[4].value > threshold=459.5437927246094
Class: Healthy control
Rules_22	passed counts:4
node_0: feature_name=miR-6750-5p	feature_id[200].value <= threshold=23.134894371032715
node_1: feature_name=miR-93-5p	feature_id[2].value <= threshold=3202.819091796875
node_2: feature_name=miR-548h-5p	feature_id[234].value <= threshold=6.644051790237427
node_3: feature_name=miR-24-3p	feature_id[13].value > threshold=11522.1552734375
node_51: feature_name=miR-374b-5p	feature_id[138].value <= threshold=421.9737854003906
node_52: feature_name=miR-1273c	feature_id[136].value <= threshold=3.310981035232544
node_53: feature_name=miR-425-3p	feature_id[84].value <= threshold=56.683353424072266
node_54: feature_name=miR-6852-3p	feature_id[1].value <= threshold=2.612146735191345
Class: COVID-19 patients with severe symptoms
Rules_23	passed counts:4
node_0: feature_name=miR-6750-5p	feature_id[200].value <= threshold=23.134894371032715
node_1: feature_name=miR-93-5p	feature_id[2].value <= threshold=3202.819091796875
node_2: feature_name=miR-548h-5p	feature_id[234].value <= threshold=6.644051790237427
node_3: feature_name=miR-24-3p	feature_id[13].value <= threshold=11522.1552734375
node_4: feature_name=let-7a-5p	feature_id[49].value > threshold=8341.894775390625
node_32: feature_name=miR-33b-5p	feature_id[124].value <= threshold=3.20156991481781
node_33: feature_name=miR-19b-3p	feature_id[58].value <= threshold=72.48228073120117
node_34: feature_name=miR-1299	feature_id[153].value <= threshold=9.552282810211182
Class: COVID-19 patients with moderate symptoms
Rules_24	passed counts:4
node_0: feature_name=miR-6750-5p	feature_id[200].value <= threshold=23.134894371032715
node_1: feature_name=miR-93-5p	feature_id[2].value <= threshold=3202.819091796875
node_2: feature_name=miR-548h-5p	feature_id[234].value <= threshold=6.644051790237427
node_3: feature_name=miR-24-3p	feature_id[13].value <= threshold=11522.1552734375
node_4: feature_name=let-7a-5p	feature_id[49].value <= threshold=8341.894775390625
node_5: feature_name=miR-222-3p	feature_id[77].value <= threshold=6981.32275390625
node_6: feature_name=miR-378a-3p	feature_id[105].value <= threshold=299.2121887207031
node_7: feature_name=miR-194-5p	feature_id[243].value > threshold=35.88254356384277
node_17: feature_name=miR-15b-5p	feature_id[65].value > threshold=1238.6548461914062
node_21: feature_name=let-7c-5p	feature_id[11].value <= threshold=539.2940368652344
Class: COVID-19 patients with severe symptoms
Rules_25	passed counts:3
node_0: feature_name=miR-6750-5p	feature_id[200].value > threshold=23.134894371032715
node_126: feature_name=miR-7114-3p	feature_id[10].value > threshold=301.0702819824219
node_130: feature_name=miR-200c-3p	feature_id[23].value > threshold=2.8464760780334473
Class: COVID-19 patients with severe symptoms
Rules_26	passed counts:3
node_0: feature_name=miR-6750-5p	feature_id[200].value <= threshold=23.134894371032715
node_1: feature_name=miR-93-5p	feature_id[2].value > threshold=3202.819091796875
node_117: feature_name=let-7i-5p	feature_id[111].value <= threshold=1055.55126953125
node_118: feature_name=miR-4433b-5p	feature_id[161].value > threshold=1811.2816162109375
Class: COVID-19 patients with moderate symptoms
Rules_27	passed counts:3
node_0: feature_name=miR-6750-5p	feature_id[200].value <= threshold=23.134894371032715
node_1: feature_name=miR-93-5p	feature_id[2].value > threshold=3202.819091796875
node_117: feature_name=let-7i-5p	feature_id[111].value <= threshold=1055.55126953125
node_118: feature_name=miR-4433b-5p	feature_id[161].value <= threshold=1811.2816162109375
Class: COVID-19 patients with mild symptoms
Rules_28	passed counts:3
node_0: feature_name=miR-6750-5p	feature_id[200].value <= threshold=23.134894371032715
node_1: feature_name=miR-93-5p	feature_id[2].value <= threshold=3202.819091796875
node_2: feature_name=miR-548h-5p	feature_id[234].value > threshold=6.644051790237427
node_110: feature_name=miR-6789-3p	feature_id[175].value <= threshold=5.840057373046875
node_111: feature_name=miR-150-5p	feature_id[106].value <= threshold=988.671875
Class: COVID-19 patients with severe symptoms
Rules_29	passed counts:3
node_0: feature_name=miR-6750-5p	feature_id[200].value <= threshold=23.134894371032715
node_1: feature_name=miR-93-5p	feature_id[2].value <= threshold=3202.819091796875
node_2: feature_name=miR-548h-5p	feature_id[234].value <= threshold=6.644051790237427
node_3: feature_name=miR-24-3p	feature_id[13].value > threshold=11522.1552734375
node_51: feature_name=miR-374b-5p	feature_id[138].value > threshold=421.9737854003906
node_67: feature_name=miR-20b-5p	feature_id[63].value <= threshold=59.56953048706055
node_68: feature_name=miR-4800-3p	feature_id[82].value <= threshold=2.5414799451828003
node_69: feature_name=miR-144-5p	feature_id[241].value <= threshold=34.088809967041016
node_70: feature_name=miR-30d-5p	feature_id[8].value > threshold=7400.5087890625
node_76: feature_name=miR-33a-5p	feature_id[66].value > threshold=9.144554615020752
node_78: feature_name=let-7c-5p	feature_id[11].value > threshold=505.29530334472656
node_80: feature_name=miR-30a-5p	feature_id[204].value > threshold=106.47157287597656
node_84: feature_name=miR-3157-5p	feature_id[43].value > threshold=3.6993603706359863
node_88: feature_name=miR-1185-1-3p	feature_id[61].value > threshold=9.494051933288574
Class: COVID-19 patients with severe symptoms
Rules_30	passed counts:3
node_0: feature_name=miR-6750-5p	feature_id[200].value <= threshold=23.134894371032715
node_1: feature_name=miR-93-5p	feature_id[2].value <= threshold=3202.819091796875
node_2: feature_name=miR-548h-5p	feature_id[234].value <= threshold=6.644051790237427
node_3: feature_name=miR-24-3p	feature_id[13].value <= threshold=11522.1552734375
node_4: feature_name=let-7a-5p	feature_id[49].value <= threshold=8341.894775390625
node_5: feature_name=miR-222-3p	feature_id[77].value <= threshold=6981.32275390625
node_6: feature_name=miR-378a-3p	feature_id[105].value > threshold=299.2121887207031
node_28: feature_name=miR-1976	feature_id[223].value > threshold=3.868030309677124
Class: COVID-19 patients with severe symptoms
Rules_31	passed counts:3
node_0: feature_name=miR-6750-5p	feature_id[200].value <= threshold=23.134894371032715
node_1: feature_name=miR-93-5p	feature_id[2].value <= threshold=3202.819091796875
node_2: feature_name=miR-548h-5p	feature_id[234].value <= threshold=6.644051790237427
node_3: feature_name=miR-24-3p	feature_id[13].value <= threshold=11522.1552734375
node_4: feature_name=let-7a-5p	feature_id[49].value <= threshold=8341.894775390625
node_5: feature_name=miR-222-3p	feature_id[77].value <= threshold=6981.32275390625
node_6: feature_name=miR-378a-3p	feature_id[105].value <= threshold=299.2121887207031
node_7: feature_name=miR-194-5p	feature_id[243].value <= threshold=35.88254356384277
node_8: feature_name=miR-320b	feature_id[232].value <= threshold=4983.708984375
node_9: feature_name=miR-7848-3p	feature_id[193].value > threshold=2.5828800201416016
Class: COVID-19 patients with mild symptoms
Rules_32	passed counts:2
node_0: feature_name=miR-6750-5p	feature_id[200].value > threshold=23.134894371032715
node_126: feature_name=miR-7114-3p	feature_id[10].value <= threshold=301.0702819824219
node_127: feature_name=miR-1233-3p	feature_id[20].value <= threshold=1182.4385108947754
Class: non-COVID-19 patients with mild symptoms
Rules_33	passed counts:2
node_0: feature_name=miR-6750-5p	feature_id[200].value <= threshold=23.134894371032715
node_1: feature_name=miR-93-5p	feature_id[2].value > threshold=3202.819091796875
node_117: feature_name=let-7i-5p	feature_id[111].value > threshold=1055.55126953125
node_121: feature_name=miR-3663-5p	feature_id[225].value > threshold=6.609148263931274
Class: COVID-19 patients with mild symptoms
Rules_34	passed counts:2
node_0: feature_name=miR-6750-5p	feature_id[200].value <= threshold=23.134894371032715
node_1: feature_name=miR-93-5p	feature_id[2].value <= threshold=3202.819091796875
node_2: feature_name=miR-548h-5p	feature_id[234].value > threshold=6.644051790237427
node_110: feature_name=miR-6789-3p	feature_id[175].value <= threshold=5.840057373046875
node_111: feature_name=miR-150-5p	feature_id[106].value > threshold=988.671875
node_113: feature_name=miR-185-3p	feature_id[164].value > threshold=25.97310972213745
Class: non-COVID-19 patients with mild symptoms
Rules_35	passed counts:2
node_0: feature_name=miR-6750-5p	feature_id[200].value <= threshold=23.134894371032715
node_1: feature_name=miR-93-5p	feature_id[2].value <= threshold=3202.819091796875
node_2: feature_name=miR-548h-5p	feature_id[234].value > threshold=6.644051790237427
node_110: feature_name=miR-6789-3p	feature_id[175].value <= threshold=5.840057373046875
node_111: feature_name=miR-150-5p	feature_id[106].value > threshold=988.671875
node_113: feature_name=miR-185-3p	feature_id[164].value <= threshold=25.97310972213745
Class: COVID-19 patients with moderate symptoms
Rules_36	passed counts:2
node_0: feature_name=miR-6750-5p	feature_id[200].value <= threshold=23.134894371032715
node_1: feature_name=miR-93-5p	feature_id[2].value <= threshold=3202.819091796875
node_2: feature_name=miR-548h-5p	feature_id[234].value <= threshold=6.644051790237427
node_3: feature_name=miR-24-3p	feature_id[13].value > threshold=11522.1552734375
node_51: feature_name=miR-374b-5p	feature_id[138].value > threshold=421.9737854003906
node_67: feature_name=miR-20b-5p	feature_id[63].value > threshold=59.56953048706055
node_103: feature_name=miR-6802-5p	feature_id[41].value > threshold=2.5317599773406982
node_107: feature_name=let-7d-5p	feature_id[170].value <= threshold=5960.098388671875
Class: COVID-19 patients with moderate symptoms
Rules_37	passed counts:2
node_0: feature_name=miR-6750-5p	feature_id[200].value <= threshold=23.134894371032715
node_1: feature_name=miR-93-5p	feature_id[2].value <= threshold=3202.819091796875
node_2: feature_name=miR-548h-5p	feature_id[234].value <= threshold=6.644051790237427
node_3: feature_name=miR-24-3p	feature_id[13].value > threshold=11522.1552734375
node_51: feature_name=miR-374b-5p	feature_id[138].value > threshold=421.9737854003906
node_67: feature_name=miR-20b-5p	feature_id[63].value > threshold=59.56953048706055
node_103: feature_name=miR-6802-5p	feature_id[41].value <= threshold=2.5317599773406982
node_104: feature_name=miR-6791-5p	feature_id[236].value > threshold=3.7928483486175537
Class: COVID-19 patients with moderate symptoms
Rules_38	passed counts:2
node_0: feature_name=miR-6750-5p	feature_id[200].value <= threshold=23.134894371032715
node_1: feature_name=miR-93-5p	feature_id[2].value <= threshold=3202.819091796875
node_2: feature_name=miR-548h-5p	feature_id[234].value <= threshold=6.644051790237427
node_3: feature_name=miR-24-3p	feature_id[13].value > threshold=11522.1552734375
node_51: feature_name=miR-374b-5p	feature_id[138].value > threshold=421.9737854003906
node_67: feature_name=miR-20b-5p	feature_id[63].value <= threshold=59.56953048706055
node_68: feature_name=miR-4800-3p	feature_id[82].value <= threshold=2.5414799451828003
node_69: feature_name=miR-144-5p	feature_id[241].value > threshold=34.088809967041016
node_93: feature_name=let-7e-5p	feature_id[59].value > threshold=479.8143615722656
node_99: feature_name=miR-223-5p	feature_id[118].value > threshold=1233.9680786132812
Class: COVID-19 patients with moderate symptoms
Rules_39	passed counts:2
node_0: feature_name=miR-6750-5p	feature_id[200].value <= threshold=23.134894371032715
node_1: feature_name=miR-93-5p	feature_id[2].value <= threshold=3202.819091796875
node_2: feature_name=miR-548h-5p	feature_id[234].value <= threshold=6.644051790237427
node_3: feature_name=miR-24-3p	feature_id[13].value > threshold=11522.1552734375
node_51: feature_name=miR-374b-5p	feature_id[138].value > threshold=421.9737854003906
node_67: feature_name=miR-20b-5p	feature_id[63].value <= threshold=59.56953048706055
node_68: feature_name=miR-4800-3p	feature_id[82].value <= threshold=2.5414799451828003
node_69: feature_name=miR-144-5p	feature_id[241].value > threshold=34.088809967041016
node_93: feature_name=let-7e-5p	feature_id[59].value <= threshold=479.8143615722656
node_94: feature_name=miR-199a-5p	feature_id[4].value <= threshold=459.5437927246094
node_95: feature_name=miR-152-3p	feature_id[94].value > threshold=244.36914825439453
Class: COVID-19 patients with mild symptoms
Rules_40	passed counts:2
node_0: feature_name=miR-6750-5p	feature_id[200].value <= threshold=23.134894371032715
node_1: feature_name=miR-93-5p	feature_id[2].value <= threshold=3202.819091796875
node_2: feature_name=miR-548h-5p	feature_id[234].value <= threshold=6.644051790237427
node_3: feature_name=miR-24-3p	feature_id[13].value > threshold=11522.1552734375
node_51: feature_name=miR-374b-5p	feature_id[138].value > threshold=421.9737854003906
node_67: feature_name=miR-20b-5p	feature_id[63].value <= threshold=59.56953048706055
node_68: feature_name=miR-4800-3p	feature_id[82].value <= threshold=2.5414799451828003
node_69: feature_name=miR-144-5p	feature_id[241].value <= threshold=34.088809967041016
node_70: feature_name=miR-30d-5p	feature_id[8].value > threshold=7400.5087890625
node_76: feature_name=miR-33a-5p	feature_id[66].value > threshold=9.144554615020752
node_78: feature_name=let-7c-5p	feature_id[11].value > threshold=505.29530334472656
node_80: feature_name=miR-30a-5p	feature_id[204].value > threshold=106.47157287597656
node_84: feature_name=miR-3157-5p	feature_id[43].value > threshold=3.6993603706359863
node_88: feature_name=miR-1185-1-3p	feature_id[61].value <= threshold=9.494051933288574
node_89: feature_name=miR-139-5p	feature_id[0].value <= threshold=3212.7608642578125
Class: Healthy control
Rules_41	passed counts:2
node_0: feature_name=miR-6750-5p	feature_id[200].value <= threshold=23.134894371032715
node_1: feature_name=miR-93-5p	feature_id[2].value <= threshold=3202.819091796875
node_2: feature_name=miR-548h-5p	feature_id[234].value <= threshold=6.644051790237427
node_3: feature_name=miR-24-3p	feature_id[13].value > threshold=11522.1552734375
node_51: feature_name=miR-374b-5p	feature_id[138].value > threshold=421.9737854003906
node_67: feature_name=miR-20b-5p	feature_id[63].value <= threshold=59.56953048706055
node_68: feature_name=miR-4800-3p	feature_id[82].value <= threshold=2.5414799451828003
node_69: feature_name=miR-144-5p	feature_id[241].value <= threshold=34.088809967041016
node_70: feature_name=miR-30d-5p	feature_id[8].value > threshold=7400.5087890625
node_76: feature_name=miR-33a-5p	feature_id[66].value > threshold=9.144554615020752
node_78: feature_name=let-7c-5p	feature_id[11].value > threshold=505.29530334472656
node_80: feature_name=miR-30a-5p	feature_id[204].value <= threshold=106.47157287597656
node_81: feature_name=miR-363-3p	feature_id[165].value > threshold=316.6640167236328
Class: COVID-19 patients with severe symptoms
Rules_42	passed counts:2
node_0: feature_name=miR-6750-5p	feature_id[200].value <= threshold=23.134894371032715
node_1: feature_name=miR-93-5p	feature_id[2].value <= threshold=3202.819091796875
node_2: feature_name=miR-548h-5p	feature_id[234].value <= threshold=6.644051790237427
node_3: feature_name=miR-24-3p	feature_id[13].value > threshold=11522.1552734375
node_51: feature_name=miR-374b-5p	feature_id[138].value > threshold=421.9737854003906
node_67: feature_name=miR-20b-5p	feature_id[63].value <= threshold=59.56953048706055
node_68: feature_name=miR-4800-3p	feature_id[82].value <= threshold=2.5414799451828003
node_69: feature_name=miR-144-5p	feature_id[241].value <= threshold=34.088809967041016
node_70: feature_name=miR-30d-5p	feature_id[8].value <= threshold=7400.5087890625
node_71: feature_name=miR-7851-3p	feature_id[196].value > threshold=3.054714798927307
node_73: feature_name=miR-411-3p	feature_id[214].value <= threshold=24.676243782043457
Class: COVID-19 patients with severe symptoms
Rules_43	passed counts:2
node_0: feature_name=miR-6750-5p	feature_id[200].value <= threshold=23.134894371032715
node_1: feature_name=miR-93-5p	feature_id[2].value <= threshold=3202.819091796875
node_2: feature_name=miR-548h-5p	feature_id[234].value <= threshold=6.644051790237427
node_3: feature_name=miR-24-3p	feature_id[13].value > threshold=11522.1552734375
node_51: feature_name=miR-374b-5p	feature_id[138].value <= threshold=421.9737854003906
node_52: feature_name=miR-1273c	feature_id[136].value > threshold=3.310981035232544
node_60: feature_name=miR-500b-5p	feature_id[79].value <= threshold=4.086467266082764
node_61: feature_name=miR-185-5p	feature_id[9].value > threshold=1507.7727661132812
Class: Healthy control
Rules_44	passed counts:2
node_0: feature_name=miR-6750-5p	feature_id[200].value <= threshold=23.134894371032715
node_1: feature_name=miR-93-5p	feature_id[2].value <= threshold=3202.819091796875
node_2: feature_name=miR-548h-5p	feature_id[234].value <= threshold=6.644051790237427
node_3: feature_name=miR-24-3p	feature_id[13].value <= threshold=11522.1552734375
node_4: feature_name=let-7a-5p	feature_id[49].value <= threshold=8341.894775390625
node_5: feature_name=miR-222-3p	feature_id[77].value <= threshold=6981.32275390625
node_6: feature_name=miR-378a-3p	feature_id[105].value <= threshold=299.2121887207031
node_7: feature_name=miR-194-5p	feature_id[243].value <= threshold=35.88254356384277
node_8: feature_name=miR-320b	feature_id[232].value > threshold=4983.708984375
node_12: feature_name=miR-200c-3p	feature_id[23].value <= threshold=2.4487199783325195
Class: non-COVID-19 patients with mild symptoms
Rules_45	passed counts:1
node_0: feature_name=miR-6750-5p	feature_id[200].value > threshold=23.134894371032715
node_126: feature_name=miR-7114-3p	feature_id[10].value > threshold=301.0702819824219
node_130: feature_name=miR-200c-3p	feature_id[23].value <= threshold=2.8464760780334473
node_131: feature_name=miR-26a-5p	feature_id[120].value > threshold=3606.3292236328125
node_135: feature_name=miR-324-3p	feature_id[87].value > threshold=602.0728149414062
Class: COVID-19 patients with mild symptoms
Rules_46	passed counts:1
node_0: feature_name=miR-6750-5p	feature_id[200].value > threshold=23.134894371032715
node_126: feature_name=miR-7114-3p	feature_id[10].value > threshold=301.0702819824219
node_130: feature_name=miR-200c-3p	feature_id[23].value <= threshold=2.8464760780334473
node_131: feature_name=miR-26a-5p	feature_id[120].value > threshold=3606.3292236328125
node_135: feature_name=miR-324-3p	feature_id[87].value <= threshold=602.0728149414062
Class: COVID-19 patients with severe symptoms
Rules_47	passed counts:1
node_0: feature_name=miR-6750-5p	feature_id[200].value > threshold=23.134894371032715
node_126: feature_name=miR-7114-3p	feature_id[10].value > threshold=301.0702819824219
node_130: feature_name=miR-200c-3p	feature_id[23].value <= threshold=2.8464760780334473
node_131: feature_name=miR-26a-5p	feature_id[120].value <= threshold=3606.3292236328125
node_132: feature_name=miR-421	feature_id[16].value > threshold=4.731807231903076
Class: COVID-19 patients with severe symptoms
Rules_48	passed counts:1
node_0: feature_name=miR-6750-5p	feature_id[200].value <= threshold=23.134894371032715
node_1: feature_name=miR-93-5p	feature_id[2].value > threshold=3202.819091796875
node_117: feature_name=let-7i-5p	feature_id[111].value > threshold=1055.55126953125
node_121: feature_name=miR-3663-5p	feature_id[225].value <= threshold=6.609148263931274
node_122: feature_name=miR-139-5p	feature_id[0].value > threshold=225.51595306396484
Class: COVID-19 patients with moderate symptoms
Rules_49	passed counts:1
node_0: feature_name=miR-6750-5p	feature_id[200].value <= threshold=23.134894371032715
node_1: feature_name=miR-93-5p	feature_id[2].value <= threshold=3202.819091796875
node_2: feature_name=miR-548h-5p	feature_id[234].value <= threshold=6.644051790237427
node_3: feature_name=miR-24-3p	feature_id[13].value > threshold=11522.1552734375
node_51: feature_name=miR-374b-5p	feature_id[138].value > threshold=421.9737854003906
node_67: feature_name=miR-20b-5p	feature_id[63].value > threshold=59.56953048706055
node_103: feature_name=miR-6802-5p	feature_id[41].value > threshold=2.5317599773406982
node_107: feature_name=let-7d-5p	feature_id[170].value > threshold=5960.098388671875
Class: Healthy control
Rules_50	passed counts:1
node_0: feature_name=miR-6750-5p	feature_id[200].value <= threshold=23.134894371032715
node_1: feature_name=miR-93-5p	feature_id[2].value <= threshold=3202.819091796875
node_2: feature_name=miR-548h-5p	feature_id[234].value <= threshold=6.644051790237427
node_3: feature_name=miR-24-3p	feature_id[13].value > threshold=11522.1552734375
node_51: feature_name=miR-374b-5p	feature_id[138].value > threshold=421.9737854003906
node_67: feature_name=miR-20b-5p	feature_id[63].value <= threshold=59.56953048706055
node_68: feature_name=miR-4800-3p	feature_id[82].value <= threshold=2.5414799451828003
node_69: feature_name=miR-144-5p	feature_id[241].value > threshold=34.088809967041016
node_93: feature_name=let-7e-5p	feature_id[59].value <= threshold=479.8143615722656
node_94: feature_name=miR-199a-5p	feature_id[4].value <= threshold=459.5437927246094
node_95: feature_name=miR-152-3p	feature_id[94].value <= threshold=244.36914825439453
Class: COVID-19 patients with severe symptoms
Rules_51	passed counts:1
node_0: feature_name=miR-6750-5p	feature_id[200].value <= threshold=23.134894371032715
node_1: feature_name=miR-93-5p	feature_id[2].value <= threshold=3202.819091796875
node_2: feature_name=miR-548h-5p	feature_id[234].value <= threshold=6.644051790237427
node_3: feature_name=miR-24-3p	feature_id[13].value > threshold=11522.1552734375
node_51: feature_name=miR-374b-5p	feature_id[138].value > threshold=421.9737854003906
node_67: feature_name=miR-20b-5p	feature_id[63].value <= threshold=59.56953048706055
node_68: feature_name=miR-4800-3p	feature_id[82].value <= threshold=2.5414799451828003
node_69: feature_name=miR-144-5p	feature_id[241].value <= threshold=34.088809967041016
node_70: feature_name=miR-30d-5p	feature_id[8].value > threshold=7400.5087890625
node_76: feature_name=miR-33a-5p	feature_id[66].value > threshold=9.144554615020752
node_78: feature_name=let-7c-5p	feature_id[11].value > threshold=505.29530334472656
node_80: feature_name=miR-30a-5p	feature_id[204].value > threshold=106.47157287597656
node_84: feature_name=miR-3157-5p	feature_id[43].value > threshold=3.6993603706359863
node_88: feature_name=miR-1185-1-3p	feature_id[61].value <= threshold=9.494051933288574
node_89: feature_name=miR-139-5p	feature_id[0].value > threshold=3212.7608642578125
Class: COVID-19 patients with moderate symptoms
Rules_52	passed counts:1
node_0: feature_name=miR-6750-5p	feature_id[200].value <= threshold=23.134894371032715
node_1: feature_name=miR-93-5p	feature_id[2].value <= threshold=3202.819091796875
node_2: feature_name=miR-548h-5p	feature_id[234].value <= threshold=6.644051790237427
node_3: feature_name=miR-24-3p	feature_id[13].value > threshold=11522.1552734375
node_51: feature_name=miR-374b-5p	feature_id[138].value > threshold=421.9737854003906
node_67: feature_name=miR-20b-5p	feature_id[63].value <= threshold=59.56953048706055
node_68: feature_name=miR-4800-3p	feature_id[82].value <= threshold=2.5414799451828003
node_69: feature_name=miR-144-5p	feature_id[241].value <= threshold=34.088809967041016
node_70: feature_name=miR-30d-5p	feature_id[8].value > threshold=7400.5087890625
node_76: feature_name=miR-33a-5p	feature_id[66].value > threshold=9.144554615020752
node_78: feature_name=let-7c-5p	feature_id[11].value > threshold=505.29530334472656
node_80: feature_name=miR-30a-5p	feature_id[204].value > threshold=106.47157287597656
node_84: feature_name=miR-3157-5p	feature_id[43].value <= threshold=3.6993603706359863
node_85: feature_name=miR-103a-3p	feature_id[40].value <= threshold=478.55101013183594
Class: Healthy control
Rules_53	passed counts:1
node_0: feature_name=miR-6750-5p	feature_id[200].value <= threshold=23.134894371032715
node_1: feature_name=miR-93-5p	feature_id[2].value <= threshold=3202.819091796875
node_2: feature_name=miR-548h-5p	feature_id[234].value <= threshold=6.644051790237427
node_3: feature_name=miR-24-3p	feature_id[13].value > threshold=11522.1552734375
node_51: feature_name=miR-374b-5p	feature_id[138].value > threshold=421.9737854003906
node_67: feature_name=miR-20b-5p	feature_id[63].value <= threshold=59.56953048706055
node_68: feature_name=miR-4800-3p	feature_id[82].value <= threshold=2.5414799451828003
node_69: feature_name=miR-144-5p	feature_id[241].value <= threshold=34.088809967041016
node_70: feature_name=miR-30d-5p	feature_id[8].value <= threshold=7400.5087890625
node_71: feature_name=miR-7851-3p	feature_id[196].value > threshold=3.054714798927307
node_73: feature_name=miR-411-3p	feature_id[214].value > threshold=24.676243782043457
Class: COVID-19 patients with mild symptoms
Rules_54	passed counts:1
node_0: feature_name=miR-6750-5p	feature_id[200].value <= threshold=23.134894371032715
node_1: feature_name=miR-93-5p	feature_id[2].value <= threshold=3202.819091796875
node_2: feature_name=miR-548h-5p	feature_id[234].value <= threshold=6.644051790237427
node_3: feature_name=miR-24-3p	feature_id[13].value > threshold=11522.1552734375
node_51: feature_name=miR-374b-5p	feature_id[138].value <= threshold=421.9737854003906
node_52: feature_name=miR-1273c	feature_id[136].value > threshold=3.310981035232544
node_60: feature_name=miR-500b-5p	feature_id[79].value > threshold=4.086467266082764
node_64: feature_name=miR-21-5p	feature_id[51].value <= threshold=24079.4248046875
Class: COVID-19 patients with moderate symptoms
Rules_55	passed counts:1
node_0: feature_name=miR-6750-5p	feature_id[200].value <= threshold=23.134894371032715
node_1: feature_name=miR-93-5p	feature_id[2].value <= threshold=3202.819091796875
node_2: feature_name=miR-548h-5p	feature_id[234].value <= threshold=6.644051790237427
node_3: feature_name=miR-24-3p	feature_id[13].value > threshold=11522.1552734375
node_51: feature_name=miR-374b-5p	feature_id[138].value <= threshold=421.9737854003906
node_52: feature_name=miR-1273c	feature_id[136].value > threshold=3.310981035232544
node_60: feature_name=miR-500b-5p	feature_id[79].value <= threshold=4.086467266082764
node_61: feature_name=miR-185-5p	feature_id[9].value <= threshold=1507.7727661132812
Class: COVID-19 patients with mild symptoms
Rules_56	passed counts:1
node_0: feature_name=miR-6750-5p	feature_id[200].value <= threshold=23.134894371032715
node_1: feature_name=miR-93-5p	feature_id[2].value <= threshold=3202.819091796875
node_2: feature_name=miR-548h-5p	feature_id[234].value <= threshold=6.644051790237427
node_3: feature_name=miR-24-3p	feature_id[13].value > threshold=11522.1552734375
node_51: feature_name=miR-374b-5p	feature_id[138].value <= threshold=421.9737854003906
node_52: feature_name=miR-1273c	feature_id[136].value <= threshold=3.310981035232544
node_53: feature_name=miR-425-3p	feature_id[84].value > threshold=56.683353424072266
node_57: feature_name=miR-320e	feature_id[227].value <= threshold=6.305553913116455
Class: COVID-19 patients with severe symptoms
Rules_57	passed counts:1
node_0: feature_name=miR-6750-5p	feature_id[200].value <= threshold=23.134894371032715
node_1: feature_name=miR-93-5p	feature_id[2].value <= threshold=3202.819091796875
node_2: feature_name=miR-548h-5p	feature_id[234].value <= threshold=6.644051790237427
node_3: feature_name=miR-24-3p	feature_id[13].value > threshold=11522.1552734375
node_51: feature_name=miR-374b-5p	feature_id[138].value <= threshold=421.9737854003906
node_52: feature_name=miR-1273c	feature_id[136].value <= threshold=3.310981035232544
node_53: feature_name=miR-425-3p	feature_id[84].value <= threshold=56.683353424072266
node_54: feature_name=miR-6852-3p	feature_id[1].value > threshold=2.612146735191345
Class: Healthy control
Rules_58	passed counts:1
node_0: feature_name=miR-6750-5p	feature_id[200].value <= threshold=23.134894371032715
node_1: feature_name=miR-93-5p	feature_id[2].value <= threshold=3202.819091796875
node_2: feature_name=miR-548h-5p	feature_id[234].value <= threshold=6.644051790237427
node_3: feature_name=miR-24-3p	feature_id[13].value <= threshold=11522.1552734375
node_4: feature_name=let-7a-5p	feature_id[49].value > threshold=8341.894775390625
node_32: feature_name=miR-33b-5p	feature_id[124].value > threshold=3.20156991481781
node_46: feature_name=miR-376c-3p	feature_id[128].value > threshold=16.68326473236084
node_48: feature_name=miR-146b-5p	feature_id[173].value > threshold=2369.946044921875
Class: COVID-19 patients with mild symptoms
Rules_59	passed counts:1
node_0: feature_name=miR-6750-5p	feature_id[200].value <= threshold=23.134894371032715
node_1: feature_name=miR-93-5p	feature_id[2].value <= threshold=3202.819091796875
node_2: feature_name=miR-548h-5p	feature_id[234].value <= threshold=6.644051790237427
node_3: feature_name=miR-24-3p	feature_id[13].value <= threshold=11522.1552734375
node_4: feature_name=let-7a-5p	feature_id[49].value > threshold=8341.894775390625
node_32: feature_name=miR-33b-5p	feature_id[124].value > threshold=3.20156991481781
node_46: feature_name=miR-376c-3p	feature_id[128].value > threshold=16.68326473236084
node_48: feature_name=miR-146b-5p	feature_id[173].value <= threshold=2369.946044921875
Class: COVID-19 patients with moderate symptoms
Rules_60	passed counts:1
node_0: feature_name=miR-6750-5p	feature_id[200].value <= threshold=23.134894371032715
node_1: feature_name=miR-93-5p	feature_id[2].value <= threshold=3202.819091796875
node_2: feature_name=miR-548h-5p	feature_id[234].value <= threshold=6.644051790237427
node_3: feature_name=miR-24-3p	feature_id[13].value <= threshold=11522.1552734375
node_4: feature_name=let-7a-5p	feature_id[49].value > threshold=8341.894775390625
node_32: feature_name=miR-33b-5p	feature_id[124].value <= threshold=3.20156991481781
node_33: feature_name=miR-19b-3p	feature_id[58].value > threshold=72.48228073120117
node_39: feature_name=miR-2116-5p	feature_id[57].value > threshold=3.2710070610046387
node_43: feature_name=miR-34b-3p	feature_id[45].value > threshold=2.8851985931396484
Class: COVID-19 patients with mild symptoms
Rules_61	passed counts:1
node_0: feature_name=miR-6750-5p	feature_id[200].value <= threshold=23.134894371032715
node_1: feature_name=miR-93-5p	feature_id[2].value <= threshold=3202.819091796875
node_2: feature_name=miR-548h-5p	feature_id[234].value <= threshold=6.644051790237427
node_3: feature_name=miR-24-3p	feature_id[13].value <= threshold=11522.1552734375
node_4: feature_name=let-7a-5p	feature_id[49].value > threshold=8341.894775390625
node_32: feature_name=miR-33b-5p	feature_id[124].value <= threshold=3.20156991481781
node_33: feature_name=miR-19b-3p	feature_id[58].value > threshold=72.48228073120117
node_39: feature_name=miR-2116-5p	feature_id[57].value > threshold=3.2710070610046387
node_43: feature_name=miR-34b-3p	feature_id[45].value <= threshold=2.8851985931396484
Class: COVID-19 patients with severe symptoms
Rules_62	passed counts:1
node_0: feature_name=miR-6750-5p	feature_id[200].value <= threshold=23.134894371032715
node_1: feature_name=miR-93-5p	feature_id[2].value <= threshold=3202.819091796875
node_2: feature_name=miR-548h-5p	feature_id[234].value <= threshold=6.644051790237427
node_3: feature_name=miR-24-3p	feature_id[13].value <= threshold=11522.1552734375
node_4: feature_name=let-7a-5p	feature_id[49].value > threshold=8341.894775390625
node_32: feature_name=miR-33b-5p	feature_id[124].value <= threshold=3.20156991481781
node_33: feature_name=miR-19b-3p	feature_id[58].value > threshold=72.48228073120117
node_39: feature_name=miR-2116-5p	feature_id[57].value <= threshold=3.2710070610046387
node_40: feature_name=miR-5684	feature_id[192].value > threshold=3.14827823638916
Class: COVID-19 patients with severe symptoms
Rules_63	passed counts:1
node_0: feature_name=miR-6750-5p	feature_id[200].value <= threshold=23.134894371032715
node_1: feature_name=miR-93-5p	feature_id[2].value <= threshold=3202.819091796875
node_2: feature_name=miR-548h-5p	feature_id[234].value <= threshold=6.644051790237427
node_3: feature_name=miR-24-3p	feature_id[13].value <= threshold=11522.1552734375
node_4: feature_name=let-7a-5p	feature_id[49].value > threshold=8341.894775390625
node_32: feature_name=miR-33b-5p	feature_id[124].value <= threshold=3.20156991481781
node_33: feature_name=miR-19b-3p	feature_id[58].value <= threshold=72.48228073120117
node_34: feature_name=miR-1299	feature_id[153].value > threshold=9.552282810211182
node_36: feature_name=miR-221-3p	feature_id[15].value > threshold=4303.7689208984375
Class: COVID-19 patients with moderate symptoms
Rules_64	passed counts:1
node_0: feature_name=miR-6750-5p	feature_id[200].value <= threshold=23.134894371032715
node_1: feature_name=miR-93-5p	feature_id[2].value <= threshold=3202.819091796875
node_2: feature_name=miR-548h-5p	feature_id[234].value <= threshold=6.644051790237427
node_3: feature_name=miR-24-3p	feature_id[13].value <= threshold=11522.1552734375
node_4: feature_name=let-7a-5p	feature_id[49].value <= threshold=8341.894775390625
node_5: feature_name=miR-222-3p	feature_id[77].value <= threshold=6981.32275390625
node_6: feature_name=miR-378a-3p	feature_id[105].value <= threshold=299.2121887207031
node_7: feature_name=miR-194-5p	feature_id[243].value > threshold=35.88254356384277
node_17: feature_name=miR-15b-5p	feature_id[65].value > threshold=1238.6548461914062
node_21: feature_name=let-7c-5p	feature_id[11].value > threshold=539.2940368652344
node_23: feature_name=miR-485-3p	feature_id[88].value > threshold=11.191495656967163
node_25: feature_name=miR-30e-3p	feature_id[18].value > threshold=438.54279232025146
Class: Healthy control
Rules_65	passed counts:1
node_0: feature_name=miR-6750-5p	feature_id[200].value <= threshold=23.134894371032715
node_1: feature_name=miR-93-5p	feature_id[2].value <= threshold=3202.819091796875
node_2: feature_name=miR-548h-5p	feature_id[234].value <= threshold=6.644051790237427
node_3: feature_name=miR-24-3p	feature_id[13].value <= threshold=11522.1552734375
node_4: feature_name=let-7a-5p	feature_id[49].value <= threshold=8341.894775390625
node_5: feature_name=miR-222-3p	feature_id[77].value <= threshold=6981.32275390625
node_6: feature_name=miR-378a-3p	feature_id[105].value <= threshold=299.2121887207031
node_7: feature_name=miR-194-5p	feature_id[243].value > threshold=35.88254356384277
node_17: feature_name=miR-15b-5p	feature_id[65].value > threshold=1238.6548461914062
node_21: feature_name=let-7c-5p	feature_id[11].value > threshold=539.2940368652344
node_23: feature_name=miR-485-3p	feature_id[88].value > threshold=11.191495656967163
node_25: feature_name=miR-30e-3p	feature_id[18].value <= threshold=438.54279232025146
Class: non-COVID-19 patients with mild symptoms
Rules_66	passed counts:1
node_0: feature_name=miR-6750-5p	feature_id[200].value <= threshold=23.134894371032715
node_1: feature_name=miR-93-5p	feature_id[2].value <= threshold=3202.819091796875
node_2: feature_name=miR-548h-5p	feature_id[234].value <= threshold=6.644051790237427
node_3: feature_name=miR-24-3p	feature_id[13].value <= threshold=11522.1552734375
node_4: feature_name=let-7a-5p	feature_id[49].value <= threshold=8341.894775390625
node_5: feature_name=miR-222-3p	feature_id[77].value <= threshold=6981.32275390625
node_6: feature_name=miR-378a-3p	feature_id[105].value <= threshold=299.2121887207031
node_7: feature_name=miR-194-5p	feature_id[243].value > threshold=35.88254356384277
node_17: feature_name=miR-15b-5p	feature_id[65].value > threshold=1238.6548461914062
node_21: feature_name=let-7c-5p	feature_id[11].value > threshold=539.2940368652344
node_23: feature_name=miR-485-3p	feature_id[88].value <= threshold=11.191495656967163
Class: COVID-19 patients with mild symptoms
Rules_67	passed counts:1
node_0: feature_name=miR-6750-5p	feature_id[200].value <= threshold=23.134894371032715
node_1: feature_name=miR-93-5p	feature_id[2].value <= threshold=3202.819091796875
node_2: feature_name=miR-548h-5p	feature_id[234].value <= threshold=6.644051790237427
node_3: feature_name=miR-24-3p	feature_id[13].value <= threshold=11522.1552734375
node_4: feature_name=let-7a-5p	feature_id[49].value <= threshold=8341.894775390625
node_5: feature_name=miR-222-3p	feature_id[77].value <= threshold=6981.32275390625
node_6: feature_name=miR-378a-3p	feature_id[105].value <= threshold=299.2121887207031
node_7: feature_name=miR-194-5p	feature_id[243].value > threshold=35.88254356384277
node_17: feature_name=miR-15b-5p	feature_id[65].value <= threshold=1238.6548461914062
node_18: feature_name=miR-143-3p	feature_id[129].value > threshold=1132.511474609375
Class: Healthy control
Rules_68	passed counts:1
node_0: feature_name=miR-6750-5p	feature_id[200].value <= threshold=23.134894371032715
node_1: feature_name=miR-93-5p	feature_id[2].value <= threshold=3202.819091796875
node_2: feature_name=miR-548h-5p	feature_id[234].value <= threshold=6.644051790237427
node_3: feature_name=miR-24-3p	feature_id[13].value <= threshold=11522.1552734375
node_4: feature_name=let-7a-5p	feature_id[49].value <= threshold=8341.894775390625
node_5: feature_name=miR-222-3p	feature_id[77].value <= threshold=6981.32275390625
node_6: feature_name=miR-378a-3p	feature_id[105].value <= threshold=299.2121887207031
node_7: feature_name=miR-194-5p	feature_id[243].value <= threshold=35.88254356384277
node_8: feature_name=miR-320b	feature_id[232].value > threshold=4983.708984375
node_12: feature_name=miR-200c-3p	feature_id[23].value > threshold=2.4487199783325195
node_14: feature_name=miR-6780b-5p	feature_id[125].value <= threshold=82.36335754394531
Class: COVID-19 patients with mild symptoms
Rules_69	passed counts:1
node_0: feature_name=miR-6750-5p	feature_id[200].value <= threshold=23.134894371032715
node_1: feature_name=miR-93-5p	feature_id[2].value <= threshold=3202.819091796875
node_2: feature_name=miR-548h-5p	feature_id[234].value <= threshold=6.644051790237427
node_3: feature_name=miR-24-3p	feature_id[13].value <= threshold=11522.1552734375
node_4: feature_name=let-7a-5p	feature_id[49].value <= threshold=8341.894775390625
node_5: feature_name=miR-222-3p	feature_id[77].value <= threshold=6981.32275390625
node_6: feature_name=miR-378a-3p	feature_id[105].value <= threshold=299.2121887207031
node_7: feature_name=miR-194-5p	feature_id[243].value <= threshold=35.88254356384277
node_8: feature_name=miR-320b	feature_id[232].value <= threshold=4983.708984375
node_9: feature_name=miR-7848-3p	feature_id[193].value <= threshold=2.5828800201416016
Class: non-COVID-19 patients with mild symptoms
